# Supplementary material for: Integrated analysis of zone-specific protein and metabolite profiles within nitrogen-fixing Medicago truncatula-Sinorhizobium medicae nodules
Source: PLoS One. 2017 Jul 10;12(7):e0180894. doi: 10.1371/journal.pone.0180894 (PMC5507277; doi:10.1371/journal.pone.0180894)
Supplement: S1 Table — (XLSX) [file pone.0180894.s001.xlsx]

## Sheet: Protein Normalization Graphs
	Tic of all tissues raw data
	Root			FI			FII			FIII			Nod
All	1.70834e+07	9.49207e+06	6.44319e+06	7.02325e+06	8.3797e+06	1.14748e+07	1.30217e+07	1.90088e+07	1.41758e+07	2.32749e+07	2.24091e+07	2.23205e+07	2.09935e+07	2.04774e+07	2.04426e+07
Average Raw TIC	1.10062e+07			8.95923e+06			1.54021e+07			2.26682e+07			2.06378e+07
stdev	5.47933e+06			2.28164e+06			3.17637e+06			527297			308506
	Tic of tissues that have been TIC normalized by Waters
	Root			FI			FII			FIII			Nod
M. trunc & S. med TIC	1.43766e+07	1.43249e+07	1.57242e+07	2.603e+07	2.17342e+07	2.08591e+07	2.84627e+07	1.90088e+07	2.78233e+07	2.3633e+07	2.87754e+07	2.74922e+07	3.02726e+07	3.43881e+07	2.42425e+07
Average TIC after Waters normalization	1.48086e+07			2.28744e+07			2.50983e+07			2.66335e+07			2.96344e+07
stdev	793386			2.76762e+06			5.28329e+06			2.67656e+06			5.10281e+06
	Separated TICs of S. medicae and M. truncatula that have been TIC normalized by Waters
	Root			FI			FII			FIII			Nod
M. truncatula	1.30615e+07	1.31333e+07	1.43928e+07	2.22812e+07	1.85094e+07	1.7333e+07	1.6595e+07	1.05394e+07	1.58831e+07	1.19889e+07	1.57108e+07	1.44568e+07	1.79999e+07	1.96904e+07	1.2274e+07
Average Truncatula	1.35292e+07			1.93745e+07			1.43392e+07			1.40522e+07			1.66547e+07
Stdev	748780			2.58503e+06			3.30987e+06			1.89366e+06			3.88686e+06
S. medicae	1.31516e+06	1.19159e+06	1.3314e+06	3.74881e+06	3.22475e+06	3.52604e+06	1.18677e+07	8.46941e+06	1.19402e+07	1.16441e+07	1.30646e+07	1.30354e+07	1.22727e+07	1.46977e+07	1.19685e+07
Average S medicae	1.27939e+06			3.49987e+06			1.07591e+07			1.25813e+07			1.29797e+07
stdev	76463.8			263010			1.98326e+06			811798			1.49564e+06
	Determining the normalization factors by %
	Root			FI			FII			FIII			Nod
S.med/total (Row 9)	9.14793	8.31832	8.4672	14.4019	14.8372	16.9041	41.6956	44.5551	42.9144	49.2705	45.4019	47.4148	40.5407	42.7407	49.37
trunc/total (Row 9)	90.8521	91.6817	91.5328	85.5981	85.1628	83.0959	58.3044	55.4449	57.0856	50.7295	54.5981	52.5852	59.4593	57.2593	50.63
Average S. med %	8.64448			15.3811			43.055			47.3624			44.2171
Average M. trunc %	91.3555			84.6189			56.945			52.6376			55.7829
	Normalization Factors - all values for a given tissue were multiplied by these values.
	Root			FI			FII			FIII			Nod
Average S. med %	5.11507			2.87478			1.02699			0.933591			1
Average M. trunc %	0.610613			0.659224			0.979592			1.05975			1
	TIC of S. medicae and M. truncatula after normalization by %
	Root			FI			FII			FIII			Nod
S. medicae TIC	6.72715e+06	6.09508e+06	6.81021e+06	1.0777e+07	9.27042e+06	1.01366e+07	1.2188e+07	8.69801e+06	1.22625e+07	1.08708e+07	1.2197e+07	1.21697e+07	1.22727e+07	1.46977e+07	1.19685e+07
Average Medicae TIC	6.54415e+06			1.00613e+07			1.10495e+07			1.17458e+07			1.29797e+07
Stdev medicae	391118			756096			2.03679e+06			757888			1.49564e+06
M. truncatula TIC	7.9755e+06	8.01938e+06	8.78844e+06	1.46883e+07	1.22019e+07	1.14264e+07	1.62564e+07	1.03244e+07	1.55589e+07	1.27053e+07	1.66496e+07	1.53207e+07	1.79999e+07	1.96904e+07	1.2274e+07
Average Truncatula TIC	8.26111e+06			1.27722e+07			1.40466e+07			1.48918e+07			1.66547e+07
Stdev Trunc	457215			1.70411e+06			3.24233e+06			2.00682e+06			3.88686e+06
	New percentages of each organisms contribution to the TIC
	Root			FI			FII			FIII			Nod
Average S. med %	44.2015			44.0639			44.0288			44.0948			43.7993
Average M. trunc %	55.7985			55.9361			55.9712			55.9052			56.2007
	Normalization method for statistics
	Features were omitted that had >50% missing values amongst replicates and tissues, and the remaining missing values were estimated using the K-nearest neighbor approach. Finally, the data were globally gLog transformed accorrding to Metaboanalyst.
	Normalization histograms
	Before KNN and gLOG transformation				After KNN and gLOG transformation
	Bin	Frequency	Average		Bin	Frequency	Average
	-20000	0	12396.6		-20	0	10.6886
	-19000	0			-19.5	0
	-18000	0			-19	0
	-17000	0			-18.5	0
	-16000	0			-18	0
	-15000	0			-17.5	0
	-14000	0			-17	0
	-13000	0			-16.5	0
	-12000	0			-16	1
	-11000	0			-15.5	0
	-10000	0			-15	0
	-9000	0			-14.5	0
	-8000	0			-14	0
	-7000	0			-13.5	0
	-6000	0			-13	0
	-5000	0			-12.5	1
	-4000	0			-12	0
	-3000	0			-11.5	0
	-2000	0			-11	0
	-1000	0			-10.5	0
	0	3300			-10	0
	1000	9445			-9.5	0
	2000	3341			-9	0
	3000	2036			-8.5	1
	4000	1291			-8	0
	5000	1022			-7.5	1
	6000	877			-7	3
	7000	676			-6.5	0
	8000	538			-6	0
	9000	459			-5.5	3
	10000	381			-5	0
	11000	345			-4.5	3
	12000	304			-4	0
	13000	264			-3.5	6
	14000	228			-3	4
	15000	236			-2.5	5
	16000	153			-2	5
	17000	158			-1.5	1
	18000	141			-1	4
	19000	151			-0.5	4
	20000	133			0	16
	21000	130			0.5	18
	22000	136			1	17
	23000	112			1.5	27
	24000	97			2	28
	25000	80			2.5	41
	26000	84			3	75
	27000	97			3.5	139
	28000	82			4	232
	29000	87			4.5	231
	30000	80			5	271
	31000	78			5.5	332
	32000	62			6	446
	33000	70			6.5	587
	34000	77			7	704
	35000	60			7.5	785
	36000	46			8	1055
	37000	54			8.5	1105
	38000	43			9	1381
	39000	46			9.5	1510
	40000	49			10	1645
	41000	36			10.5	1696
	42000	44			11	1763
	43000	39			11.5	1792
	44000	35			12	1602
	45000	33			12.5	1621
	46000	30			13	1476
	47000	36			13.5	1263
	48000	31			14	1064
	49000	28			14.5	925
	50000	38			15	786
	51000	21			15.5	614
	52000	24			16	474
	53000	30			16.5	339
	54000	29			17	227
	55000	28			17.5	148
	56000	28			18	112
	57000	25			18.5	83
	58000	20			19	65
	59000	12			19.5	48
	60000	15			20	13
	61000	26			More	7
	62000	24
	63000	27
	64000	15
	65000	24
	66000	20
	67000	13
	68000	18
	69000	18
	70000	23
	71000	17
	72000	13
	73000	15
	74000	20
	75000	16
	76000	12
	77000	10
	78000	11
	79000	12
	80000	11
	81000	12
	82000	12
	83000	4
	84000	8
	85000	12
	86000	5
	87000	13
	88000	15
	89000	7
	90000	8
	91000	6
	92000	9
	93000	7
	94000	8
	95000	6
	96000	5
	97000	9
	98000	7
	99000	13
	100000	8
	More	650

## Sheet: MetaboliteNormalization Figures
Before Normalization					After normalization
0	Bin	Frequency	Average		0	Bin	Frequency
1000	0	285	132747		0.5	0	0	13.5271
2000	1000	238	132747		1	0.5	0
3000	2000	194			1.5	1	0
4000	3000	137			2	1.5	0
5000	4000	122			2.5	2	0
6000	5000	67			3	2.5	0
7000	6000	74			3.5	3	1
8000	7000	59			4	3.5	1
9000	8000	74			4.5	4	2
10000	9000	53			5	4.5	1
11000	10000	46			5.5	5	0
12000	11000	33			6	5.5	1
13000	12000	24			6.5	6	2
14000	13000	47			7	6.5	3
15000	14000	32			7.5	7	6
16000	15000	20			8	7.5	8
17000	16000	16			8.5	8	16
18000	17000	16			9	8.5	25
19000	18000	22			9.5	9	42
20000	19000	16			10	9.5	64
21000	20000	19			10.5	10	79
22000	21000	21			11	10.5	98
23000	22000	12			11.5	11	129
24000	23000	13			12	11.5	113
25000	24000	19			12.5	12	141
26000	25000	14			13	12.5	131
27000	26000	17			13.5	13	159
28000	27000	13			14	13.5	127
29000	28000	13			14.5	14	123
30000	29000	10			15	14.5	119
31000	30000	12			15.5	15	125
32000	31000	11			16	15.5	95
33000	32000	11			16.5	16	88
34000	33000	9			17	16.5	70
35000	34000	10			17.5	17	68
36000	35000	8			18	17.5	60
37000	36000	6			18.5	18	46
38000	37000	7			19	18.5	30
39000	38000	5			19.5	19	26
40000	39000	8			20	19.5	51
41000	40000	7			20.5	20	37
42000	41000	9			21	20.5	17
43000	42000	11			21.5	21	9
44000	43000	7			22	21.5	9
45000	44000	4			22.5	22	14
46000	45000	6			23	22.5	2
47000	46000	3			23.5	23	3
48000	47000	4			24	23.5	3
49000	48000	6			24.5	24	1
50000	49000	5			25	24.5	0
51000	50000	7			25.5	25	0
52000	51000	11			26	25.5	0
53000	52000	2			26.5	26	0
54000	53000	8			27	26.5	0
55000	54000	3			27.5	27	0
56000	55000	4			28	27.5	0
57000	56000	5			28.5	28	0
58000	57000	1			29	28.5	0
59000	58000	4			29.5	29	0
60000	59000	7			30	29.5	0
61000	60000	5			30.5	30	0
62000	61000	5			31	30.5	0
63000	62000	5			31.5	31	0
64000	63000	3			32	31.5	0
65000	64000	4			32.5	32	0
66000	65000	2			33	32.5	0
67000	66000	1			33.5	33	0
68000	67000	2			34	33.5	0
69000	68000	5			34.5	34	0
70000	69000	3			35	34.5	0
71000	70000	4			35.5	35	0
72000	71000	1			36	35.5	0
73000	72000	3			36.5	36	0
74000	73000	2			37	36.5	0
75000	74000	3			37.5	37	0
76000	75000	1			38	37.5	0
77000	76000	4			38.5	38	0
78000	77000	3			39	38.5	0
79000	78000	3			39.5	39	0
80000	79000	3			40	39.5	0
81000	80000	1			40.5	40	0
82000	81000	3			41	40.5	0
83000	82000	3			41.5	41	0
84000	83000	1			42	41.5	0
85000	84000	1			42.5	42	0
86000	85000	3			43	42.5	0
87000	86000	4			43.5	43	0
88000	87000	3			44	43.5	0
89000	88000	2			44.5	44	0
90000	89000	1			45	44.5	0
91000	90000	2			45.5	45	0
92000	91000	3			46	45.5	0
93000	92000	3			46.5	46	0
94000	93000	2			47	46.5	0
95000	94000	1			47.5	47	0
96000	95000	3			48	47.5	0
97000	96000	3			48.5	48	0
98000	97000	3			49	48.5	0
99000	98000	0			49.5	49	0
100000	99000	1			50	49.5	0
101000	100000	1			50.5	50	0
102000	101000	3				50.5	0
103000	102000	1				More	0
104000	103000	2
105000	104000	1
106000	105000	2
107000	106000	0
108000	107000	3
109000	108000	3
110000	109000	5
111000	110000	3
112000	111000	2
113000	112000	3
114000	113000	2
115000	114000	2
116000	115000	3
117000	116000	2
118000	117000	1
119000	118000	2
120000	119000	1
121000	120000	0
122000	121000	1
123000	122000	0
124000	123000	2
125000	124000	4
126000	125000	0
127000	126000	2
128000	127000	1
129000	128000	0
130000	129000	2
131000	130000	0
132000	131000	2
133000	132000	4
134000	133000	0
135000	134000	7
136000	135000	5
137000	136000	1
138000	137000	1
139000	138000	0
140000	139000	2
141000	140000	2
142000	141000	2
143000	142000	1
144000	143000	0
145000	144000	1
146000	145000	1
147000	146000	0
148000	147000	2
149000	148000	1
150000	149000	0
151000	150000	2
152000	151000	0
153000	152000	0
154000	153000	1
155000	154000	0
156000	155000	6
157000	156000	0
158000	157000	0
159000	158000	6
160000	159000	2
161000	160000	0
162000	161000	1
163000	162000	0
164000	163000	1
165000	164000	0
166000	165000	1
167000	166000	0
168000	167000	0
169000	168000	1
170000	169000	0
171000	170000	0
172000	171000	0
173000	172000	0
174000	173000	0
175000	174000	0
176000	175000	0
177000	176000	0
178000	177000	2
179000	178000	0
180000	179000	0
181000	180000	1
182000	181000	2
183000	182000	1
184000	183000	2
185000	184000	1
186000	185000	0
187000	186000	0
188000	187000	2
189000	188000	0
190000	189000	0
191000	190000	0
192000	191000	2
193000	192000	1
194000	193000	1
195000	194000	0
196000	195000	2
197000	196000	1
198000	197000	2
199000	198000	0
200000	199000	2
201000	200000	0
202000	201000	1
203000	202000	3
204000	203000	1
205000	204000	0
206000	205000	0
207000	206000	0
208000	207000	0
209000	208000	1
210000	209000	1
211000	210000	3
212000	211000	0
213000	212000	0
214000	213000	0
215000	214000	0
216000	215000	0
217000	216000	0
218000	217000	0
219000	218000	0
220000	219000	0
221000	220000	0
222000	221000	0
223000	222000	1
224000	223000	1
225000	224000	2
226000	225000	1
227000	226000	2
228000	227000	0
229000	228000	1
230000	229000	0
231000	230000	1
232000	231000	0
233000	232000	1
234000	233000	1
235000	234000	1
236000	235000	0
237000	236000	0
238000	237000	0
239000	238000	1
240000	239000	2
241000	240000	1
242000	241000	0
243000	242000	1
244000	243000	0
245000	244000	0
246000	245000	2
247000	246000	0
248000	247000	0
249000	248000	0
250000	249000	0
251000	250000	0
252000	251000	0
253000	252000	0
254000	253000	4
255000	254000	0
256000	255000	1
257000	256000	1
258000	257000	1
259000	258000	0
260000	259000	0
261000	260000	0
262000	261000	0
263000	262000	0
264000	263000	0
265000	264000	1
266000	265000	0
267000	266000	1
268000	267000	0
269000	268000	0
270000	269000	0
	270000	0
	More	201
