# Supplementary material for: Integrated analysis of zone-specific protein and metabolite profiles within nitrogen-fixing Medicago truncatula-Sinorhizobium medicae nodules
Source: PLoS One. 2017 Jul 10;12(7):e0180894. doi: 10.1371/journal.pone.0180894 (PMC5507277; doi:10.1371/journal.pone.0180894)
Supplement: S2 Table — (XLSX) [file pone.0180894.s002.xlsx]

## Sheet: Protein_Measurement_Data
										Averages of TIC normalized and % Scaled data						Heat Map (%)				T.tests									TIC normalized and corrected for rhizobia population differences in each fraction - used for comparison of protein abundance changes between tissues																KNN missing value estimation + gLOG normalization of TIC and % scaled data - generated via metaboanalyst & used for statistics
				* Peptide count is the sum of all peptides that mapped unambiguously to a given protein across all the biological replicates and samples. Due to differences in sample complexity, some peptides may be present in one sample but not another. For accurate quantification, only peptides that were found in all samples were used for quantification. See column F for peptides used for quantification.	**Peptides used for quantification are the number of peptides that could be unambiguously identified in every sample. Because the ywere identified in each sample, only these peptides were used for quantification.	***The confidence score is a the output of a proprietary Waters Progenesis algorithm that takes into account the number of peptides used for quantification, their abundance, their MSMS profiles, etc. The higher the score, the better.	ANOVA (p)			Root	FI	FII	FIII	Nodule						FI/FII		FI/FIII		FII/FIII		Nod/Root
Description	Uniprot Accession	Gene Name Locus	Gene Name Primary	Peptide count*	Peptides used for quantitation**	Confidence score***	TIC normalized	gLOG normalized & KNN	Metabolic Grouping							FI	FII	FIII		FC	p.value	FC	p.value	FC	p.value	FC	p.value		Root	Root	Root	FI	FI	FI	FII	FII	FII	FIII	FIII	FIII	Nod	Nod	Nod		Root	Root	Root	FI	FI
2-oxoglutarate dehydrogenase, E1 subunit	A6UDP0	Smed_2941		53	36	499.941	1.31867e-06	5.7926e-05	TCA	100916	522695	260631	152895	126855		55.8304	27.8386	16.331		2.0055	0.00317524	3.41867	0.00202051	1.70464	0.0168762	1.25703	0.535338		92045.8	123425	87278.8	605325	423709	539053	270069	247670	264153	196362	125068	137254	87661.1	100797	192108		16.4901	16.9133	16.4133	19.2074	18.6927
Sucrose synthase	Q9T0M6	MTR_4g124660	sucS1	54	35	584.419	0.0147077	0.0291	Starch/Sucrose	163201	448330	260866	389842	214951		40.7929	23.7358	35.4712		1.71862	0.00821651	1.15003	0.467409	0.669158	0.269603	1.3171	0.725477		186774	135310	167518	427711	491008	426272	264287	304532	213778	600262	274344	294921	154503	110890	379460		17.5109	17.0459	17.354	18.7063	18.9054
Nitrogenase molybdenum-iron protein beta chain	A6UME7	Smed_6223		44	34	624.102	1.94047e-09	3.5328e-07	Nitrogenase	273405	119988	570441	1.26552e+06	1.07114e+06		6.13449	29.1643	64.7012		0.210342	3.63954e-05	0.0948127	7.81843e-06	0.450755	0.000374904	3.91777	0.00610413		291558	296467	232189	114244	134700	111019	557310	624900	529113	1.32857e+06	1.13678e+06	1.33122e+06	1.0127e+06	674383	1.52633e+06		18.1534	18.1775	17.8249	16.8018	17.0394
Aconitate hydratase 1	A6UE29	Smed_3083		43	33	441.92	1.07042e-06	0.00022149	TCA	30264.9	113287	282540	215584	166025		18.5287	46.2112	35.2601		0.400958	0.00464809	0.525488	0.0329747	1.31058	0.0919986	5.48574	0.020678		51915.1	21859.8	17019.8	84585.2	107548	147727	300098	276144	271379	264304	171136	211312	124385	96883.7	276807		15.6639	14.416	14.0549	16.3681	16.7146
Chaperone protein DnaK	A6UEY0	Smed_3389	dnaK	41	31	469.874	0.00462664	0.0039093	Chaperone	519687	671140	435355	226096	180021		50.3635	32.6698	16.9666		1.54159	0.117995	2.96839	0.00229202	1.92553	0.017793	0.346402	0.0551611		289623	469040	800399	854824	650136	508461	497482	309335	499249	240851	212935	224503	106066	184854	249143		18.1438	18.8393	19.6104	19.7053	19.3104
Phosphoenolpyruvate-carboxylase	G7IH71	MTR_2g076670		61	29	576.731	0.0278742	0.0037832	TCA	19224.2	23497.6	63433.2	173116	81334		9.03591	24.393	66.5711		0.37043	0.000797307	0.135733	0.00106078	0.366421	0.0145743	4.23082	0.187586		18928.3	18934.5	19809.7	20485.4	26315.5	23691.8	61364.3	73303.4	55632	253290	124510	141547	32027.1	24622	187353		14.2083	14.2087	14.2739	14.3223	14.6836
Methionine synthase	G7L0I7	MTR_7g086300		42	28	428.841	0.00755105	0.1128		239010	271215	170003	198194	124659		42.4163	26.5874	30.9963		1.59535	0.0518221	1.36843	0.264413	0.857762	0.808689	0.521565	0.102971		254468	210829	251732	225107	290020	298517	155738	221619	132653	324030	128395	142156	72098.4	75456.6	226423		17.9571	17.6857	17.9415	17.7802	18.1458
Trigger factor	A6U8Q2	Smed_1181	tig	37	28	385.998	2.11427e-07	9.446e-05	Chaperone	52412.4	189014	387955	226941	243531		23.5118	48.2586	28.2296		0.487206	0.041876	0.832879	0.0704979	1.7095	0.0960315	4.64644	0.00651453		79547.8	47882.7	29806.6	173070	184171	209801	453154	237905	472808	248093	223002	209726	189329	279428	261836		16.2795	15.5472	14.8633	17.401	17.4907
Stress-induced-phosphoprotein	G7KG90	MTR_5g012030		41	27	345.034	0.117362	0.0061207		23497.4	33601	39406.7	56234.8	81928.6		25.9984	30.4905	43.511		0.852672	0.184325	0.597514	0.0190684	0.700754	0.0834847	3.4867	0.0287372		25403.6	24688.3	20400.5	36061.2	33661.5	31080.4	43509.2	32999.3	41711.7	43907.1	67313.3	57483.9	93010	114673	38103.1		14.6327	14.5915	14.3163	15.1382	15.0388
Uncharacterized protein	I3S1Y0			35	24	405.721	2.4344e-05	2.0947e-06	Uncharacterized Protein	107504	375870	595266	369920	411277		28.0279	44.3878	27.5842		0.631432	0.0211197	1.01608	0.8932	1.60917	0.0149508	3.82568	0.00123653		113671	94980.6	113861	431057	333131	363424	657784	484993	643021	339853	355606	414302	477916	458021	297893		16.7945	16.5354	16.7969	18.7175	18.3457
DNA-directed RNA polymerase subunit beta'	A6U852	Smed_0979	rpoC	38	24	235.542	0.0779145	0.019915	Polymerase	34321.2	23727.4	24427.6	8329.2	6262.6		42.0072	43.2468	14.746		0.971336	0.700964	2.84871	0.118092	2.93277	0.0249941	0.18247	0.0440397		56836.1	31256.2	14871.2	10220.4	21323.9	39637.9	22474.3	29009.5	21799	13728	4546.55	6713.02	2904.09	2957.18	12926.5		15.7945	14.9319	13.8602	13.3192	14.3802
Lipoxygenase 1	G7LIY4	MTR_8g018590		32	19	287.248	3.8723e-06	1.6105e-05	Fatty Acid	23015.1	99623	9668.09	3601.3	4938.66		88.246	8.56399	3.19003		10.3043	0.00312144	27.6631	0.000114617	2.68461	0.109654	0.214583	0.00972689		21431.5	26971.9	20642.1	108011	109318	81539.8	5647.18	17629.5	5727.56	5162.54	2770.28	2871.07	3452.67	2759.04	8604.27		14.3874	14.7192	14.3333	16.7208	16.7382
DNA-directed RNA polymerase subunit beta	A6U851	Smed_0978	rpoB	44	24	298.143	0.00228373	0.45643	Polymerase	18663	15559.8	24510.6	19060.7	14034.6		26.314	41.4513	32.2347		0.634819	0.0805271	0.816326	0.665136	1.28592	0.332082	0.752002	0.45325		28397.6	15678.1	11913.3	11019.1	14415	21245.2	22652.3	28737.1	22142.3	29487.3	11137.6	16557.3	8409.01	6661.06	27033.8		14.7935	13.9365	13.5403	13.4277	13.8153
Sieve element occlusion by forisomes 3	E2FKJ2	MTR_1g040360	SEO-F3	28	24	236.517	8.63336e-10	2.2092e-09		72070.9	1236.35	2534.98	1460.5	1663.59		23.6313	48.453	27.9157		0.487717	0.0220178	0.846524	0.331965	1.73569	0.0145058	0.0230827	3.23338e-05		78841.1	55563.2	81808.5	1599.52	911.296	1198.23	2750.2	1977.06	2877.66	1362.39	1628.79	1390.33	1257.69	1962.44	1770.65		16.2667	15.7618	16.32	10.6434	9.83178
Ribonuclease, Rne/Rng family	A6U830	Smed_0957	rne	35	23	289.462	5.24708e-07	5.0565e-05		13575.8	78344.4	214620	119080	185328		19.0136	52.0866	28.8997		0.365038	0.0393348	0.657916	0.0396653	1.80232	0.156358	13.6513	0.00315981		18956.7	16274	5496.78	87286.7	60416.4	87330	251927	112046	279887	102586	126595	128058	177201	245272	133510		14.2104	13.9903	12.4244	16.4135	15.8826
Heat shock protein	G7K4R2	MTR_5g096430 MTR_5g096460		39	23	329.472	4.62198e-05	0.00023312	Heat Shock	75594.5	153029	49918.7	19625.8	14192.9		68.7544	22.4279	8.81765		3.06557	0.000350935	7.79736	0.00212621	2.54353	0.0300068	0.187751	0.0186691		68205.6	77885.2	80692.6	146994	170219	141875	52246.4	55320.6	42189.1	32428.2	13186	13263.2	6749.41	6242.74	29586.7		16.0576	16.2491	16.3001	17.1654	17.377
Elongation factor G	A6U856	Smed_0983	fusA	32	23	239	0.00676086	0.24092	Elongation Factor	21845.2	38961.7	35694.7	25857.5	17582		38.7625	35.5122	25.7253		1.09153	0.996408	1.50678	0.418469	1.38044	0.269081	0.804844	0.466213		31099.3	19840.3	14596.1	20234.5	34068.5	62582	31728.3	45850.5	29505.2	39882.2	17205.1	20485.3	6860	9282.57	36603.4		14.9246	14.2761	13.8333	14.3045	15.0562
Isocitrate dehydrogenase [NADP]	A6U9N3	Smed_1519		27	22	249.152	0.00363319	0.1926	TCA	88347.2	39373.2	64821	59351.4	45722.6		24.0747	39.6348	36.2904		0.607414	0.0676249	0.663391	0.247883	1.09216	0.584969	0.517533	0.171485		126543	76320.6	62178.1	26951.1	36081	55087.4	62815.3	72587.2	59060.5	86349.8	42466.3	49238.1	19394	31688.5	86085.4		16.9493	16.2198	15.9241	14.718	15.1389
Nuclease domain-containing protein	G7J2R6	MTR_3g098420		32	22	218.018	0.00706226	0.041843		16531.5	44447.6	13312.4	7939.13	22147.1		67.6533	20.2627	12.0841		3.33882	0.0115769	5.59854	0.00569437	1.67681	0.0456578	1.33969	0.879682		17244	19001.6	13348.9	68776.1	33354.5	31212.1	11954	13904.2	14079	8915.52	9553.31	5348.56	10048.2	6415.05	49978.2		14.0738	14.2138	13.7044	16.0696	15.0256
Succinyl-CoA ligase [ADP-forming] subunit beta	A6UDP2	Smed_2943	sucC	26	21	253.872	4.32601e-09	4.3755e-05	TCA	49472.1	103837	135359	125788	157776		28.4496	37.0863	34.4641		0.76712	0.159601	0.825487	0.324231	1.07609	0.465716	3.1892	0.000164826		56557.6	44602.4	47256.4	78217.5	96247.2	137046	145806	132997	127275	116701	111290	149375	147120	154397	171812		15.7874	15.4448	15.5282	16.2552	16.5545
ATP synthase subunit alpha	A6UDM3	Smed_2924	atpA	29	20	276.494	4.84492e-07	0.00014783	Electron Transport Chain	13387.8	31461.2	105901	79090.3	73402.5		14.5349	48.9257	36.5394		0.297082	0.00379272	0.397788	0.0149403	1.33898	0.0542717	5.4828	0.0124827		21761.3	10083.2	8318.78	22092.3	27782.2	44509	111902	102379	103420	81129.7	63756.5	92384.6	63871.5	44390.5	111946		14.4095	13.2997	13.0222	14.4313	14.7619
Nitrogenase iron protein	A6UME9	Smed_6225	nifH	27	20	379.168	5.50342e-08	3.893e-05	Nitrogenase	196944	446705	527149	1.22187e+06	1.08935e+06		20.3443	24.0079	55.6478		0.847397	0.235394	0.36559	0.00561373	0.431427	0.00354559	5.53127	0.00369031		232076	161493	197262	567628	398119	374367	536311	536543	508593	1.54675e+06	988701	1.13017e+06	664483	1.01477e+06	1.58879e+06		17.8242	17.3011	17.5897	19.1146	18.6028
Lipoxygenase 2	G7LIY0	MTR_8g018550		38	7	354.503	4.25177e-05	0.00020148	Fatty Acid	32677	48712.9	13451.4	5728.1	3380.21		71.7501	19.8129	8.43702		3.62139	0.0237418	8.5042	0.00261776	2.34833	0.150031	0.103443	0.00501741		33553.7	34072.3	30405.1	64706.6	42844.7	38587.4	12363.3	21657.9	6333.1	8611.58	5401.28	3171.44	1820.29	1703.02	6617.32		15.0342	15.0563	14.892	15.9816	15.3868
ATP synthase subunit beta	G7IAW2	MTR_1g108770		32	18	365.784	0.000704877	0.14882	Electron Transport Chain	99611.3	87513.6	63424.5	70166.3	76679.4		39.5802	28.6853	31.7345		1.37981	0.0749965	1.24723	0.230257	0.903917	0.430167	0.769786	0.245042		108900	98396.8	91536.9	108282	81945.7	72313.1	62277.6	69518.4	58477.3	61897.6	64679.8	83921.4	89198.8	47715.3	93124		16.7326	16.5863	16.4821	16.7244	16.3224
ATP synthase subunit beta	A6UDM1	Smed_2922	atpD	28	18	328.79	4.28293e-08	2.4315e-05	Electron Transport Chain	40006.7	142030	290463	196494	179564		22.5808	46.1795	31.2397		0.488979	0.00978871	0.722822	0.0791243	1.47823	0.0692233	4.48836	0.00533662		54282.8	34447.8	31289.5	127149	128754	170188	313785	225657	331947	215581	159178	214723	122039	164608	252046		15.7282	15.0721	14.9334	16.9562	16.9743
Elongation factor EF-2	G7IH13	MTR_2g069050		39	18	305.753	0.000285448	0.0078331	Elongation Factor	33435.9	60178.2	38056.9	28717.7	23485.8		47.402	29.9772	22.6208		1.58127	0.0198629	2.09551	0.0388141	1.32521	0.289097	0.702413	0.081077		36796.6	32214.7	31296.5	52187.6	67133.6	61213.4	40379.1	42761.9	31029.8	34524.8	35192.6	16435.7	17660.4	22763	30034.1		15.1673	14.9754	14.9337	15.6714	16.0347
Protease Do	A6U763	Smed_0637		22	18	261.146	4.26047e-07	0.00050296	Protease	67134.5	118758	237357	241634	345844		19.8675	39.7084	40.424		0.500336	0.0475047	0.491478	0.00487568	0.982297	0.827229	5.15151	0.00641097		84395.3	60491.5	56516.8	142049	110862	103363	292014	149087	270969	204197	266205	254501	348512	496569	192451		16.3649	15.8844	15.7864	17.116	16.7584
Citrate synthase	A6U8L5	Smed_1144		25	18	302.735	6.93667e-06	0.0099993	TCA	70356.5	232935	236939	215725	211329		33.9754	34.5594	31.4652		0.983103	0.697549	1.07978	0.872408	1.09834	0.457553	3.00368	0.0124388		79512.8	61341	70215.6	421142	135932	141732	257295	200116	253406	233173	182828	231174	168453	150001	315531		16.2789	15.9046	16.0995	18.6839	17.0525
Phosphoglucomutase	G7L9S9	MTR_8g104540		30	17	221.983	0.0744114	0.0086245	Glycolysis/PPP	21443.5	13132.2	30767.8	32297.3	23160		17.2344	40.3791	42.3864		0.426816	0.00654255	0.406603	0.0067351	0.952642	0.768629	1.08005	0.949383		23858.3	21745.3	18726.8	10395.1	12329.4	16672	32704.8	34177.8	25420.8	37839.5	26027.3	33025.2	18332.5	15792.5	35354.9		14.5422	14.4084	14.1928	13.3436	13.5898
Translation initiation factor IF-2	A6UF29	Smed_3441	infB	22	17	158.716	0.0114122	0.076326	Translation Initiation	16366.6	12216.4	18319.4	10398.6	5664.04		29.8438	44.7531	25.4032		0.666855	0.169606	1.17481	0.765311	1.76171	0.0408843	0.346073	0.124871		26072.4	15620.3	7407.11	8200.07	8534.11	19914.9	18708.4	19723.6	16526.1	14687.4	7749.46	8758.95	2275.49	2977.06	11739.6		14.6702	13.9311	12.8547	13.0014	13.059
Beta-glucosidase G1	A8TVQ0	MTR_4g015460		23	17	318.532	6.25002e-07	3.7316e-06		337625	105827	34639.9	20752	24077.8		65.6419	21.4862	12.8719		3.05507	0.00712582	5.09964	0.00118965	1.66924	0.0835294	0.0713152	0.00115617		320240	366927	325707	122445	116978	78058.9	28288.9	47236.1	28394.8	26299.5	16473.9	19482.5	17046.5	14099.6	41087.2		18.2888	18.4851	18.3132	16.9018	16.8359
97 kDa heat shock protein	G7II48	MTR_2g102180		26	17	164.598	0.00100449	0.00041931	Heat Shock	8492.1	20385.8	21257.7	16993	15019.7		34.7664	36.2534	28.9802		0.958986	0.699832	1.19966	0.204988	1.25097	0.154464	1.76867	0.0281212		10341.7	7189.18	7945.45	22263.6	17983.5	20910.4	23447	18309.6	22016.5	20695.4	14375.7	15907.9	11906.4	14590.3	18562.4		13.3362	12.8116	12.9559	14.4424	14.1344
Elongation factor Tu	A6U842	Smed_0969; Smed_0984	tuf1; tuf2	21	17	275.894	1.94591e-07	1.6768e-05	Elongation Factor	30385.7	344368	355912	240847	201199		36.591	37.8177	25.5913		0.967564	0.738405	1.42982	0.137467	1.47776	0.0476339	6.62151	0.00808926		45242.5	25343	20571.5	265358	346872	420873	378104	336274	353359	306668	189119	226752	114213	171259	318125		15.4654	14.6293	14.3284	18.0176	18.404
Methionine synthase	G7J648	MTR_3g079640		29	17	201.884	1.30839e-05	0.00010714		10555.9	9700.87	10777.7	3751.98	2387.81		40.0357	44.4798	15.4845		0.900089	0.704848	2.58554	0.00193689	2.87253	0.00591627	0.226207	0.00575115		11234.9	9332.58	11100.2	10478.8	10955.5	7668.34	11923.5	7308.51	13101	4262.85	3485.05	3508.03	1746.24	1558.09	3859.12		13.4557	13.1881	13.4383	13.3552	13.4194
Transcription factor	G7KU84	MTR_7g081660		23	16	242.432	0.000106505	6.0969e-05	Transcription Factor	43377.7	425955	316335	175361	185889		46.418	34.4723	19.1098		1.34653	0.272285	2.42902	0.0228071	1.80391	0.107047	4.28536	0.00587926		33604.9	46563.1	49965.1	504842	312795	460229	405330	207659	336017	113550	225885	186648	239744	206702	111221		15.0364	15.5069	15.6086	18.9455	18.2549
2,3-bisphosphoglycerate-independent phosphoglycerate mutase	B7FLD9	MTR_7g074570		26	16	227.83	0.153961	0.010514	Glycolysis	26382.6	33295.4	33105	57624.1	48673.7		26.8458	26.6923	46.4619		1.00575	0.889689	0.577803	0.00703994	0.574499	0.0187191	1.84492	0.080168		30343.6	25164	23640.2	32290.2	33122.9	34473.1	36229.5	36276.7	26808.9	66438.1	46741	59693.3	46832	30762	68427.2		14.8891	14.6191	14.529	14.9788	15.0155
Lon protease	A6U7U9	Smed_0874	lon	28	16	191.532	0.0102975	0.0018529	Protease	46625.8	51091.6	38427.9	17380.5	10732.3		47.7938	35.9475	16.2587		1.32955	0.157563	2.93959	0.0210078	2.21097	0.0351902	0.230179	0.0213338		56130.1	34762.8	48984.4	38571.9	51295.2	63407.6	38931.8	41742.3	34609.4	27124.6	10880	14136.9	5650.54	5915.63	20630.6		15.7765	15.0853	15.58	15.2353	15.6465
Puromycin-sensitive aminopeptidase	G7J8C0	MTR_3g104720		25	16	150.1	0.00362401	0.057173		10224.7	8106.87	3960.24	6473.67	5329.81		43.7245	21.3596	34.9158		2.04707	0.0602383	1.25228	0.291326	0.611746	0.213303	0.52127	0.0935973		12001	9556.22	9116.78	7377.54	9182.62	7760.44	2738.28	6593.38	2549.05	9222.36	5626.65	4571.98	2564.26	5825.81	7599.37		13.5509	13.2222	13.1543	12.8489	13.1647
Nodulin Mtn25	Q9LDI8	MTR_3g055440	nod25	18	15	215.583	1.27629e-06	3.7521e-07	Nodulin	4791.41	47916.3	438763	397516	518876		5.41919	49.6229	44.9579		0.109208	0.00359554	0.120539	0.00173309	1.10376	0.836744	108.293	0.000351826		6350.53	4363.29	3660.41	30397.6	36987.1	76364.1	541082	260040	515168	334148	453624	404777	677665	660589	218375		12.6327	12.0912	11.8378	14.8917	15.1747
Outer membrane protein assembly factor BamA	A6U8K9	Smed_1138	bamA	18	15	145.89	0.00292183	0.61478		19938	14597.4	25298.5	18875.5	14966.1		24.8377	43.0455	32.1168		0.57701	0.123104	0.773354	0.382296	1.34028	0.0974782	0.750629	0.964139		44361.3	9377.12	6075.74	7279.28	14576	21937	22454.5	24942	28498.9	23758.9	16302.8	16564.8	9902.7	12405.9	22589.6		15.437	13.1949	12.5688	12.8296	13.8313
Calnexin-like protein	G7J2R7	MTR_3g098430		24	15	177.935	3.73165e-05	0.0013776		27326	28484.7	37153.6	18406.4	17717.5		33.8923	44.207	21.9007		0.766674	0.148309	1.54755	0.00232854	2.01852	0.00797056	0.648373	0.0483064		30513.2	26126.3	25338.7	26730	31064.1	27660	42875	28068.9	40516.9	19098.5	19298.2	16822.4	14285.4	23299	15568		14.8971	14.6732	14.629	14.7062	14.923
Peroxisomal fatty acid beta-oxidation multifunctional protein	G7KPD3	MTR_6g087670		5	3	30.1313	0.00140565	0.0062356	Fatty Acid	2469.93	1014.43	454.811	322.977	249.353		56.602	25.3769	18.0211		2.23045	0.0674457	3.14088	0.0878764	1.40818	0.324045	0.100955	0.0137286		3287.4	2315.12	1807.28	572.49	1220.18	1250.63	550.167	500.464	313.803	731.38	114.419	123.133	84.7969	97.9465	565.314		11.6827	11.1769	10.8196	9.16111	10.2529
Dehydrogenase E1 component	A6U8E8	Smed_1076	pdhA	19	15	145.166	0.000422395	0.30641	Glycolysis/TCA	97102.9	62903.4	90917.1	80303.1	65731.1		26.8676	38.8329	34.2995		0.691877	0.0326943	0.783325	0.387146	1.13217	0.45147	0.676922	0.23141		101991	98301.7	91016.3	49235	67561	71914.3	87655.3	91393.4	93702.5	111117	57437.1	72355.3	31493.9	51267.9	114432		16.6381	16.5849	16.4738	15.5874	16.0439
Pyruvate dehydrogenase complex dihydrolipoamide acetyltransferase	A6U8F0	Smed_1078		24	15	193.759	6.08191e-09	5.6427e-05	Glycolysis	16576.2	22858.4	42222.9	44283.8	46937.7		20.901	38.6073	40.4917		0.541374	0.00411662	0.516179	0.00595423	0.953461	0.661074	2.83164	0.00433424		21100.9	12492.5	16135	18910.1	26159.1	23505.9	40861.8	39849.1	45957.7	41038.1	40221.7	51591.5	38321.8	49174.6	53316.7		14.365	13.6088	13.9779	14.2069	14.675
30S ribosomal protein S1	A6UF46	Smed_3458		23	15	209.262	3.21795e-05	0.0091944	Ribosomal Component	20017.8	73457.2	76183.9	49425.4	39032.6		36.9008	38.2706	24.8286		0.964209	0.722277	1.48622	0.199188	1.54139	0.0711704	1.9499	0.291328		27169.2	16055.5	16828.5	53380.3	68391.9	98599.5	74697.3	78749.7	75104.8	69688.6	37861.8	40725.8	17257	30218.9	69622		14.7297	13.9708	14.0386	15.704	16.0615
Peptidyl-dipeptidase Dcp	A6UEC1	Smed_3177		19	15	132.148	0.000257505	0.19885		6303.19	10105.9	13860.1	13252.7	12111.8		27.1527	37.2397	35.6076		0.729133	0.306802	0.762552	0.383452	1.04583	0.779237	1.92153	0.188554		9836.04	6999.4	2074.13	5608.38	6722.95	17986.3	12804.4	16999	11777	17560.3	10511	11686.8	8747.93	10995.1	16592.2		13.2639	12.773	11.0183	12.4534	12.7149
2-oxoglutarate dehydrogenase, E2 subunit, dihydrolipoamide succinyltransferase	A6UDN9	Smed_2940		17	15	157.458	6.39521e-08	2.3647e-05	TCA	10415.9	41132.6	64745.1	76597.8	82468		22.5414	35.4815	41.9771		0.6353	0.15334	0.536994	0.0977822	0.845259	0.191875	7.91752	0.000223952		10813.6	12447.7	7986.45	67404.7	22960.8	33032.2	64682.2	64920.2	64632.7	69316.7	67824.8	92652	84446.1	67881	95077		13.4006	13.6036	12.9633	16.0406	14.4869
Substrate-binding region of ABC-type glycine betaine transport system	A6U776	Smed_0650		17	15	167.394	7.7948e-06	0.0079943	ABC Transporter	13267.2	33378.4	39254.1	42159.3	56113.6		29.0774	34.1959	36.7268		0.850318	0.607854	0.791721	0.388141	0.931089	0.784797	4.22949	0.0196273		20194.7	11371.1	8235.88	39248.7	25739.2	35147.3	39407.1	25692.2	52662.9	28185.5	49268	49024.4	61081.1	76822.5	30437.1		14.3017	13.4731	13.0077	15.2604	14.6517
Leucine aminopeptidase	G7JGP9	MTR_4g130860		21	15	159.652	0.000158634	0.0034966	Protease	16519.6	7531.11	5599.65	6395.72	5391.51		38.5687	28.6772	32.7541		1.34492	0.156396	1.17752	0.0753733	0.875531	0.440196	0.32637	0.0199396		18246.8	16091.6	15220.5	8143.61	7027.44	7422.28	5338.12	7489.49	3971.35	7099.88	6006.49	6080.79	4603.93	2874.18	8696.42		14.1554	13.974	13.8937	12.9915	12.7788
26S proteasome non-ATPase regulatory subunit	G7JTX3	MTR_4g078780		26	15	154.843	0.000170889	0.0018266	Proteasome	11928.9	9067.19	5900.04	2893.25	2650.67		50.7668	33.034	16.1992		1.5368	0.185017	3.13392	0.0436874	2.03925	0.086553	0.222207	0.00424685		14753	10648.7	10384.8	5546.01	11493.4	10162.1	5921.93	6868.71	4909.47	5153.41	1665.82	1860.5	1961.52	1962.56	4027.94		13.8487	13.3784	13.3422	12.4372	13.4885
FAD dependent oxidoreductase	A6UMF3	Smed_6230		24	15	223.173	1.25403e-07	1.6558e-05		28521.2	11400.9	33907.9	109247	100207		7.37655	21.939	70.6844		0.33623	0.0070256	0.104359	0.000318416	0.310379	0.00133678	3.51343	0.0169578		37381.1	28362.9	19819.5	8050.24	11170.8	14981.5	30172	42609.1	28942.5	109063	93838.1	124838	98525.7	59697.7	142398		15.19	14.7917	14.2746	12.9748	13.4474
Glutamine synthetase	G7IKD7			22	14	146.303	0.129366	0.0015744	Amino Acid	20103.4	19170.3	25902.9	28707.4	34005.9		25.9829	35.108	38.9091		0.740084	0.0718256	0.667784	0.00110561	0.902308	0.394182	1.69155	0.0101462		20678.6	19424	20207.7	18378.5	18807.8	20324.7	32041.5	22102	23565.3	28621.9	30600.9	26899.3	40722.1	33530.3	27765.3		14.3359	14.2455	14.3026	14.1657	14.199
Dihydrolipoyl dehydrogenase	A6U8F3	Smed_1081		17	14	152.795	1.48449e-07	0.00037852	Glycolysis/TCA	25146	13590.4	44161.9	43532.9	41331		13.418	43.6015	42.9805		0.307742	0.0010341	0.312188	0.00161194	1.01445	0.8671	1.64364	0.152812		21785.7	28307.8	25344.4	10409.2	14629.1	15733.1	49290.5	41076	42119.1	49988.6	36971.6	43638.7	30302.2	30962.1	62728.8		14.4111	14.7889	14.6294	13.3456	13.8366
Bifunctional aminoacyl-tRNA synthetase	G7KUM3	MTR_7g110660		20	14	124.956	0.000257742	2.7903e-05	tRNA Processing	2330.81	9449.49	16510.6	23166.4	19912.9		19.235	33.6083	47.1567		0.57233	0.0396093	0.407896	0.00393858	0.712694	0.132361	8.5433	0.00376523		3901.09	1944.71	1146.65	10056.6	7624.3	10667.5	19154.5	11997.1	18380.1	18859.1	27424.2	23215.9	20868.4	23162.6	15707.6		11.9297	10.9253	10.1632	13.2959	12.8964
Dihydrolipoyllysine-residue acetyltransferase component 2 of pyruvate dehydrogenase complex	G7LJ01	MTR_8g018770		17	14	107.793	0.0887522	0.0056538	Glycolysis/TCA	13452.5	13278.3	18388.2	17408.3	19198.8		27.0572	37.4697	35.4731		0.72211	0.0468367	0.762755	0.0379903	1.05629	0.67899	1.42716	0.0072011		14045.3	12912.8	13399.4	14641.1	11760.9	13432.9	21285.6	15417.7	18461.2	15371.9	17979.6	18873.4	19718.3	21010.3	16867.7		13.7778	13.6565	13.7099	13.8377	13.5217
Cationic amino acid ABC transporter, periplasmic binding protein	A6U8H9	Smed_1108		19	14	150.573	3.56912e-05	0.068577	ABC Transporter	28229.6	48333.8	63789.1	58064.2	76935.7		28.4004	37.4818	34.1178		0.757713	0.0932986	0.832421	0.572561	1.0986	0.607828	2.72536	0.0848837		44770	26571.1	13347.6	41090.8	54089	49821.8	75300	54278.3	61789.1	38308.4	54480.9	81403.2	60875	122928	47004.2		15.4503	14.6976	13.7043	15.3265	15.7231
Phospholipase D	Q2HUA3	MTR_2g103730		26	14	210.783	1.74686e-06	9.275e-06		24682.2	4766.7	4895.39	8833.84	10157.8		25.7716	26.4674	47.761		0.973712	0.732638	0.539595	0.0133006	0.554163	0.010882	0.411544	0.012204		28570.4	23164.7	22311.5	5457.32	4611.56	4231.21	5090.4	4525.21	5070.54	6814.52	9843.62	9843.36	9649.98	13837.7	6985.73		14.8022	14.4996	14.4455	12.414	12.171
Protein argonaute 4	G7K2Z0			22	14	129.887	0.000193049	0.00061492	RNA Silencing	5020.68	11426.3	11188.6	3142.13	1555.74		44.3617	43.4391	12.1991		1.02124	0.845249	3.63647	0.000448916	3.56084	0.0014797	0.309866	0.0681515		6841.72	3957.29	4263.04	9994.5	13139.3	11145	13829.7	8714.75	11021.5	3747.78	2857.27	2821.35	1569.72	448.118	2649.38		12.7401	11.9503	12.0577	13.2869	13.6816
Transketolase	G7JEN5	MTR_4g024630		20	14	147.593	7.14389e-05	0.00031524	PPP	16016.5	5918.05	4478.1	1429.18	1083.71		50.0456	37.8687	12.0857		1.32155	0.0926203	4.14088	0.00831756	3.13334	0.0198727	0.067662	0.00798833		17658.2	17044	13347.4	5387.15	6652.63	5714.37	4873.08	3519.97	5041.24	1295.35	773.502	2218.68	990.999	256.78	2003.35		14.108	14.057	13.7043	12.3953	12.6997
Malic enzyme	G7L7H0	MTR_8g102620		20	14	176.888	5.51506e-11	2.3451e-10		48854.3	4759.91	1759.29	1289.97	1850.73		60.9528	22.5285	16.5187		2.70559	0.000797997	3.68994	6.88543e-05	1.36382	0.0263039	0.0378827	2.98617e-05		57427.9	44364.5	44770.5	4121.31	4983.78	5174.65	1548.09	2050.48	1679.3	1350.19	1297.81	1221.92	1862.74	2253.64	1435.82		15.8095	15.4371	15.4503	12.0089	12.283
Glycine-rich RNA binding protein	G7JG67	MTR_4g070080		15	13	210.366	0.000624617	0.00032353		140003	773450	632764	422708	419057		42.2899	34.5976	23.1124		1.22234	0.451488	1.82975	0.0302445	1.49693	0.242088	2.99321	0.00950994		103212	155347	161449	1.00587e+06	646146	668338	804662	373254	720376	335320	484033	448771	523301	449059	284810		16.6552	17.2451	17.3007	19.94	19.3015
MtN22 protein	O24092	MTR_3g055450	MtN22	17	13	209.077	2.58162e-07	1.0144e-07	Nodulin	2428.55	141424	521873	262266	409002		15.2798	56.3844	28.3358		0.270994	0.0350619	0.539239	0.0911348	1.98986	0.14123	168.414	6.56793e-05		3119.08	2258.34	1908.24	97085.5	100810	226377	767788	267475	530356	199764	317068	269966	509105	487053	230848		11.6069	11.141	10.898	16.567	16.6213
Early nodulin	G7I8F0			19	13	162.012	5.15581e-08	1.0565e-08	Early Nodulin	9706.11	6145.66	27151.8	130170	170139		3.75956	16.6099	79.6305		0.226345	0.00110337	0.0472126	1.17149e-05	0.208587	0.00146046	17.529	0.000127343		12201.8	7441.62	9474.94	5986.6	5916.71	6533.68	18982.3	33656.1	28817	105282	153579	131648	147570	218368	144478		13.5748	12.8614	13.2099	12.5475	12.5306
Uncharacterized protein	I3T874			14	13	164.328	0.0468866	0.46669	Uncharacterized Protein	95301.6	152000	117448	97986.1	118438		41.368	31.9643	26.6677		1.29419	0.406607	1.55124	0.127861	1.19862	0.728242	1.24277	0.313675		83849.5	85565.7	116490	201180	133152	121668	154729	59594.8	138020	69004	123795	101160	135717	133034	86562.9		16.3555	16.3847	16.8298	17.6181	17.0227
Oxoglutarate dehydrogenase-like protein	G7KVS0	MTR_7g023770		24	13	166.754	0.206697	0.0066278	TCA	34747.2	40302.7	99530.1	80651.6	60805.4		18.2792	45.1416	36.5793		0.40493	0.0363478	0.499714	0.0283847	1.23407	0.575534	1.74994	0.0430674		34849	40002.3	29390.4	40126.2	31429.6	49352.3	123824	57488.9	117277	57817.7	87126.6	97010.4	81197.2	47602.3	53616.7		15.0888	15.2878	14.8431	15.2923	14.9398
Adenosylhomocysteinase	Q84RD9	MTR_8g083090	AHC1	21	13	205.91	0.000158762	0.0012416		28109.4	72001	40674.9	44938.7	27612.6		45.6817	25.8065	28.5118		1.77016	0.00605863	1.60221	0.0348837	0.90512	0.62799	0.982326	0.797872		29247.5	24978	30102.6	63418.7	79080.7	73503.6	36992.4	48001	37031.2	58036.2	40320.1	36459.7	21631.8	21615.4	39590.6		14.836	14.6084	14.8776	15.9526	16.271
FeS assembly protein SufB	A6U9I3	Smed_1468		22	13	169.901	1.56371e-05	0.010033		11127.8	6916.75	22112.5	22258.1	18908.8		13.4862	43.1149	43.3988		0.312798	0.0334459	0.310751	0.0342823	0.993458	0.969654	1.69924	0.145035		16456.3	6468.89	10458.2	2753.9	6706.89	11289.5	22088.9	23368.4	20880.3	23975.8	19339.2	23459.4	15602.1	15510.7	25613.7		14.0064	12.6593	13.3523	11.4273	12.7114
Poly(A)-binding protein	G7JK09	MTR_4g085540		23	13	139.995	0.0304658	0.0014032		2870.75	2959.71	8685.41	9559.1	10181.2		13.9581	40.9608	45.0811		0.340767	0.0112692	0.309622	0.00679845	0.908602	0.479938	3.54652	0.0263272		4932.48	2465.64	1214.14	2302.01	2172.9	4404.21	9550.31	9611.76	6894.18	9384.89	8451.89	10840.5	11812	9254.77	9476.8		12.2681	11.2677	10.2457	11.1687	11.0854
Import inner membrane translocase subunit Tim44	A6UAL3	Smed_1858		17	13	152.278	3.32352e-06	0.0025579		32501.5	34155	73180.2	95627.1	139327		16.8282	36.0561	47.1157		0.466724	0.0321122	0.357168	0.00780887	0.765266	0.399046	4.28679	0.0170827		46653.3	32925.7	17925.4	32343.7	32759.7	37361.4	77095.1	46110.3	96335.1	62429	115839	108613	146080	190044	81857.1		15.5097	15.0069	14.1297	14.9812	14.9996
ATP citrate lyase a-subunit	A2Q2V1	MTR_2g034090		24	13	181.747	1.80399e-05	0.00012791	TCA	38521.6	23336.1	21654.4	6630.04	5524.06		45.207	41.9492	12.8438		1.07766	0.549796	3.51975	0.0168268	3.2661	0.0258696	0.143402	0.00182324		44006.1	40595.2	30963.5	22789.7	22304.5	24914	24539.6	24192.7	16230.9	11701.2	4040.8	4148.09	3979.05	4072.04	8521.1		15.4254	15.309	14.9183	14.4761	14.4451
PpiC-type peptidyl-prolyl cis-trans isomerase	A6UCG7	Smed_2517		18	13	188.833	0.000201341	0.21859		25089.6	31039.7	41069.7	49728	69231.6		25.4763	33.7086	40.8151		0.75578	0.366026	0.624189	0.333214	0.825887	0.73664	2.75938	0.093745		31706.2	20374.4	23188.2	47901	22678.6	22539.4	41235	28589.9	53384.3	23935.5	64690.1	60558.4	67380.9	110913	29400.9		14.9525	14.3145	14.5011	15.5478	14.469
Villin-2	G7KTI5	MTR_7g091460		23	13	158.687	0.000412302	0.0021851		13896.3	10925.9	17962.7	5671.42	3757.76		31.6143	51.9754	16.4104		0.608255	0.139539	1.92648	0.00108352	3.16723	0.00969009	0.270414	0.0300666		13596.8	11952.6	16139.6	9522.47	11225.6	12029.6	23502.9	10797.1	19588	5509.5	5440	6064.76	6524.42	1421.44	3327.42		13.731	13.545	13.9783	13.2171	13.4545
Malate dehydrogenase	A6UDP3	Smed_2944	mdh	17	13	193.283	2.54667e-09	3.1486e-05	TCA	46224.6	42246.4	49397.9	85052.9	105069		23.9089	27.9563	48.1348		0.855226	0.148371	0.496707	0.00261941	0.580791	0.00487833	2.27302	0.00369393		45102.2	36525.7	57045.8	36771.9	46327.8	43639.5	44115.2	52078.2	52000.3	81296.2	75556.7	98305.7	111669	95445.5	108094		15.4609	15.1566	15.7998	15.1663	15.4996
Polyribonucleotide nucleotidyltransferase	A6UF34	Smed_3446	pnp	19	13	156.794	6.25314e-06	0.0033713		36951.2	122949	68014.7	53850.6	52797.2		50.2214	27.7821	21.9965		1.80769	0.0616049	2.28316	0.0215138	1.26303	0.0137713	1.42883	0.203248		49397.7	40739.3	20716.7	101082	90235.3	177531	73151.6	64839.7	66052.9	54394.1	49795.4	57362.4	50009.6	47843.8	60538.1		15.5922	15.3141	14.3385	16.6252	16.4614
Uncharacterized protein	A6UDR7	Smed_2968		18	13	131.296	0.000804833	0.07829	Uncharacterized Protein	4361.25	7354.8	7059.87	12464.5	26253.8		27.3624	26.2652	46.3724		1.04178	0.841208	0.590058	0.252802	0.566397	0.135179	6.0198	0.0720587		8928.31	2638.38	1517.05	3039.7	6302.97	12721.7	5197.37	6777	9205.24	7534.07	16979.1	12880.5	24177.4	47115.9	7468.25		13.1242	11.3654	10.5671	11.5697	12.6218
ABC transporter related	A6UBC0	Smed_2117		17	13	116.774	0.00103916	2.3355e-05	ABC Transporter	260847	299621	77045.7	13900.1	12441.9		76.7144	19.7267	3.55896		3.88887	0.0156617	21.5553	0.000667542	5.54282	0.00829422	0.0476983	0.00391746		150083	252534	379924	406615	301086	191161	93091.9	43111.8	94933.5	16381.6	8266.44	17052.2	5282.16	7617.85	24425.8		17.1954	17.9461	18.5354	18.6333	18.1998
Uncharacterized protein	I3SC57			17	12	140.311	7.45105e-05	1.1893e-06	Uncharacterized Protein	12207.4	14577.6	35599.3	60355.9	44672.8		13.1885	32.207	54.6045		0.409491	0.00112501	0.241527	0.00145259	0.589823	0.0354408	3.6595	0.000291074		11778.1	10991.8	13852.2	13165.5	17431.3	13135.9	32077.9	36436.8	38283.1	44570	75728.9	60768.8	49682.8	37541.1	46794.4		13.5238	13.4241	13.7578	13.6845	14.0894
Carbonic anhydrase	G7J5G9			18	12	152.963	1.07291e-06	5.1639e-07		831.541	56065.2	28379.8	41117.1	20177.6		44.6514	22.6022	32.7464		1.97553	0.008776	1.36355	0.111453	0.690219	0.135035	24.2653	0.00205483		1416.18	589.593	488.845	56708.2	62044.3	49443.1	28124	34775.4	22240	52999.8	38235.5	32116.1	20076.3	10381.8	30074.8		10.4678	9.20358	8.93323	15.7913	15.921
Fructose-bisphosphate aldolase	G7K694	MTR_5g069050		18	12	164.664	0.000665736	0.00043991	Glycolysis	31960.7	24867.5	30546.7	40513.2	38319.3		25.9232	31.8436	42.2332		0.81408	0.0221011	0.613812	0.000975142	0.753994	0.0148104	1.19895	0.107937		35365.6	33286.9	27229.7	23523.4	25272.4	25806.6	32260	31718.9	27661.2	42635.4	36679.5	42224.6	39977.1	35094.5	39886.2		15.1101	15.0227	14.7329	14.5218	14.6253
Transketolase central region	A6U8E9	Smed_1077		20	12	201.333	1.12382e-08	7.2235e-06	Glycolysis/TCA/PPP	13987.1	42537.6	87085.4	69709.9	79927.8		21.34	43.6884	34.9716		0.488458	0.00731726	0.610208	0.0273292	1.24925	0.0076967	5.71437	0.00202962		20015.1	13165.3	8781.02	32179	42236.2	53197.5	84091.9	89511.8	87652.6	72613.9	64086.6	72429.3	70405.8	77037.1	92340.3		14.2888	13.6845	13.1002	14.9738	15.3662
Succinate dehydrogenase, flavoprotein subunit	A6UDQ6	Smed_2957		14	12	91.5485	0.000610808	0.12453	TCA	16241	9383.06	13514.2	10524.3	8783.95		28.0748	40.4357	31.4895		0.694308	0.0248919	0.891562	0.765607	1.2841	0.292625	0.540851	0.105034		20024.2	14226.1	14472.6	9466.02	9978.41	8704.73	11818.7	16101.1	12622.9	14334.7	6771.49	10466.7	5690.83	5670.89	14990.1		14.2895	13.7963	13.821	13.2085	13.2846
Far upstream element-binding protein	G7J7L8	MTR_3g104270		29	12	223.344	0.0184811	0.026895		10982.6	10997.2	8990.56	12407.2	18843.8		33.9471	27.753	38.2999		1.22319	0.641798	0.886351	0.526347	0.724623	0.0159951	1.71579	0.0154367		8591.98	10779.3	13576.5	17085.6	8554.44	7351.39	8845.04	9579.86	8546.77	13711.8	12748.8	10761.1	17508.1	19787.1	19236.2		13.0688	13.396	13.7288	14.0605	13.0625
Guanine nucleotide-binding protein subunit beta-like protein	G7LD98	MTR_8g106790		15	12	128.929	9.94592e-05	0.0014298		27530.6	39896.9	19145.1	11704.5	10070.6		56.3942	27.0615	16.5443		2.08393	0.00735467	3.40867	0.00529282	1.6357	0.119785	0.365797	0.0291791		33332.3	24848.7	24410.9	36274.5	40110.8	43305.4	18977.7	23810.7	14646.8	16899.2	7793.14	10421.3	7269.4	6071.94	16870.5		15.0246	14.6009	14.5752	15.1467	15.2917
Serine hydroxymethyltransferase	A6U7P2	Smed_0816	glyA	17	12	122.694	3.35039e-07	0.00057167		14333.5	12915.2	34777.6	45041.7	37819.1		13.9271	37.5023	48.5706		0.371365	6.3366e-05	0.286739	0.000570954	0.77212	0.0954083	2.63851	0.0475405		20787.3	13320.7	8892.47	12680.4	11824.9	14240.3	33794	35884.4	34654.2	53525.4	36346.9	45252.7	30404.3	26020.3	57032.6		14.3434	13.7014	13.1184	13.6303	13.5295
Coatomer alpha subunit-like protein	G7JIM0	MTR_4g071130		23	12	127.159	0.00880879	0.06048		6904.87	7429	11858	6388.6	5504.96		28.9341	46.1839	24.882		0.626497	0.187535	1.16285	0.473592	1.85612	0.120388	0.797258	0.085226		6878.26	6262.61	7573.73	7238.27	9014.2	6034.52	14316.6	6913.33	14344	5939.17	8630.75	4595.87	6447.85	4849.47	5217.56		12.7478	12.6126	12.8868	12.8214	13.138
Substrate-binding region of ABC-type glycine betaine transport system	A6UBV7	Smed_2305		18	12	159.277	7.51734e-05	0.0030412	ABC Transporter	3293.99	12126.8	21010.6	32540.9	58551.8		18.464	31.9902	49.5458		0.577176	0.0899049	0.372665	0.0226152	0.645669	0.271584	17.7753	0.0234112		8027.99	1302.36	551.623	11658.6	11078.1	13643.8	22846.4	13092	27093.5	18659.9	41516.3	37446.4	61922.2	94570.7	19162.3		12.9708	10.3469	9.10754	13.5091	13.4354
26S proteasome non-ATPase regulatory subunit	G7LCC0	MTR_8g106120		15	12	94.115	4.63902e-06	4.4018e-05	Proteasome	17886.7	4136.4	4795.64	4276.5	3058.97		31.3161	36.3071	32.3768		0.862533	0.42442	0.967239	0.882248	1.12139	0.503221	0.171019	0.00101634		16628.6	19150.7	17880.8	3057.01	5425.82	3926.36	4902.44	5462.52	4021.96	3699.46	5675.83	3454.21	2644.98	2174.26	4357.67		14.0214	14.2251	14.1261	11.5779	12.4056
Dehydrin	G7J7R2	MTR_3g117290		13	11	185.186	4.72853e-06	5.4813e-06		319947	26907.3	47549.4	161366	203849		11.41	20.1632	68.4268		0.565882	0.0438801	0.166747	0.00173199	0.294668	0.0116754	0.637134	0.152424		206824	352398	400620	28498.8	22282.3	29940.9	55645.2	33235.2	53767.7	101002	206593	176503	222809	235778	152960		17.658	18.4269	18.6119	14.7986	14.4436
DNA-directed RNA polymerase subunit omega	A6U7A2	Smed_0676	rpoZ	12	11	148.051	4.61083e-07	2.5392e-05	Polymerase	19380.2	220060	429476	143391	136286		27.7529	54.1634	18.0838		0.512392	0.11816	1.53469	0.242073	2.99514	0.0185235	7.03222	0.004288		31979.6	16382.2	9778.7	142801	189252	328127	510552	252990	524886	112701	183132	134340	151845	115175	141836		14.9649	13.9998	13.2554	17.1237	17.5299
Asparagine synthetase	G7JZK0	MTR_5g071360		27	11	274.471	9.8842e-06	2.7423e-06	Amino Acid	707.402	1653.62	18623.7	63369.4	34988.9		1.97691	22.2647	75.7584		0.0887915	0.00124442	0.026095	0.000380495	0.29389	0.0198133	49.4611	0.00207804		1260.5	556.63	305.079	1644.07	1063.56	2253.23	19279.4	24417.7	12173.9	96992.3	45034.3	48081.7	24168.6	18436.6	62361.4		10.2998	9.12058	8.25304	10.6831	10.0547
Single-stranded DNA-binding protein	A6U8V6	Smed_1236		13	11	126.547	4.2796e-06	0.0004899		7066.21	32772	72767.3	36989.3	63759.5		22.9932	51.0545	25.9522		0.450366	0.034273	0.885984	0.423484	1.96725	0.0484106	9.02316	0.0128879		12218.6	6871.89	2108.16	35486.7	25607	37222.1	85907.6	45545.9	86848.4	34685.4	33116	43166.6	58722.3	89204.6	43351.8		13.5768	12.7465	11.0418	15.115	14.6442
Elongation factor 1-beta	B7FMR1	MTR_5g088660		14	11	134.742	0.00536314	0.0078954	Elongation Factor	36181.8	87110.4	71729.9	55176.9	70712.9		40.7025	33.5159	25.7815		1.21442	0.394193	1.57875	0.0507851	1.3	0.232655	1.95438	0.0263786		29336.1	35159.7	44049.6	111569	79647.6	70114.1	90526.7	53045.6	71617.4	49406.7	64341	51783	86372	74118.4	51648.2		14.8404	15.1016	15.4268	16.7676	16.2813
Triosephosphate isomerase	I3S3S0	MTR_2g096940		15	11	143.022	0.0440139	0.00023539	Glycolysis	18222.4	19039.8	30059	47875.3	41169.9		19.6339	30.997	49.3692		0.633413	0.0123079	0.397695	0.00125803	0.627861	0.0124062	2.2593	0.0156263		25957.2	15647.7	13062.4	17622.2	17330.4	22166.7	30633.4	33302.8	26240.9	54298.9	41012.3	48314.6	41754.4	37249.8	44505.5		14.6639	13.9337	13.6731	14.1051	14.081
Uncharacterized protein	I3SP15			14	11	119.966	1.88048e-05	1.9094e-06	Uncharacterized Protein	4957.84	10165.3	20086.6	47606.6	66984.5		13.0561	25.7989	61.145		0.506072	0.0211931	0.213527	0.000839246	0.421929	0.00673415	13.5108	0.00071634		5809.94	4123.8	4939.79	12632.2	9909.19	7954.41	21567.7	15342.4	23349.8	38390	55565.1	48864.6	79325.1	83522	38106.3		12.5043	12.0098	12.2702	13.6248	13.2745
ATPase AAA-2 domain protein	A6UCE9	Smed_2499	clpB	16	11	103.754	0.115961	0.10326		11423.4	4029.48	8467.32	4788.16	3058.18		23.3121	48.9866	27.7013		0.475886	0.162727	0.84155	0.636982	1.76839	0.209372	0.267711	0.0928374		15104.2	11527.1	7638.94	1657.16	1677.58	8753.7	7939.52	11997.6	5464.86	8565.41	2264.13	3534.94	290.463	497.096	8386.98		13.8827	13.4927	12.8992	10.6945	10.7122
Uncharacterized protein	A6U8Q7	Smed_1186		15	11	148.72	5.19995e-05	0.060868	Uncharacterized Protein	28970.5	60046.4	105727	55725.5	65150.3		27.1091	47.7326	25.1583		0.567936	0.373804	1.07754	0.840912	1.89729	0.308459	2.24885	0.0109601		39446.5	26417.1	21048	39094.9	83860.3	57183.8	99398.9	43180	174603	37144.5	58022.6	72009.3	68259.8	67185.1	60005.9		15.2676	14.6892	14.3614	15.2547	16.3557
Succinyl-CoA ligase [ADP-forming] subunit alpha	A6UDP1	Smed_2942		15	11	161.391	2.3532e-07	1.5256e-05	TCA	7802.73	79738.2	152501	100173	102108		23.9878	45.877	30.1352		0.522871	0.033247	0.796006	0.215139	1.52237	0.0897591	13.0862	0.00420797		13956.2	6232.27	3219.74	63319.7	77186.1	98708.8	171393	109363	176747	110562	82002.1	107955	73075.5	95351.7	137898		13.7686	12.6055	11.6527	15.9504	16.236
Ribosomal protein L9	G7J9M6	MTR_3g093110		15	11	153.791	6.06066e-07	4.463e-05	Ribosomal Component	41635.7	74940.9	35739.7	29511.6	31384.4		53.4558	25.4934	21.0508		2.09685	0.00119684	2.53938	0.00111535	1.21104	0.0977061	0.753786	0.0767774		41552.7	39072.4	44282.1	76337.8	84089.4	64395.6	33542.4	38862.1	34814.7	33970.3	25849.6	28714.9	24478.7	33649.2	36025.4		15.3427	15.2539	15.4344	16.2201	16.3596
Transcription elongation factor SPT6	G7ZZF8			16	11	90.0386	7.84022e-05	9.2346e-06	Elongation Factor	4949.9	19466.3	49024.9	26587.9	22430.8		20.4738	51.5622	27.964		0.39707	0.0121662	0.732151	0.112893	1.84388	0.0668091	4.53156	0.00211873		6856.57	4215.4	3777.74	17980.5	18546	21872.5	64707.3	33014.6	49352.7	20382	32283.3	27098.4	26643.3	22786	17863.2		12.7433	12.0414	11.8833	14.1341	14.1788
Aconitate hydratase	G7ITZ5	MTR_2g088360		33	11	242.355	0.220644	5.8767e-05	TCA	11595.3	13926.7	22760.1	24543	24375.1		22.745	37.1716	40.0834		0.611893	0.00453833	0.567442	0.000561314	0.927355	0.452005	2.10216	0.00541747		13608.7	10581.7	10595.5	14626.6	13498.5	13655.1	25632.2	19452.9	23195.2	23008.5	23560.2	27060.3	29597.6	22717	20810.8		13.7322	13.3693	13.3712	13.8363	13.7205
Uncharacterized protein	A6ULB3	Smed_5723		13	11	88.8958	0.000743164	0.52494	Uncharacterized Protein	12698.1	11686.4	19088.5	14567.5	22674.8		25.7737	42.0986	32.1277		0.612222	0.205984	0.802226	0.556426	1.31035	0.500632	1.78568	0.315352		16803.9	15820	5470.48	9638.37	9820.75	15600.1	19741.9	11044.5	26479.1	8377.67	16735.9	18588.8	21000.7	36177.5	10846		14.0365	13.9495	12.4175	13.2346	13.2616
TRAP transporter solute receptor, TAXI family	A6UG71	Smed_3839		13	11	91.9768	7.12416e-06	0.011687	C4dicarboxylate transporter	11094.9	26022.1	37788.6	26237.4	31246.7		28.898	41.965	29.1371		0.688621	0.377377	0.991794	0.947083	1.44026	0.386295	2.8163	0.0199427		17758.9	6688.49	8837.43	33489.4	20407.3	24169.5	41585.3	20007.8	51772.7	20328	26842.2	31541.8	32651	33893	27196		14.1163	12.7075	13.1094	15.0314	14.3168
Far upstream element-binding protein	G7K7W5	MTR_5g008420		18	11	125.182	4.29339e-05	1.5303e-05		2667.3	30579	38479.4	15421.6	24799.6		36.1967	45.5485	18.2548		0.794685	0.569808	1.98286	0.0172986	2.49516	0.051558	9.29766	0.00163778		2755.56	2613.7	2632.64	32271.9	30679.4	28785.6	53378.7	21745.2	40314.2	10577.2	19264.8	16422.9	27050	34102.9	13245.9		11.4281	11.3519	11.3623	14.978	14.905
Isocitrate dehydrogenase [NADP]	G7KFV7	MTR_5g077070		26	11	198.065	0.00279571	0.0019652	TCA	9675.36	9143.62	8309.21	13485.2	15575.9		29.5546	26.8576	43.5878		1.10042	0.32053	0.678049	0.011227	0.616173	0.000894709	1.60985	0.053849		9684.6	9491.18	9850.3	7839.6	9976.64	9614.63	8092.56	8796.63	8038.44	12728	14746.2	12981.4	15288.3	20110.3	11329.1		13.2415	13.2124	13.266	12.9366	13.2843
Calreticulin	G7I9H2	MTR_1g083960		14	11	91.458	0.136385	0.068249		7602.47	6928.29	31727.9	13215	6545.22		13.3567	61.1668	25.4765		0.218366	0.0980019	0.524276	0.235223	2.40091	0.307932	0.860933	0.392352		9468.86	6496.55	6842.01	3802.34	12547.2	4435.36	38427.9	8362.91	48393	9895	22122.3	7627.55	5581.13	6350.83	7703.69		13.209	12.6655	12.7402	11.8927	13.6151
DNA-directed RNA polymerase subunit alpha	A6U883	Smed_1010	rpoA	16	11	126.463	1.51307e-06	0.0028	Polymerase	17404.8	38379	56864.2	50059.3	59321.6		26.4132	39.1351	34.4518		0.674924	0.154607	0.766671	0.279834	1.13594	0.201112	3.40835	0.0146204		28116.5	13561.6	10536.3	23164.7	36586	55386.3	59719.8	50653.9	60219	55490.1	44741.8	49946	46803.7	69229.8	61931.3		14.7791	13.7272	13.3631	14.4996	15.159
Scaffold protein Nfu/NifU	A6U5G6	Smed_0036		12	11	113.596	7.3202e-07	8.6862e-05	nitrogenase	8051.96	28743.2	68755.9	84170.3	130751		15.8217	37.8467	46.3316		0.418047	0.0579637	0.341488	0.0302947	0.816867	0.425624	16.2384	0.00216013		11964	7183.63	5008.25	33029.2	14394.9	38805.5	84485.9	47738.3	74043.6	60011.8	94943.5	97555.6	145054	180558	66640.7		13.5464	12.8105	12.2901	15.0114	13.8133
Transcription elongation factor GreA	A6U8X4	Smed_1254	greA	15	11	247.806	1.35378e-07	1.2764e-05	Elongation Factor	38782.3	314509	460021	511335	689946		24.4589	35.7752	39.7658		0.683683	0.23301	0.615074	0.117104	0.899647	0.688762	17.7902	0.00111283		60071	29938.7	26337.4	395319	219616	328591	569999	298485	511580	381206	683377	469422	734532	916056	419249		15.8744	14.8697	14.6848	18.5927	17.7446
Dihydrolipoyl dehydrogenase	I3RZA0			19	11	125.746	0.000815781	0.011773		10544.7	4142.5	6259.92	5284.54	4830.95		26.4073	39.9052	33.6875		0.661749	0.0473601	0.78389	0.254314	1.18457	0.320664	0.45814	0.0412503		12447.3	10927.2	8259.64	3305.23	4082.08	5040.18	6229.98	7192.91	5356.86	6412.72	4050.89	5390.02	3780.09	3267.12	7445.65		13.6035	13.4156	13.0119	11.6905	11.9951
Mitochondrial substrate carrier	Q2HUK6	MTR_7g083790		16	11	96.2024	0.0177398	0.25054		8107.68	4591.9	6056.27	4831.51	5231.02		29.664	39.124	31.2119		0.758205	0.132374	0.950407	0.858362	1.25349	0.436731	0.645193	0.118108		8512.85	8463.87	7346.33	4710.96	4510.9	4553.83	7755.62	4955.78	5457.41	4413.47	7771.76	2309.29	5130.12	7382.7	3180.25		13.0554	13.0471	12.8428	12.2018	12.1392
Sieve element occlusion by forisomes 2	E2FKJ1	MTR_1g075170	SEO-F2	15	11	112.442	0.00060702	0.0016501		7276.26	453.407	714.742	1038.95	1247.38		20.5431	32.3838	47.0731		0.634364	0.0498685	0.43641	0.127994	0.687948	0.511982	0.171432	0.0462292		14401.3	4331.14	3096.32	332.861	463.788	563.571	779.572	749.102	615.552	536.445	1761.49	818.912	1261.8	1877.71	602.646		13.8139	12.0805	11.5963	8.37877	8.85732
Glycine-rich RNA binding protein	G7JG73	MTR_4g070140		14	10	199.204	0.000293483	4.4119e-05		82291.6	478595	481587	545432	539354		31.7874	31.9861	36.2265		0.993787	0.923757	0.877461	0.597279	0.882946	0.636895	6.55418	0.00132092		65006.4	88339.7	93528.7	582351	414622	438813	545369	303004	596388	378094	609896	648307	618806	652340	346917		15.9883	16.4308	16.5131	19.1515	18.6614
Uncharacterized protein	A6UAQ5	Smed_1901		17	10	164.256	1.98616e-08	1.1162e-06	Uncharacterized Protein	9507.44	2407.05	55242.6	37616.8	27042.6		2.52665	57.9875	39.4859		0.0435723	0.000427276	0.0639886	0.000332215	1.46856	0.251888	2.84437	0.00711295		12161.2	10043.2	6317.92	2352.61	1672.01	3196.53	62584.2	33932.8	69210.9	27539.2	46105.8	39205.6	26786.5	31089.8	23251.6		13.57	13.2939	12.6252	11.2	10.7074
Fructokinase	G7IHV2	MTR_2g098950		20	10	167.496	0.0615334	0.8719	Fructose	57464.8	54129.2	53895.2	47514	47993.5		34.8012	34.6507	30.5481		1.00434	0.923738	1.13923	0.605355	1.1343	0.710447	0.83518	0.404835		59667.6	54144.3	58582.6	39702.2	69968.4	52717	44805.8	38220.6	78659.3	41891	33207	67444.1	32442.1	33978	77560.3		15.8647	15.7245	15.8382	15.2769	16.0944
Nitrogenase cofactor biosynthesis protein NifB	A6UMF6	Smed_6233		12	10	86.1955	2.23472e-06	1.0116e-05	Nitrogenase	23583	384.92	14966.2	15684.2	13263.1		1.24027	48.223	50.5367		0.0257194	0.00447611	0.0245419	0.00439991	0.954217	0.768009	0.562401	0.0242458		27739.1	21718.1	21291.8	142.785	86.1453	925.831	12993.3	16978.8	14926.4	18022.1	12606.7	16423.8	10505.4	12205.2	17078.7		14.7596	14.4066	14.378	7.1577	6.4287
MtN19 protein	G7IKW9	MTR_2g030470		19	10	119.57	5.33527e-06	2.7465e-06	Nodulin	13219.2	85048.9	71555.9	42795.6	39580		42.6523	35.8855	21.4622		1.18857	0.437792	1.98733	0.0181183	1.67204	0.0506739	2.99414	0.000221528		12388.3	14262.3	13006.9	109452	69915.4	75779.3	80263.2	52282.5	82122	34146.8	48658.7	45581.5	43978.3	40686.8	34074.9		13.5967	13.7999	13.667	16.7399	16.0933
Eukaryotic translation initiation factor 3 subunit J	I3SKP6	MTR_6g478160		15	10	144.098	0.0450649	0.027507	Translation Initiation	27830.4	49204.3	85139.3	37249.3	41172.9		28.675	49.617	21.7079		0.577927	0.197673	1.32095	0.371185	2.28566	0.04923	1.47942	0.155644		16642.2	27695.5	39153.6	62919	54343.8	30350	102635	47267.7	105515	32995.4	35144	43608.4	36487.3	42051.7	44979.8		14.0226	14.7574	15.2569	15.9412	15.7298
ATP synthase subunit d	G7I9M9	MTR_1g095830		13	10	97.5836	0.000498294	0.000255	Electron Transport Chain	11491.6	28350.8	33016.4	25883.2	16224.1		32.4936	37.841	29.6654		0.858687	0.316081	1.09533	0.594321	1.27559	0.172296	1.41183	0.105169		11077.5	9595	13802.3	30048.1	32269.7	22734.5	30700	29582.9	38766.4	20030.2	27050.9	30568.5	18706	12494.3	17472.1		13.4353	13.2281	13.7526	14.875	14.9779
Glyceraldehyde-3-phosphate dehydrogenase	G7IQT1	MTR_2g065470		15	10	156.243	0.000155748	1.8028e-05	Glycolysis	7747.22	26537.6	29661.7	25853.5	21549.2		32.3421	36.1496	31.5083		0.894674	0.442075	1.02646	0.882168	1.1473	0.342573	2.78155	0.00222518		7667.1	8358.53	7216.02	32105.4	21629.4	25877.9	32740.5	25259.9	30984.9	31352.8	24358.2	21849.3	16881.1	20612.6	27154		12.9045	13.029	12.817	14.9705	14.4007
Uncharacterized protein	A6UCR5	Smed_2615		15	10	99.0445	5.95903e-05	0.028335	Uncharacterized Protein	27412.3	38218.4	44637.4	20569.3	20913.4		36.9527	43.1592	19.8881		0.856196	0.837315	1.85803	0.00179779	2.1701	0.099182	0.762922	0.125034		31997.8	23883.8	26355.2	36157.1	39110.2	39387.9	56266.3	21820	55825.9	22040.6	22251.4	17415.8	18773.5	25900.1	18066.6		14.9657	14.5437	14.6858	15.142	15.2553
Elongation factor 1-alpha	G7I9L9			17	10	140.894	0.00150106	0.00017476	Elongation Factor	8839.93	6606.54	7376.14	14884.8	14064.1		22.8857	25.5517	51.5626		0.895664	0.490865	0.443844	0.00727966	0.495548	0.000379081	1.59097	0.00993335		7620.23	8910.98	9988.58	8487.91	4791.73	6539.98	8246.98	7167.62	6713.82	15066.2	14319.8	15268.5	12796.3	13554.6	15841.4		12.8956	13.1214	13.2861	13.0512	12.2263
Phosphomethylpyrimidine synthase	A6UH49	Smed_4174	thiC	14	10	82.6444	6.82252e-06	0.0011882		615.857	2175.19	5197.35	5670.39	3486.02		16.6772	39.848	43.4748		0.418519	0.00403984	0.383605	0.00283704	0.916576	0.373792	5.66044	0.0687466		739.257	502.243	606.069	2134.5	1688.64	2702.44	4576.96	5562.95	5452.13	5606.8	5101.04	6303.34	3028.61	896.782	6532.66		9.52993	8.97224	9.24334	11.0597	10.7216
Aminotransferase y4uB	G7JPM8	MTR_4g076100		14	10	84.5644	0.074501	0.65495	Amino Acid	9582.22	8231.01	7979.14	10227.2	7607.99		31.134	30.1813	38.6848		1.03156	0.778341	0.804812	0.399188	0.780186	0.408889	0.793969	0.363988		10467.5	9538.68	8740.45	6999.13	9063.56	8630.34	7905.1	10772.5	5259.86	14094.2	7643.58	8943.89	5609.63	4292.44	12921.9		13.3536	13.2196	13.0935	12.773	13.1459
Chaperone DnaK	Q1SKX2	MTR_2g005690		17	10	111.27	0.114276	0.0062513	Chaperone	5001.84	3599.85	7124.53	9651.33	13188.9		17.6674	34.9658	47.3668		0.505275	0.00552494	0.37299	0.00828681	0.738192	0.235022	2.63681	0.0637683		6075.36	5207.4	3722.75	3120.18	3507.83	4171.55	7229.39	5957.97	8186.24	6546.18	10985	11422.8	14094	19006	6466.62		12.5687	12.3463	11.8621	11.6074	11.7764
Uncharacterized protein	B7FH09	MTR_2g437530		16	10	174.182	1.11916e-08	2.9147e-08	Uncharacterized Protein	155730	3789.72	6231.36	7326.81	8673.46		21.8454	35.92	42.2346		0.608168	0.074438	0.517239	0.0193021	0.850487	0.282577	0.0556955	0.000188807		107750	164003	195437	3317.12	5131.92	2920.11	5822.52	5066.31	7805.26	6874.71	6871.18	8234.55	7008.71	8204.02	10807.6		16.7173	17.3234	17.5763	11.6957	12.3253
Extracellular solute-binding protein family 1	A6U6A5	Smed_0327		17	10	141.799	0.000556642	0.5953		17325.7	28277.7	26041.4	21673.7	25967.6		37.211	34.2682	28.5207		1.08588	0.62707	1.3047	0.34237	1.20152	0.592313	1.49879	0.403028		22177	10914.7	18885.6	26448.1	33436	24949	21874.5	18483.1	37766.5	10963.6	26805.5	27251.9	22593.4	41184.4	14125		14.4368	13.414	14.205	14.6909	15.0291
Pectinesterase	G7L9V7	MTR_8g023310		12	10	99.561	2.35134e-06	2.9276e-05		22861.1	7400.54	10184	5804.61	4487.41		31.6409	43.5415	24.8176		0.726684	0.149601	1.27494	0.0946946	1.75446	0.0306657	0.196291	0.00136371		23793.8	23523.1	21266.4	8257.95	7681.41	6262.25	12072.9	7421.48	11057.6	6040.15	6372.73	5000.96	3335.16	3652.69	6474.39		14.5383	14.5218	14.3763	13.0116	12.9072
Uncharacterized protein	A6UED9	Smed_3195		12	10	148.674	2.27305e-06	0.00043284	Uncharacterized Protein	14065.3	30113.2	55433.8	85913.2	143896		17.5628	32.3304	50.1068		0.543228	0.0956683	0.350507	0.0289804	0.64523	0.0566532	10.2306	0.0056264		23460.1	10404.9	8330.79	18321.8	21671	50346.7	62965.2	46440.6	56895.6	64696.3	99511.8	93531.5	164735	193307	73646.1		14.5179	13.345	13.0242	14.1613	14.4035
Ribosome-recycling factor	A6U8K5	Smed_1134	frr	14	10	144.373	2.40637e-06	0.00017003		3824.19	3582.13	18942.3	38184.4	41381.6		5.90051	31.2019	62.8976		0.189108	0.00356203	0.0938114	0.00367668	0.496074	0.115342	10.821	0.00896827		7326.78	2487.31	1658.47	2971.71	2331.43	5443.24	20142.2	14742.3	21942.3	20329.2	55161.6	39062.2	41098.4	60484.6	22561.8		12.839	11.2804	10.6956	11.5371	11.187
50S ribosomal protein L25	A6UBR5	Smed_2263	rplY	14	10	123.284	3.73141e-05	0.0090011	Ribosomal Component	10790.6	19567.6	25920	40525.8	59764.8		22.7495	30.1348	47.1157		0.754926	0.302898	0.482844	0.0303018	0.639591	0.168676	5.5386	0.0320167		21503.2	7664.02	3204.61	17809.9	16924.1	23969	31068.4	17123.8	29567.6	28925.5	54800.9	37851.1	73861.4	70821.5	34611.3		14.3923	12.9039	11.6459	14.1204	14.0468
Extracellular solute-binding protein family 5	A6U6A7	Smed_0329		12	10	92.3594	0.0588748	0.00034236		117233	101968	54618.4	26874.6	26917.1		55.5801	29.7712	14.6487		1.86691	0.0712077	3.7942	0.00259755	2.03234	0.0539881	0.229604	0.00650292		70709.2	114414	166575	76961.1	129744	99198.2	62504	33946	67405.1	21491.5	25630.6	33501.8	21535.1	27027	32189.2		16.1096	16.8039	17.3458	16.2318	16.9853
Extracellular solute-binding protein family 5	A6UKK1	Smed_5416		14	10	86.4834	0.00202013	0.046847		25212.6	20627.3	11716.4	12375.4	16542.1		46.1264	26.2001	27.6735		1.76055	0.139715	1.66681	0.204641	0.946755	0.846543	0.656103	0.120511		24432.1	17842.6	33363	32430.3	15010.4	14441.3	10504.8	12443.4	12201.1	9792.78	11070.4	16262.9	19360.1	14196.9	16069.2		14.5765	14.123	15.026	14.985	13.8737
Low-temperature-induced 65 kDa protein	G8A221			13	10	83.9148	8.37002e-05	0.00021277		12189.6	995.18	3177.66	2753.36	1359.04		14.3683	45.8788	39.7528		0.31318	0.0378505	0.361442	0.047809	1.1541	0.750094	0.111492	0.00162422		8434.54	12240.9	15893.4	711.179	700.336	1574.03	4868.58	2743.24	1921.17	3315.64	3374.07	1570.37	1023.47	1026.74	2026.92		13.0421	13.5794	13.9561	9.47407	9.4519
Electron transfer flavoprotein alpha/beta-subunit	A6UMF1	Smed_6228		19	10	165.916	1.17354e-07	3.4393e-05		8769.98	6069.96	11775.4	36294.7	33708.4		11.2116	21.7499	67.0385		0.515479	0.0376755	0.167241	0.00140558	0.324438	0.000557351	3.84361	0.00765779		12044.2	6606.63	7659.07	6791.55	3792.01	7626.33	10942.1	13601.4	10782.7	36823.5	30903.7	41156.9	39002.5	21733.3	40389.3		13.5561	12.6897	12.903	12.7295	11.8887
Eukaryotic translation initiation factor 3 subunit A	G7L0K9	MTR_7g099920		17	10	89.2418	0.000137884	0.00084477	Translation Initiation	6345.24	6787.28	4273.32	1437.66	1184.8		54.3058	34.1913	11.5029		1.58829	0.0576468	4.72106	0.000288963	2.97241	0.00347336	0.186723	0.0254821		7686.56	5336.26	6012.88	5550.89	7092.98	7717.96	3940.66	5555.69	3323.61	1673.71	1249.52	1389.75	1073.5	333.874	2147.03		12.9081	12.3816	12.5538	12.4385	12.7922
ABC transporter family pleiotropic drug resistance protein	G7LGN1	MTR_8g014360		20	10	137.033	0.00146569	0.0062276	ABC Transporter	6418.03	1093.73	668.78	968.993	2104.61		40.0413	24.484	35.4747		1.63541	0.0631854	1.12873	0.561089	0.69018	0.389051	0.327921	0.097272		6399.89	6856.32	5997.89	1319.06	991.073	971.056	494.281	899.342	612.715	888.222	1469.96	548.791	2442.91	3474.78	396.136		12.6438	12.7432	12.5502	10.3653	9.95285
Uncharacterized protein	I3SLK1	MTR_3g089005		10	9	145.899	9.93653e-10	2.7655e-10	Uncharacterized Protein	5589.47	21177	93884.4	482588	581568		3.54338	15.7089	80.7477		0.225565	0.00116369	0.0438822	2.01859e-05	0.194544	0.000572544	104.047	1.19021e-05		6181.67	5711.61	4875.13	24639.6	17158.7	21732.7	119958	73197.6	88497.5	410235	493796	543733	619271	708732	416702		12.5938	12.4797	12.2512	14.5887	14.0667
Cytosolic ascorbate peroxidase	G7JRI5	MTR_4g061140		15	9	149.246	0.169559	0.035429	Cytochrome	47967.9	45929.5	51390.9	74781.3	107733		26.6874	29.8608	43.4518		0.893728	0.603855	0.614184	0.044699	0.687216	0.147688	2.24594	0.0741564		49358.3	48676	45869.3	53258.1	42221.8	42308.5	60203.5	37087	56882.1	54982.9	87195.4	82165.5	112074	155234	55890.9		15.591	15.5709	15.4852	15.7007	15.3657
Leghemoglobin 1 LB1	P27992		LB1	14	9	123.582	3.0072e-06	1.2012e-06	Leghemoglobin	1847.23	250.526	7608.15	57774.4	69616.5		0.381707	11.5919	88.0264		0.0329287	0.00125397	0.00433628	0.000625798	0.131687	0.00792006	37.687	0.00160679		2199.92	2145.62	1196.14	95.9663	251.587	404.026	9456.55	6772.54	6595.34	25776	55058.1	92489.2	73009.2	109026	26814.2		11.1032	11.0672	10.2242	6.58446	7.97491
Aspartyl/glutamyl-tRNA(Asn/Gln) amidotransferase subunit B	A6U821	Smed_0946	gatB	13	9	82.0346	1.73248e-05	0.005275	tRNA Processing	3600.42	1507.85	7279.9	5676.17	4831.26		10.4249	50.3314	39.2437		0.207125	0.0067059	0.265646	0.0209677	1.28254	0.214508	1.34186	0.485173		5645.9	2749.26	2406.1	779.71	1338.51	2405.33	7249.46	7216.9	7373.35	6318.63	3749.88	6960.01	3811.55	3093.2	7589.03		12.463	11.4248	11.2325	9.60679	10.3864
Uncharacterized protein	I3S047			15	9	117.379	0.221933	0.66398	Uncharacterized Protein	46546.1	63736.3	69610.3	44181.1	58365.5		35.9021	39.211	24.8869		0.915615	0.837455	1.44261	0.362926	1.57557	0.261128	1.25393	0.465279		29629.8	53441.7	56566.6	73730.3	83454.4	34024.2	84499.5	36769.1	87562.5	37206.6	52502.2	42834.5	71106.1	65878.3	38112		14.8548	15.7057	15.7877	16.17	16.3487
Uncharacterized protein	I3T3Z2			23	9	218.244	5.04507e-05	1.3243e-05	Uncharacterized Protein	1970.82	835.529	6109.67	43382.8	25277		1.66017	12.1397	86.2001		0.136755	0.00511207	0.0192595	0.000347602	0.140832	0.00375779	12.8256	0.00847214		3278.17	1538.79	1095.5	505.782	714.953	1285.85	5576.28	8850.79	3901.95	63871.6	31266.9	35009.8	15667.4	13058.9	47104.8		11.6787	10.5876	10.0974	8.98237	9.4817
THO complex subunit	G7JUS1			13	9	98.4662	0.000343338	1.6755e-05		7594.73	6140.6	26214.1	42750.1	19808.6		8.17603	34.9034	56.9206		0.234248	0.00423623	0.143639	0.000123819	0.613195	0.111103	2.60821	0.01081		6896.79	8616.7	7270.7	5662.9	5821.19	6937.7	28043.7	15958.6	34640.1	33619.3	46097.2	48533.9	26219.4	13404.5	19802		12.7517	13.0729	12.8279	12.4673	12.5071
Uncharacterized protein	B7FGM0	MTR_2g022660		13	9	121.885	9.97177e-05	1.6673e-05	Uncharacterized Protein	3513.67	4265.87	12644.8	41349.1	66109.2		7.32216	21.7042	70.9737		0.337362	0.00271483	0.103167	0.000391632	0.305806	0.0104973	18.8149	0.00350044		4805.46	3296.28	2439.26	4292.54	4346.25	4158.83	10663.5	10330.8	16940	26589.6	50764.6	46693.2	71064.3	101684	25578.9		12.2305	11.6866	11.2522	12.0676	12.0856
NADH-ubiquinone oxidoreductase subunit	G7J8R4	MTR_3g065130		20	9	117.514	0.00926349	0.00122	Electron Transport Chain	10364.6	35084.6	43166.3	32118.6	44720.4		31.7883	39.1107	29.101		0.812778	0.592769	1.09234	0.701752	1.34397	0.430559	4.31471	0.00271357		11075.3	9127.98	10890.7	45063.4	33564.9	26625.5	48389	24695.3	56414.6	24205.5	41936.8	30213.5	48448.8	56981.9	28730.5		13.4351	13.1561	13.4108	15.4597	15.0347
Enolase 1	I3STZ1			18	9	191.071	0.116179	0.20584	Glycolysis	13135.5	21738.4	14733.5	28759.1	16213.5		33.3253	22.5867	44.088		1.47544	0.0269614	0.75588	0.418623	0.512309	0.0796575	1.23433	0.919861		12900.8	13095	13410.5	20869.2	23507.6	20838.5	15307.9	17094.4	11798.3	43549.3	19956.8	22771.2	6414.68	9071.41	33154.5		13.6552	13.6767	13.7111	14.3491	14.5208
Abscisic acid stress ripening protein	G7IBZ5	MTR_1g098680		13	9	151.924	1.44e-07	1.3796e-07	Hormone	80603.6	957.167	7303.92	22615.5	22151.1		3.09998	23.6552	73.2448		0.131048	0.00243115	0.0423235	0.000145488	0.322961	0.0182919	0.274815	0.00580317		59890.7	68142.3	113778	1235.39	897.687	738.421	8047.9	4208.79	9655.07	16770.9	29698.2	21377.4	19055.4	28336.6	19061.3		15.87	16.0563	16.7959	10.2708	9.81007
50S ribosomal protein L19	A6UE47	Smed_3101	rplS	11	9	106.205	4.16141e-06	0.0013497	Ribosomal Component	31652.9	82736.2	91657.8	41240.5	34397.8		38.3687	42.5061	19.1252		0.902664	0.700351	2.00619	0.0223587	2.22252	0.0335816	1.08672	0.604125		46220	26235.3	22503.3	77147.4	74232.1	96829.1	109921	62792.2	102260	33035.3	57316.4	33369.7	38319	34535.5	30338.8		15.4962	14.6792	14.4579	16.2353	16.1798
Far upstream element-binding protein	G7IBA6	MTR_1g016760		12	9	96.277	0.140151	0.023181		7131.25	17051.7	22391.5	18778	35943.3		29.2877	38.4594	32.2529		0.761524	0.287273	0.908066	0.77534	1.19243	0.530929	5.04026	0.0399534		5394.62	7877.91	8121.23	20794.6	14459.9	15900.5	25769.7	15252.5	26152.4	12038.8	22021.4	22273.9	35735.9	59726.3	12367.9		12.3973	12.9436	12.9875	14.3439	13.8198
Clathrin heavy chain	G7K259	MTR_5g082900		38	9	257.507	0.000447788	9.8065e-05		1277.42	855.635	6032.36	17234	18438		3.54712	25.0078	71.4451		0.141841	0.0163173	0.0496482	0.00475977	0.350028	0.0130709	14.4338	0.00503628		1925.85	1192.5	713.905	242.636	1038.97	1285.3	6028.63	4664.37	7404.09	11109.3	20922.5	19670.1	23916.5	23645.3	7752.11		10.9113	10.2198	9.47959	7.92265	10.0209
MtN13 protein	P93330_MEDTR	mtr_4g120950	#N/A	12	9	126.004	4.35161e-06	1.7724e-06	Nodulin	982.286	29650.9	16674.3	15938.7	21310.5		47.6213	26.7801	25.5987		1.77824	0.0493864	1.8603	0.0524595	1.04615	0.741937	21.6948	0.00129559		1406.69	787.991	752.179	38874.4	20978.2	29100	19249.3	16482.6	14291	13012.9	20284.2	14519.2	27024.1	26592.2	10315.3		10.4581	9.62204	9.55493	15.2465	14.3566
Ribosome maturation factor RimP	A6UF26	Smed_3438	rimP	13	9	98.3285	5.45088e-05	0.013862		8742.7	5767.96	17411.3	20206.8	28631.9		13.2945	40.131	46.5745		0.331277	0.015433	0.285446	0.00903004	0.861653	0.609307	3.27495	0.0706281		17081.2	6815.91	2330.97	7267.28	3866.41	6170.18	21110.8	11381.5	19741.5	15859.9	28164	16596.6	28056.5	36696.9	21142.2		14.0601	12.7347	11.1867	12.8272	11.9168
Heat shock protein	G7KZM0_MEDTR	#N/A	#N/A	33	9	304.851	3.22972e-05	0.00024702	Heat Shock	32586.2	64598.6	36034.7	15395.2	10958.7		55.6747	31.0568	13.2685		1.79267	0.00191288	4.19601	0.00311289	2.34064	0.0211147	0.336299	0.0247216		32691.7	34539.1	30527.6	62340.7	63394	68061	41635.9	34048.5	32419.9	23114.7	11201.8	11869.2	6539.75	7149.53	19186.8		14.9966	15.0759	14.8978	15.9279	15.9521
Adenylate kinase	A6U880	Smed_1007	adk	11	9	87.2396	2.60873e-05	0.011172		5944.13	6895.62	15495.3	16487.2	22020.9		17.7365	39.8561	42.4074		0.445013	0.0300597	0.418241	0.0330251	0.93984	0.781687	3.70464	0.0449046		11234.6	4850.29	1747.51	6389.17	4275.53	10022.2	18256.7	13599.5	14629.7	12115.4	18340.9	19005.3	25578.8	20149.7	20334.1		13.4557	12.2439	10.7711	12.6414	12.0619
Transcription termination/antitermination protein nusG	A6U846	Smed_0973	nusG	10	9	91.8928	1.53342e-06	0.00031332		11813.8	5537.54	17920.5	24287	49459.4		11.5981	37.5338	50.868		0.309005	0.0138938	0.228005	0.00454181	0.737867	0.175091	4.18659	0.0172189		15420	11534.6	8486.71	3596.49	4794.09	8222.04	19359.5	12828.7	21573.5	19597.2	24825.2	28438.6	62714.6	60983.4	24680.2		13.9125	13.4937	13.051	11.8124	12.227
Peroxidase	G7KF16			20	9	183.847	3.86424e-06	4.2616e-06	Oxidative Stress	32776.8	1530.37	7043.27	9464.48	13951.3		8.4841	39.0466	52.4693		0.217282	0.00885276	0.161696	0.00578535	0.744179	0.253467	0.425647	0.0066483		32331.4	36512.5	29486.5	808.654	2353.2	1429.26	5430.4	8570.89	7128.51	7864.51	12824.7	7704.27	14880.6	16935.2	10038.2		14.9806	15.1561	14.8478	9.65938	11.2004
Proteasome subunit alpha type	I3SFE3			9	9	58.1358	0.0364013	0.040393	Proteasome	10935.3	9015.16	18101.2	8998.31	15080.8		24.9626	50.1215	24.9159		0.498042	0.048525	1.00187	0.930644	2.01162	0.03275	1.37908	0.296618		12518.6	10938.1	9349.31	7989.98	7401.32	11654.2	25036.6	12736.5	16530.6	8103.3	10109.7	8781.94	16336.3	19520	9385.97		13.6118	13.4171	13.1906	12.964	12.8536
Group II intron-encoded protein ltrA	G7KKV0			14	9	99.8225	0.000826394	8.4544e-05		1213.15	4760.09	7864.41	8982.04	9958.49		22.0308	36.3983	41.5709		0.60527	0.00487818	0.529957	0.00246671	0.875571	0.213575	8.20879	0.00779426		2001.49	877.043	760.913	4956.15	4162.33	5161.79	8796.47	7603.03	7193.74	7870.16	9833.62	9242.33	10813	13988	5074.43		10.9669	9.7765	9.57159	12.275	12.0232
Transcriptional regulator, CarD family	A6UE58	Smed_3112		12	9	108.804	4.44642e-05	0.22306		38179.6	53180.2	49431	31219.2	42714.9		39.737	36.9355	23.3275		1.07585	0.646275	1.70344	0.00146578	1.58335	0.16928	1.11879	0.672144		28935.2	34373.6	51229.9	55572.6	47052.5	56915.4	64040.2	29171	55081.7	30172.9	33276.2	30208.5	50472.5	48613.8	29058.2		14.8205	15.069	15.6447	15.7621	15.522
Succinyl-CoA ligase	G7KKB4	MTR_6g077820		12	9	79.8766	2.84145e-05	0.019783	TCA	8922.02	12179.2	7793.86	7988.27	8680.06		43.5573	27.8737	28.569		1.56267	0.0537092	1.52464	0.0534048	0.975663	0.719435	0.97288	0.663334		8806.39	9396.75	8562.93	15662.1	11304.8	9570.73	8112.17	6830.15	8439.26	8468.37	7615.9	7880.53	7741.05	8900.96	9398.17		13.1043	13.198	13.0639	13.935	13.4647
Heat shock protein	G7L003	MTR_7g026090		21	9	139.483	0.000117581	7.5499e-06	Heat Shock	3043.95	1187.82	5046.17	7831.58	6933		8.44485	35.8761	55.6791		0.235389	0.000295533	0.15167	0.000265459	0.644337	0.0717629	2.27763	0.0208777		3696.34	2428.35	3007.15	1091.48	1333.21	1138.75	5269.83	4069.75	5798.94	6129.53	9970.59	7394.62	7988.48	8132.83	4677.69		11.8519	11.2458	11.5542	10.0921	10.3807
Enolase	A6U8E5	Smed_1072	eno	14	9	107.398	5.42534e-06	0.12922	Glycolysis	6562.13	8533.43	9909.53	10280.8	12004.7		29.7087	34.4994	35.7919		0.861134	0.467956	0.830038	0.432002	0.963889	0.851649	1.8294	0.0652401		9697.88	4160.84	5827.65	5440.38	8856.14	11303.8	9459.54	11612.5	8656.51	10289.3	8146.47	12406.5	12235.6	10134	13644.6		13.2434	12.0227	12.5087	12.4095	13.1125
Periplasmic binding protein/LacI transcriptional regulator	A6UG53	Smed_3821		14	9	95.9905	8.45378e-06	0.047913		6643.17	13683.6	11128.5	8274.93	9863.92		41.3564	33.634	25.0097		1.2296	0.279718	1.65361	0.0331588	1.34484	0.274682	1.48482	0.166053		8758.68	6749.71	4421.11	15168.8	12000	13881.9	10496.1	8128.3	14760.9	6171.63	8393.28	10259.9	9139.75	12635.2	7816.84		13.0965	12.7206	12.1102	13.8888	13.5508
Phosphoribosylaminoimidazole-succinocarboxamide synthase	A6U9L2	Smed_1498	purC	14	9	88.353	2.48984e-05	0.0010106		12896.8	2348.43	7575.03	12821.8	14690.8		10.3249	33.3037	56.3714		0.310023	0.0634005	0.183159	0.0211579	0.590791	0.0225624	1.1391	0.44433		16749	11625.2	10316.3	685.679	2444.96	3914.66	5796.91	9581.93	7346.24	13202.6	13487.4	11775.5	13411.6	17369.7	13291		14.0318	13.505	13.3326	9.42139	11.2556
Basic membrane lipoprotein	A6UF07	Smed_3416		15	9	120.92	0.000276178	0.0068831		343.179	37.2927	3474.49	8502.75	15964.2		0.310396	28.9191	70.7705		0.0107333	0.0918351	0.00438596	0.0513074	0.408632	0.0779068	46.5186	0.00904044		881.91	147.626	0	3.75135	0	108.127	1904.71	3517.73	5001.04	4738.09	10005.3	10764.8	14133.6	26655.7	7103.21		9.78449	7.2058	9.7818	1.90741	10.1787
Subtilisin-like serine protease	G7KU93			16	9	130.076	0.00130931	0.002037	Protease	25171.1	1149.97	4257.16	3335.39	4150.35		13.1537	48.6949	38.1514		0.270125	0.0967984	0.344777	0.162939	1.27636	0.405622	0.164885	0.00518739		26775.4	22452.3	26285.7	158.502	1852.66	1438.73	5287.56	3219.8	4264.11	3924.44	4322.69	1759.02	3323.17	6965.8	2162.09		14.7086	14.4546	14.682	7.30836	10.8554
Uncharacterized protein	A6UE13	Smed_3067		12	9	118.349	0.000290954	0.052759	Uncharacterized Protein	5143.53	11202.7	11827.2	21672.7	32233		25.0606	26.4575	48.482		0.947201	0.699177	0.516905	0.505106	0.545718	0.565388	6.26671	0.0303177		5449.59	2441.36	7539.63	9312.12	14323.5	9972.51	13840.8	11136.1	10504.7	6116.49	18557.5	40344.1	20180	60775.7	15743.2		12.4119	11.2535	12.8803	13.1849	13.8061
Heat shock protein	G7JU14	MTR_4g092920		24	9	161.908	3.09567e-07	4.2305e-06	Heat Shock	11348.2	11205.8	9382.05	2957.77	3252.9		47.5919	39.8463	12.5619		1.19439	0.179549	3.7886	0.00275458	3.172	0.00542944	0.286645	0.000181751		11044.1	10707.4	12293.1	12354.8	11390.9	9871.65	10425.1	7787.32	9933.68	3998.24	2021.91	2853.15	2994.09	2944.46	3820.16		13.431	13.3863	13.5856	13.5928	13.4756
Uncharacterized protein	I3SZ22			14	9	108.147	1.87452e-06	1.6296e-06	Uncharacterized Protein	11727.1	101.364	3022.29	2953.68	2098.26		1.6679	49.7305	48.6016		0.0335388	0.00089923	0.0343179	0.0005976	1.02323	0.983804	0.178924	0.0113319		13838	12252.7	9090.64	49.6266	166.307	88.1588	2041.69	3415.84	3609.33	3317.89	2790.64	2752.5	878.476	1944.61	3471.69		13.7563	13.5808	13.1502	5.63304	7.3777
40S ribosomal protein S19-like protein	G7IYM0			22	9	155.424	0.000953353	0.01182	Ribosomal Component	4943.14	7448.34	4101.99	2788.49	2254.82		51.9453	28.6076	19.4472		1.81579	0.00850632	2.6711	0.0147727	1.47104	0.161408	0.456151	0.0853205		5421.22	4470.62	4937.59	7530.92	8470.63	6343.48	3749.33	4879.84	3676.81	4184.1	1914.1	2267.29	1557.13	1013.02	4194.32		12.4044	12.1263	12.2696	12.8786	13.0483
TfuA domain protein core	A6UM66	Smed_6107		16	9	102.284	5.351e-06	0.00028452		1619.41	486.652	2780.08	7448.49	7404.11		4.54169	25.9451	69.5132		0.17505	0.00416132	0.0653356	0.000790813	0.37324	0.00678858	4.57209	0.0402113		3279.21	1103.48	475.558	367.302	319.915	772.739	2101.35	3346.48	2892.4	9430.45	5994.09	6920.94	4794.09	7904.9	9513.34		11.6791	10.1078	8.89348	8.52082	8.32155
Dihydroxy-acid dehydratase	A6UD23	Smed_2723	ilvD	16	9	94.1695	7.02191e-05	0.034502		11652.1	7081.84	5469.43	8835.33	8105.45		33.1134	25.5741	41.3125		1.2948	0.283736	0.801536	0.339865	0.619041	0.0487929	0.695622	0.127092		12545	11104	11307.2	9578.52	5951.46	5715.54	5058.48	6600.43	4749.38	11265.4	7194.55	8046.07	5598.44	7313.66	11404.2		13.6148	13.4388	13.465	13.2256	12.539
Aspartic proteinase	G7KWE9	MTR_7g111530		16	9	115.279	6.53732e-05	0.00047818	Protease	12059.8	3572.39	3988.72	2396.01	1608.53		35.8777	40.059	24.0633		0.895622	0.543781	1.49097	0.27426	1.66474	0.0697836	0.133379	0.00410725		12488.4	12138.8	11552.3	2188.97	4715.37	3812.83	4356.55	3588.44	4021.19	3532.81	1830.14	1825.09	1424.5	756.009	2645.08		13.6083	13.5673	13.4959	11.096	12.2032
Thioredoxin	A6UDZ1	Smed_3045		12	9	126.855	3.73323e-05	0.0012288		6107.97	1851.33	5201.55	17339.1	45719.3		7.58991	21.3248	71.0853		0.355919	0.0120264	0.106772	0.00204702	0.299989	0.00860497	7.48518	0.0689187		8510.51	5572.92	4240.5	1837.84	1175.36	2540.79	5389.39	4239.98	5975.28	10748.4	22208.8	19060.2	53855.6	74550.9	8751.32		13.055	12.4442	12.05	10.8438	10.1989
Seryl-tRNA synthetase	G7I834	MTR_1g082850		12	9	67.2241	0.000753118	0.0074127	tRNA Processing	4439.85	5935.32	1527.23	1558.72	1441.68		65.7925	16.9292	17.2783		3.88634	0.0245551	3.80782	0.0274933	0.979796	0.951551	0.324713	0.0467504		5281.99	4572.03	3465.53	8200.74	6858.34	2746.88	1256.06	1926.72	1398.9	2065.33	1293.13	1317.7	629.167	907.572	2788.29		12.3669	12.1586	11.7589	13.0015	12.7436
RNA-binding protein	G7JNJ6	MTR_4g074930		16	9	112.429	5.46069e-06	1.017e-05		1823.55	37705.9	15613.2	1071.34	1149.06		69.3246	28.7057	1.96972		2.41501	0.128618	35.1952	0.000539796	14.5735	0.00435234	0.630125	0.220735		2548.82	1480.64	1441.19	60929.5	25266.1	26922.2	22666.6	6248.42	17924.4	783.142	906.323	1524.55	1571.97	598.507	1276.71		11.3156	10.532	10.493	15.8949	14.6249
Protein translocase subunit SecA	A6UCG8	Smed_2518	secA	26	9	155.383	0.0526773	0.0014386	Protein export	14980.6	25733.9	5584.93	6499.41	4039.86		68.0462	14.7678	17.1859		4.60773	0.00101706	3.95942	0.00812769	0.859298	0.799012	0.269673	0.0340747		21420.6	10518.2	13002.9	22059.1	28765.9	26376.6	5048.05	7422.88	4283.86	10577.9	4556.32	4364.04	2435.05	2117.12	7567.4		14.3867	13.3606	13.6665	14.4291	14.8121
Efflux transporter, RND family, MFP subunit	A6UC26	Smed_2374		13	9	93.1167	2.50066e-05	0.000478		4438.78	46088.9	7276.39	11208.3	13624.6		71.3742	11.2684	17.3574		6.33403	0.012089	4.11203	0.0227889	0.649196	0.136183	3.06945	0.018296		6122.98	4188.21	3005.17	74506.9	41165.6	22594.1	9307.44	4549.75	7971.98	8711.83	12775.4	12137.7	12775.9	18856.9	9241.14		12.58	12.0321	11.5532	16.1851	15.3292
Sieve element occlusion by forisomes 4	E2FKJ3	MTR_1g075153	SEO-F4	16	9	107.19	0.00116527	0.0014854		6191.8	151.744	138.076	58.8309	34.9195		43.5232	39.6029	16.8739		1.09899	0.673775	2.57932	0.14101	2.34699	0.170907	0.00563964	0.0139979		11125.6	4011.69	3438.11	191.818	112.389	151.024	111.198	203.218	99.812	145.371	7.25221	23.869	9.31968	0	95.4389		13.4416	11.97	11.7474	7.5836	6.81236
2-oxo acid dehydrogenase, lipoyl-binding site	Q2MGQ2	MTR_4g084110		9	8	68.0401	1.3734e-05	1.321e-06	Amino Acid	7270.96	20142.4	32929.4	79173.5	93745.1		15.2311	24.9002	59.8687		0.611685	0.0325153	0.254409	0.00117255	0.415914	0.00661701	12.8931	0.000610585		7588.67	6981.74	7242.45	24561.1	18269.7	17596.5	36686.8	26085.4	36016	62953.2	97718.2	76849.1	105083	122571	53580.7		12.8896	12.7694	12.8223	14.5841	14.1572
50S ribosomal protein L11	A6U847	Smed_0974	rplK	8	8	54.6349	6.52637e-05	0.0028715	Ribosomal Component	753.411	4988.96	14861.1	8667.61	5676.25		17.4942	52.112	30.3938		0.335705	0.0934788	0.575586	0.218483	1.71456	0.00459378	7.53406	0.0195506		1530.87	448.587	280.781	946.268	2082.58	11938	16042.6	13920.3	14620.5	10199.1	8016.99	7786.75	3461.58	4470.15	9097.02		10.5801	8.80925	8.1333	9.88611	11.0242
Glutamine synthetase	O04998	MTR_6g071070		10	8	75.2352	0.00349831	0.88483	Amino Acid	70403.5	74297.3	69281.8	69865	65007.2		34.8088	32.459	32.7322		1.07239	0.583802	1.06344	0.659667	0.991651	0.986995	0.923353	0.560311		75681.8	69763.1	65765.5	80150	80177.2	62564.7	80895.7	66321.4	60628.1	80073	54711.5	74810.6	57474.7	51078.7	86468.3		16.2077	16.0902	16.005	16.2904	16.2909
Thiosulfate sulfurtransferase	G7JXI1	MTR_5g022390		10	8	90.78	2.45568e-07	7.4678e-08		444.111	5406.42	22029.3	62734.7	60949.9		5.99578	24.4307	69.5735		0.245419	0.0108597	0.0861791	0.00108506	0.35115	0.0100529	137.24	0.000126491		574.642	410.09	347.602	6978.74	3027.59	6212.93	25888.6	14788.7	25410.5	46691.3	68878.2	72634.5	73532.6	78204.2	31112.9		9.16652	8.6798	8.44129	12.7688	11.564
Cysteine proteinase	Q2HTQ3	MTR_1g018840		13	8	118.751	3.64112e-05	0.00013034	Protease	99156.6	25974.9	31632.4	48232.8	73840.2		24.5416	29.887	45.5714		0.821147	0.270665	0.538532	0.0181235	0.655829	0.035689	0.744683	0.207148		90086.2	111769	95615.2	27153.6	30844.1	19927	31945	26419	36533.3	39355.3	53131.9	52211.1	74883.8	98956.1	47680.8		16.459	16.7702	16.545	14.7289	14.9127
Uncharacterized protein	I3T3U9	MTR_2g024420		11	8	104.624	0.00141497	8.0018e-05	Uncharacterized Protein	8380.56	13442	22903	43833.6	59527.2		16.7651	28.565	54.6699		0.586912	0.0175963	0.306661	0.00317342	0.5225	0.0418263	7.10301	0.00396902		8716.84	7872.79	8552.06	14436.5	12211.5	13678.2	24848.7	17639.5	26220.8	30072.5	52786.1	48642.1	69215.2	80003.7	29362.8		13.0896	12.9427	13.0621	13.8174	13.576
Aspartate-semialdehyde dehydrogenase	A6UEC6	Smed_3182	asd	12	8	90.5532	0.0478698	0.31602	Amino Acid	8831.95	2879.13	5709.36	3326.63	2875.71		24.1637	47.9169	27.9194		0.504283	0.163583	0.86548	0.603051	1.71626	0.0850001	0.325603	0.24829		17295.4	6992.26	2208.16	791.945	2583.79	5261.66	5248.44	6380.84	5498.79	4919.24	2014.08	3046.56	1417.37	2177.44	5032.32		14.0781	12.7715	11.1086	9.62926	11.3353
Malate dehydrogenase (Oxaloacetate-decarboxylating) (NADP(+)), Phosphate acetyltransferase	A6U9S0	Smed_1558		14	8	81.6653	0.000211514	0.019153	TCA	633.887	1515.52	4933.85	3913.35	2751.41		14.6248	47.6116	37.7637		0.307168	0.00435359	0.38727	0.0144546	1.26078	0.237777	4.34054	0.222787		848.599	229.852	823.209	1022.35	1805.76	1718.46	4563.01	5926.3	4312.25	4196.8	2892.62	4650.62	2552.76	457.572	5243.91		9.72894	7.84456	9.68511	9.99767	10.8184
Uncharacterized protein	I3SQF6			12	8	101.164	0.00825092	0.02081	Uncharacterized Protein	41354.8	96297	113466	34683.8	47637		39.3939	46.4174	14.1887		0.848688	0.738638	2.77643	0.0268186	3.27144	0.0277662	1.15191	0.519284		24519.9	33767.8	65776.7	141013	90851.7	57026.9	131334	56295	152768	29698.6	42302	32050.7	53722.7	50845.6	38342.7		14.5817	15.0434	16.0053	17.1055	16.4712
Histone H4	Q1RU62	MTR_2g096100 MTR_3g054380 MTR_3g061440 MTR_3g070920 MTR_3g462400 MTR_3g462410 MTR_3g462510 MTR_3g462730 MTR_4g061827 MTR_4g061920 MTR_5g063620 MTR_7g029510 MTR_7g099610 MTR_8g038460		8	8	76.0804	6.65981e-05	0.00070888		62645.4	139730	58240.4	34510.8	28129.1		60.1038	25.0516	14.8445		2.3992	0.00466271	4.04888	0.00274302	1.6876	0.0298934	0.44902	0.0693843		53982	47134.2	86820.2	161946	154048	103197	55170.4	63916.5	55634.2	42001.3	36724.8	24806.5	19663	18542.2	46182		15.7202	15.5245	16.4057	17.3052	17.233
Malate dehydrogenase	B7FJQ4	MTR_1g043040		11	8	77.8167	0.047649	0.0042774	TCA	12997.3	18575.3	18986.5	24677.3	19893.5		29.8451	30.5057	39.6492		0.978346	0.818753	0.752729	0.0583193	0.76939	0.106912	1.53059	0.0374083		12361.2	12661.9	13968.7	19256.8	18434.2	18035	20130.5	20372.5	16456.4	29601.4	20877	23553.6	20557.1	15348.4	23774.9		13.5935	13.6282	13.7699	14.2331	14.1701
GTP-binding protein TypA	A6UDS5	Smed_2976		13	8	85.3698	1.97126e-05	0.00098841		534.068	5316.51	10175.1	8080.56	5807.89		22.5542	43.1657	34.2801		0.522503	0.116025	0.657938	0.331773	1.2592	0.387945	10.8748	0.0289922		322.888	911.434	367.882	2857.93	3724.85	9366.75	8885.52	13028.4	8611.3	12268.3	5125.1	6848.28	1928.94	3015.59	12479.1		8.33489	9.83199	8.5231	11.4808	11.863
Uncharacterized protein	I3SX98	MTR_4g063630		9	8	72.2048	0.000450309	0.00011973	Uncharacterized Protein	9932.86	35114.8	37853.5	22174.1	31903.8		36.9076	39.7861	23.3062		0.927651	0.631048	1.5836	0.116673	1.7071	0.0199927	3.21195	0.00195843		11884.7	10580.2	7333.65	36554.9	44723.6	24065.9	33813.1	43144.7	36602.6	23775.7	17025.7	25720.9	27973.4	36289.6	31448.5		13.5368	13.3691	12.8403	15.1578	15.4488
40S ribosomal protein S14	B7FGP1	MTR_4g096790		10	8	76.5692	1.86168e-08	1.5373e-06	Ribosomal Component	46014.7	36217	37087.8	19178.8	20740.1		39.1605	40.1021	20.7375		0.97652	0.778026	1.88839	0.0013436	1.9338	0.00194422	0.450728	0.000401368		43085.3	46290.2	48668.6	35766.1	38974.5	33910.4	41601	34350.5	35311.9	21478.2	16904.1	19154	18342.6	22870.2	21007.6		15.3949	15.4984	15.5707	15.1263	15.2502
6-phosphofructokinase	G7KHY6	MTR_6g090130	PFK	15	8	95.0404	1.25317e-05	2.5618e-06	Glycolysis	926.14	4971.35	39967.4	18269.1	18166		7.86507	63.2317	28.9032		0.124385	0.00755656	0.272118	0.0127957	2.18771	0.081471	19.6148	0.00024732		1237.33	855.972	685.112	2846.76	4019.96	8047.32	56094.2	21145	42663.1	14975.2	18192.9	21639.2	22752	18917.4	12828.7		10.273	9.74142	9.4202	11.4751	11.973
ATP-dependent protease ATPase subunit HslU	A6UEL0	Smed_3266	hslU	12	8	75.271	0.000520012	0.058189	Protease	2665.75	3092.97	8446.32	9111.1	8038.36		14.9778	40.9015	44.1207		0.366192	0.108782	0.339473	0.0946498	0.927036	0.719725	3.01542	0.119002		4991.26	2089.99	916.002	684.987	1830.03	6763.9	8450.39	10585.6	6302.98	11446.9	7089.62	8796.75	4799.06	5051.1	14264.9		12.2852	11.0293	9.83921	9.41993	10.8376
Nodule-specific glycine-rich protein	A7KHI5	MTR_5g081590		8	8	63.8832	8.42554e-06	3.0915e-06	Nodule-specific	109.575	532.166	21731.8	16314.5	9603.64		1.37944	56.3314	42.2891		0.0244879	0.0012611	0.0326192	0.00138772	1.33205	0.517935	87.6447	0.00192753		187.886	118.394	22.4442	419.473	260.948	916.076	26098.4	11372.5	27724.5	9369.71	19078.3	20495.4	12359.2	8387	8064.72		7.55372	6.88745	4.48827	8.71243	8.02762
Early nodulin ENOD18	G7L6I7	MTR_7g065770		12	8	105.128	4.12471e-06	8.8573e-07	Early Nodulin	284.202	1704.68	3955.42	14912	10809.4		8.28637	19.2271	72.4866		0.430974	0.00162412	0.114316	0.000579073	0.26525	0.00348823	38.0342	0.00104796		307.728	340.715	204.163	2010.94	1534.85	1568.26	3564.35	4505.06	3796.85	21023.9	10942.3	12769.9	5047.75	8554.86	18825.6		8.26551	8.41242	7.67357	10.9737	10.5839
Elongation factor 1, gamma chain; Glutathione S-transferase, C-terminal; Thioredoxin-like fold	Q1SL16	MTR_2g005570		11	8	92.2047	0.00895	0.19015	Elongation Factor	17465.9	13793.7	9314.5	14554.6	11402.5		36.6243	24.7313	38.6444		1.48089	0.078581	0.947725	0.90394	0.639971	0.148823	0.652843	0.203552		21295.2	16681.9	14420.7	13868	13575.9	13937.4	8276.33	12747.7	6919.51	19748	11023.2	12892.5	6844.54	7822.19	19540.8		14.3782	14.026	13.8158	13.7595	13.7288
Protein disulfide-isomerase	Q2HSV2	MTR_2g093680		11	8	71.9822	0.0140573	0.0010594		3003.97	7925.08	16527.5	13991.9	19466.1		20.6143	42.9906	36.3951		0.479508	0.0556393	0.566404	0.0785263	1.18122	0.664743	6.48013	0.00750218		3334.6	2654.22	3023.09	8910.16	7131.44	7733.66	21693	9627.9	18261.7	8718.39	17164.5	16092.9	22556.4	27030.1	8811.87		11.7033	11.3741	11.5618	13.1212	12.8
Uncharacterized protein	I3SEP8	MTR_1g080770		11	8	116.822	0.000113479	0.00030746	Uncharacterized Protein	8997.25	53713.8	24911.7	13928.9	12798.2		58.0348	26.9158	15.0494		2.15616	0.00877462	3.85629	0.00317728	1.78849	0.0779452	1.42245	0.41293		7208.03	9270.65	10513.1	60961	48813.1	51367.3	27566.8	18100.7	29067.7	11262.2	20152.1	10372.4	17399	14344.5	6651.05		12.8154	13.1785	13.3599	15.8956	15.575
Extracellular solute-binding protein family 3	A6U9U9	Smed_1588		10	8	94.0396	1.4996e-05	0.055593		15014.2	11165.3	21642	21631.5	29406.2		20.5098	39.7547	39.7355		0.515907	0.0770674	0.516157	0.0700092	1.00048	0.981849	1.95856	0.0931521		15642.1	13586.2	15814.3	8411.55	9917.46	15166.7	19395.9	14906.8	30623.1	13975.1	24411.3	26508.1	28267.6	43061.3	16889.8		13.9331	13.7299	13.9489	13.0382	13.2758
GMP synthase [glutamine-hydrolyzing]	A6UFA3	Smed_3517	guaA	15	8	100.978	0.00726242	0.072356	Amino Acid	11585.8	958.388	2912.36	3467.09	2731.24		13.0609	39.6896	47.2495		0.329076	0.0170314	0.276424	0.0112663	0.840002	0.173262	0.235741	0.419024		29662.2	2151.67	2943.42	1553	748.47	573.69	2656.95	3297.9	2782.24	4022.94	3308.74	3069.59	2293.97	2718.27	3181.47		14.8563	11.0712	11.5233	10.6008	9.5478
Lectin	G7KZD5	MTR_7g085240		11	8	94.7217	0.000675896	0.0014301		8787.65	27255.4	25665.4	13260	11593.7		41.1832	38.7808	20.036		1.06195	0.754093	2.05547	0.0108889	1.93556	0.0910485	1.31932	0.10124		6809.17	8546.98	11006.8	34841	25959.3	20965.9	29997.8	14196.9	32801.7	11935	14116.7	13728.2	11871.4	11247.7	11661.9		12.7333	13.0612	13.4261	15.0885	14.664
Uncharacterized protein	I3SNV2			12	8	83.7352	0.00367856	0.0026804	Uncharacterized Protein	4984.29	22565.7	7873.64	10069.3	31880.4		55.7059	19.4369	24.8572		2.86598	0.0751887	2.24104	0.153577	0.781944	0.116466	6.39617	0.00883276		4118.93	7081.48	3752.45	40663.2	12517.3	14516.5	7421.94	6793.97	9405.02	8658.71	10205.2	11344	21664.8	20012.7	53963.6		12.0081	12.7898	11.8736	15.3114	13.6116
Ferritin	G7K283	MTR_5g083170		10	8	69.7779	0.000150332	3.4933e-05	Ferritin	1205.85	10138.8	9520	8711.59	12336.6		35.7373	33.5561	30.7066		1.065	0.647937	1.16383	0.453662	1.0928	0.675714	10.2306	0.00233042		1707.05	913.939	996.567	11589.8	9554.72	9271.94	10954.2	7113.9	10491.9	5444.16	11626.7	9063.88	13169.7	16988.9	6851.2		10.7373	9.83595	9.96082	13.5006	13.222
Carboxyl-terminal protease	A6UDW3	Smed_3016		14	8	89.7725	0.0140126	0.00030002	Protease	20722.3	13822.3	10068.9	4907.68	6160.98		47.9961	34.9627	17.0412		1.37278	0.052832	2.81647	0.0029549	2.05165	0.0146931	0.297311	0.0123331		12467.5	26102	23597.5	15712.9	12784.5	12969.6	10834.1	8213.67	11158.8	4109.42	4154.1	6459.52	7971.51	5650.23	4861.18		13.6059	14.6719	14.5263	13.9397	13.6421
Adenylosuccinate lyase	A6U9K7	Smed_1492		9	8	51.179	0.00016856	0.28582	Purine	3439.57	5098.64	6471.46	7438.72	6043.31		26.8225	34.0445	39.133		0.787866	0.159461	0.68542	0.355563	0.86997	0.829749	1.757	0.327417		5593.06	2446.37	2279.27	4846.91	4275.15	6173.87	7527.61	5517.47	6369.29	5343.06	11890.4	5082.69	8260.79	2517.84	7351.29		12.4494	11.2564	11.1544	12.2429	12.0618
30S ribosomal protein S16 rpsP	A6UE43	Smed_3097	rpsP	9	8	103.658	3.59671e-05	0.0030949	Ribosomal Component	17933.4	147974	123620	91993.3	119650		40.6984	34	25.3016		1.19701	0.499751	1.60853	0.127633	1.34379	0.5208	6.67193	0.0274667		28906.3	14806.1	10087.7	163092	112128	168701	163666	62018.6	145174	64427.9	138297	73254.8	193113	122350	43488.3		14.8191	13.8539	13.3003	17.3153	16.7748
Alanine aminotransferase	G7L970	MTR_8g023140		11	8	78.9781	0.0118565	0.0026178	Amino Acid	4471.3	2558.16	3804.87	5876.36	5714.96		20.901	31.0871	48.0119		0.672338	0.0345183	0.435331	0.00853192	0.647488	0.0498975	1.27814	0.24907		5223.56	4495.82	3694.53	3128.63	2257.8	2288.05	3398.8	4329.48	3686.34	7384	4656.73	5588.36	5119.24	4631.71	7393.92		12.3508	12.1344	11.8512	11.6113	11.1407
Octicosapeptide/Phox/Bem1p domain-containing protein	G7J2M9	MTR_3g097010		15	8	107.719	0.0854247	0.011612		1027.63	1375.71	5279.9	5005.94	3275.7		11.797	45.2762	42.9269		0.260555	0.0335228	0.274815	0.0463523	1.05473	0.73115	3.18762	0.124055		1330.03	1198.91	553.945	460.325	1490.79	2176	5600.65	5940.85	4298.21	6630.86	3418.53	4968.42	2483.18	1278.62	6065.31		10.3772	10.2275	9.1136	8.84651	10.5419
Uncharacterized protein	B7FM06			12	8	81.2459	0.01464	0.0139	Uncharacterized Protein	4508.49	651.035	675.148	4472.91	2777.24		11.2265	11.6423	77.1312		0.964286	0.526561	0.145551	0.0893307	0.150942	0.0448047	0.616001	0.173351		6505.1	3979.05	3041.34	79.3979	1486.86	386.853	638.856	476.144	910.444	1485.4	9187.61	2745.72	3637.62	2667.19	2026.9		12.6674	11.9582	11.5705	6.31103	10.538
ATP-dependent Clp protease ATP-binding subunit ClpX	A6U7U8	Smed_0873	clpX	11	8	80.6047	3.12775e-07	5.8438e-08	Protease	56525	16757.8	14364.7	17099	17914.6		34.7518	29.789	35.4592		1.1666	0.126974	0.980048	0.846274	0.840091	0.150089	0.316933	6.56845e-05		55131.3	53693.1	60750.5	15754	16243.5	18275.9	12790	16161.5	14142.5	18684.7	14816.5	17795.7	16548.8	17324.3	19870.7		15.7506	15.7125	15.8906	13.9434	13.9876
Uncharacterized protein	I3S1L7			15	8	102.505	0.00148767	8.3134e-05	Uncharacterized Protein	1653.62	1566.79	7693.86	3439.31	4166.79		12.337	60.5817	27.0813		0.203642	0.000672436	0.455554	0.00546401	2.23703	0.00852764	2.5198	0.0233178		2507.26	1089	1364.59	1505.34	1320.64	1874.4	8780.15	5829.63	8471.8	3702.8	3833.26	2781.88	5116.4	3857.63	3526.33		11.2919	10.0888	10.4142	10.5559	10.367
Uncharacterized protein	I3T4U7			9	8	68.798	6.88248e-06	0.00016577	Uncharacterized Protein	10135.4	4074.64	3531.15	3284.17	2641.72		37.4164	32.4258	30.1578		1.15391	0.24615	1.24069	0.221116	1.0752	0.6453	0.260643	0.00295027		10500.6	8659.39	11246.2	3677.56	4515.95	4030.39	3037.11	3402.76	4153.58	4342.69	2720.88	2788.95	2791.76	1741.41	3392		13.3582	13.08	13.4571	11.8445	12.1408
14-3-3 protein	B7FIY3	MTR_5g064580		18	8	159.053	0.00021575	0.004216		6871.5	7328.59	4406.52	2869.72	2202.58		50.1792	30.1717	19.6491		1.66313	0.108222	2.55377	0.000394441	1.53552	0.241205	0.320538	0.0250278		4344.09	5690.34	10580.1	7828.32	7875.65	6281.81	5372.5	5407.77	2439.29	2837.66	2679.32	3092.18	1684.45	1952.14	2971.14		12.0848	12.4743	13.3691	12.9345	12.9432
Eukaryotic translation initiation factor 3 subunit B	G7J950	MTR_3g105430		12	8	66.6664	0.000655526	0.0069339	Translation Initiation	2156.57	4975.15	3066.07	2772.88	2131.52		46.0061	28.3525	25.6413		1.62265	0.0101908	1.79422	0.0341116	1.10574	0.474147	0.988383	0.972623		2928.13	2064.15	1477.44	4004.33	5495.61	5425.51	3065.45	3074.59	3058.17	2031.86	2771.91	3514.86	2492.62	2308.69	1593.25		11.5158	11.0113	10.5289	11.9673	12.4241
GDP dissociation inhibitor	Q706C9		gdi	18	8	142.479	0.000130475	0.0014952		11595.8	5654.02	2893.26	2734.6	2176.07		50.1159	25.6452	24.2389		1.9542	0.0626302	2.06759	0.0542504	1.05802	0.88805	0.187661	0.00494492		13855.1	11235.1	9697	4592.95	5792.98	6576.15	2392.79	4468.83	1818.17	4117.66	2486.98	1599.16	1206.64	1987.77	3333.8		13.7581	13.4557	13.2433	12.1652	12.5001
Electron transfer flavoprotein alpha/beta-subunit	A6UMF2	Smed_6229		10	8	88.9102	3.38942e-11	1.8698e-08		8786.44	5714.77	14547.5	35792.3	29730.7		10.195	25.9524	63.8526		0.392834	0.000201851	0.159665	1.53968e-05	0.406443	3.91224e-05	3.38371	0.000886154		8762.17	9392.66	8204.47	6420.7	5128.83	5594.77	13796.2	15327.8	14518.6	33813.9	35528.7	38034.3	32976.3	22573.6	33642.2		13.0971	13.1973	13.0022	12.6485	12.3244
Dynamin-2B	G7JKQ6	MTR_4g030140		18	8	108.727	0.00343905	0.0039174		3229.82	1286.04	1666.43	2680.81	4438.36		22.8293	29.5818	47.5888		0.771736	0.317923	0.479721	0.0488866	0.621613	0.161203	1.37418	0.341025		3174.3	3565.09	2950.05	1202.73	1002.91	1652.48	1178.87	1736.64	2083.77	1722.67	3495.08	2824.69	5188.18	5528.26	2598.64		11.6322	11.7997	11.5265	10.2321	9.96998
Phosphoglycerate kinase	A6UCV3	Smed_2653	pgk	14	8	90.2748	0.000573705	0.058099	Glycolysis	3519.47	2578.87	2741.09	5717.83	8855.38		23.364	24.8336	51.8023		0.940822	0.687474	0.451023	0.16957	0.479393	0.0632229	2.51611	0.0277094		4145.99	2374.15	4038.27	568.854	2793.52	4374.24	1981.32	4285.39	1956.54	4305.36	5334.31	7513.83	9084.57	11623.9	5857.7		12.0175	11.2132	11.9795	9.15192	11.4479
Pre-mRNA-splicing factor SF2	G7KRW9	MTR_7g108810		10	8	64.7472	0.0220807	0.047211		1959.47	9853.54	6105.91	2458.16	2957.25		53.5007	33.1526	13.3468		1.61377	0.453502	4.00851	0.0530318	2.48394	0.217843	1.50921	0.242582		1709.12	1589.66	2579.61	14377.5	11404	3779.16	6923.48	1992.5	9401.74	1481.2	3382.38	2510.89	4202.49	2800.29	1868.98		10.739	10.6345	11.3329	13.8115	13.4772
Peroxidase	G7JCU3	MTR_4g095450		8	8	58.8009	0.000117385	0.00032816	Oxidative Stress	9723.33	781.733	1638.84	1962.48	1041.84		17.8353	37.3903	44.7743		0.477004	0.116339	0.398338	0.0343823	0.835084	0.421662	0.107149	0.00562224		11885.6	9221.48	8062.94	422.559	724.067	1198.57	1199.94	2486.33	1230.24	2332.39	1664.34	1890.72	639.166	488.703	1997.67		13.5369	13.1708	12.9771	8.72301	9.49998
Glycine dehydrogenase P protein	G7I9Z0	MTR_1g016230		11	8	63.2272	6.15941e-06	0.00014319		5555.16	1941.8	1713.04	1861.48	2338.38		35.201	31.054	33.745		1.13354	0.423181	1.04315	0.814036	0.920254	0.462636	0.420938	0.0123312		6934.27	5613.8	4117.43	1544.78	2303.06	1977.55	1911.63	1602.73	1624.75	1649.46	2159.53	1775.46	2684.1	2545.35	1785.69		12.7595	12.4548	12.0075	10.5932	11.1693
Alanine--tRNA ligase	A6U9N4	Smed_1521	alaS	17	8	107.107	0.00214374	4.9158e-08	tRNA Processing	59994.6	50049.1	13508.3	8563.04	8675.33		69.3965	18.7302	11.8732		3.70506	3.58316e-05	5.84478	0.000482714	1.57751	0.0391137	0.144602	0.000104804		63359.3	56489.9	60134.7	44797.3	55966.5	49383.6	13684.2	13480	13360.7	11312.1	6604.27	7772.71	6696.66	9603.68	9725.65		15.9513	15.7857	15.8759	15.4511	15.7723
Plasma membrane H+-ATPase	G7JUD2	MTR_4g127710		17	8	109.575	4.01405e-06	3.2149e-05		11598.7	2628.3	2357.01	1239.33	1635.84		42.2242	37.8659	19.91		1.1151	0.444219	2.12075	0.0163256	1.90185	0.0447901	0.141036	0.00286444		10206.8	13253.6	11335.6	2345.93	2864.8	2674.17	2551.3	1787.46	2732.29	852.852	1628.6	1236.52	1193.7	2708.16	1005.64		13.3172	13.6941	13.4686	11.1959	11.4842
Uncharacterized protein	I3T3J6	MTR_4g088385		10	8	79.7184	4.92764e-08	1.2777e-07	Uncharacterized Protein	8419.22	44767.3	1061.6	171.905	2817.84		97.3185	2.30779	0.3737		42.1696	8.02036e-05	260.418	0.000188873	6.1755	0.00922029	0.334692	0.0164416		7701.51	5614.65	11941.5	52694.2	51475.4	30132.3	797.308	1184.04	1203.45	208.597	237.102	70.0167	2429.26	3753.46	2270.81		12.9109	12.455	13.5437	15.6854	15.6516
Subunit 6b of cytochrome c oxidase	G7KAG6	MTR_5g064600		12	7	188.506	0.0163304	0.0015257	Cytochrome	134132	431588	502538	511789	602024		29.8488	34.7557	35.3955		0.858818	0.712373	0.843294	0.496593	0.981924	0.872662	4.48829	0.00348167		117482	129931	154984	573600	333913	387251	671519	288536	547558	382145	668473	484747	676021	759468	370583		16.8421	16.9874	17.2418	19.1297	18.3491
PR10-1 protein	P93333_MEDTR	#N/A	#N/A	14	7	156.738	4.50669e-05	2.0645e-05	Pathogenesis	120265	12146.1	50143.3	149339	220150		5.73938	23.6941	70.5665		0.242229	0.00396049	0.081333	0.000800444	0.335769	0.0281509	1.83055	0.207939		108144	122163	130489	12161.9	9834.24	14442.3	47843.8	33854.4	68731.7	86500.8	187523	173992	223691	330428	106333		16.7226	16.8984	16.9936	13.5701	13.2636
Embryo-specific 3	Q2HVX2	MTR_2g103303		8	7	119.069	1.27174e-06	3.5051e-07		5857.44	2653.99	52370.8	130345	218450		1.43173	28.252	70.3162		0.050677	0.000459259	0.0203613	0.000263803	0.401785	0.0644151	37.2944	0.000501517		7058.36	5230.97	5283.01	2082.94	2315.8	3563.23	46354.7	34819.9	75937.8	70988.1	166834	153214	217514	330514	107321		12.7851	12.3529	12.3671	11.0244	11.1773
Polyadenylate-binding protein	G7I2E2	MTR_1g019150		10	7	66.4399	0.160244	0.027519		30475.4	74054.4	83340.9	74822.5	89734.6		31.8901	35.8891	32.2208		0.888572	0.812424	0.989734	0.976832	1.11385	0.832406	2.94449	0.0189514		30234.3	29064.1	32127.9	99412.5	58206.5	64544.2	111954	46088.6	91979.7	54687.8	99842.9	69936.9	104718	114831	49654		14.8839	14.827	14.9715	16.6011	15.8289
Uncharacterized protein	I3SU86	MTR_3g053540		9	7	78.2146	0.00011534	2.7613e-05	Uncharacterized Protein	7541.95	73063.6	59228	70902.3	64322.3		35.9576	29.1485	34.8939		1.2336	0.450366	1.03048	0.894145	0.835348	0.550024	8.5286	0.00161883		8438.41	6853.71	7333.73	99866.2	58809.2	60515.4	69951.5	39710.1	68022.5	49902.6	97072.8	65731.5	68823.2	88178.3	35965.3		13.0427	12.7427	12.8403	16.6077	15.8438
Peptidyl-prolyl cis-trans isomerase	G7JPK2	MTR_4g075290		11	7	104.838	0.0151573	0.0013471		30811.3	32406.8	32247.7	60387.7	79754		25.9167	25.7894	48.2939		1.00493	0.954327	0.536645	0.00669927	0.53401	0.000408555	2.58847	0.0273522		31353.9	31516	29564	39295.1	31062.3	26863	32190.7	30923.3	33628.9	54431	64804.5	61927.8	89164.3	105234	44864.2		14.9364	14.9438	14.8515	15.2621	14.9229
Methylenetetrahydrofolate reductase	G7IDE3			11	7	76.0129	3.74119e-07	2.7396e-08		6180.39	6668.6	40079.8	58859.3	41111.6		6.3145	37.9516	55.7339		0.166383	7.21032e-05	0.113297	3.12397e-05	0.680943	0.0155956	6.65195	0.000599275		7367.88	5993.83	5179.45	5899.37	7745.54	6360.88	44211.1	35018.9	41009.5	66359.9	57187.9	53030.1	32162.4	36345.3	54827.3		12.847	12.5493	12.3386	12.5264	12.9192
OmpA/MotB domain protein	A6U9U8	Smed_1587		11	7	75.5729	0.000603807	0.018591		4419.56	22659.4	33569.6	11013.5	10735.6		33.698	49.9232	16.3788		0.674997	0.503142	2.05742	0.00941563	3.04805	0.0616707	2.42911	0.18306		9125.87	3619.42	513.389	26408.3	18886.2	22683.6	41834.5	14144.7	44729.6	8771.18	13341.8	10927.5	8773.64	14913.5	8519.67		13.1557	11.8215	9.00391	14.6887	14.205
Superoxide dismutase [Cu-Zn]	B7FK04			10	7	99.0881	0.0210293	0.010671		45628.8	12307.7	26196.5	46853.7	60698.6		14.4189	30.6902	54.8909		0.469822	0.0967545	0.262683	0.0211441	0.559113	0.106106	1.33027	0.612508		28743.2	44344.7	63798.4	20989.5	8800.33	7133.19	33663.2	17223.1	27703.2	35336.6	66205.6	39018.8	62546.1	91330.7	28218.8		14.8109	15.4365	15.9612	14.3574	13.1033
Symbiotic remorin 1	H2EST4	MTR_8g097320	SYMREM1	9	7	85.148	1.91478e-05	2.9305e-06		4966.05	32293.6	67974.4	42265.8	43889.4		22.6568	47.69	29.6532		0.475085	0.0457994	0.76406	0.0694654	1.60826	0.171567	8.83788	0.000650647		4441.51	5170.5	5286.15	30374.2	33157.3	33349.4	83136.6	39917.2	80869.3	37117.6	51119.6	38560.3	52651.7	51673.1	27343.3		12.1168	12.3361	12.368	14.8906	15.017
Glycoside hydrolase, family 16; Xyloglucan endo-transglycosylase, C-terminal	Q2HRU5	MTR_7g084770		8	7	54.2437	0.00046276	6.531e-05		5908.16	2830.33	17526.1	32242.1	42844.8		5.381	33.3206	61.2984		0.161492	0.00154837	0.0877837	0.00114416	0.54358	0.0782159	7.2518	0.0119929		8793.34	5309.72	3621.43	1832.23	3110.02	3548.73	18535	13388.5	20654.9	20555.2	41651.7	34519.4	42723.8	66376.3	19434.3		13.1022	12.3744	11.8223	10.8394	11.6027
50S ribosomal protein L3	A6U859	Smed_0986	rplC	8	7	60.5455	0.000968074	0.0076196	Ribosomal Component	9324.9	27435.4	29841.5	11068.5	5593.75		40.1423	43.6628	16.1949		0.919372	0.597059	2.47869	0.0683013	2.69607	0.00529346	0.599872	0.310422		15160.6	7522.49	5291.61	15348.4	24650.6	42307.3	31172.9	29420.5	28931.2	15459.1	8906.13	8840.28	2005.38	2827.74	11948.1		13.888	12.877	12.3695	13.9058	14.5893
Cell division cycle protein-like protein	G7L3T9			25	7	184.408	4.8511e-05	3.0821e-06		3842.7	5098.06	12931.7	25668.9	29142		11.6664	29.593	58.7407		0.394229	0.00534224	0.198608	0.000913532	0.50379	0.00180104	7.58373	0.00133366		5528.23	3650.6	2349.27	3720.81	4921.01	6652.37	14100.5	12640.8	12054	29337.2	25421.9	22247.6	27930.9	33854.9	25640.2		12.4326	11.8339	11.198	11.8614	12.2647
RNA polymerase-binding transcription factor DksA	A6U9N9	Smed_1527	dksA	8	7	97.1433	6.40867e-08	0.00020845	Transcription Factor	53522.5	123352	220870	165953	151859		24.1784	43.293	32.5286		0.558481	0.0368076	0.743295	0.188089	1.33092	0.302813	2.83729	0.00276675		62196.3	51179	47192	133602	116865	119589	265383	151550	245678	124913	219976	152970	151165	117585	186828		15.9245	15.6433	15.5263	17.0276	16.8345
50S ribosomal protein L5	A6U871	Smed_0998	rplE	8	7	63.1343	0.000279727	0.045006	Ribosomal Component	6300.93	2287.22	5883.41	5831.33	4262.84		16.335	42.0185	41.6465		0.388757	0.000373529	0.39223	0.00514343	1.00893	0.861635	0.676541	0.263497		5585.26	6935.85	6381.66	2610.67	2212.76	2038.23	5731.49	6401.37	5517.38	7372.24	4405.09	5716.66	2348.39	1760.27	8679.86		12.4474	12.7599	12.6397	11.3502	11.1116
Sulfate transporter 3.1	G7KNG9	MTR_6g086170		9	7	58.7215	0.0232231	0.00097805		6256.06	10959.9	10111	19295.2	15133.9		27.1513	25.0483	47.8004		1.08396	0.627531	0.568013	0.00823391	0.524019	0.00692252	2.41908	0.0204226		5635.22	6225.24	6907.73	9286.52	13258	10335.2	11953.2	8010.98	10368.9	20765.8	17385	19734.6	16599.2	9437.07	19365.6		12.4603	12.6039	12.754	13.1809	13.6946
Alcohol dehydrogenase	G7J5N1	MTR_3g089970		17	7	113.675	0.000224358	1.707e-05	Glycolysis	3130.25	2593.5	6553.27	19268.3	16634		9.12718	23.0627	67.8101		0.395756	0.000644079	0.134599	0.00174563	0.340106	0.0169815	5.31395	0.00310489		4102.08	2896.88	2391.78	2349.75	2454.47	2976.26	6335.29	5958.12	7366.4	11065.5	25206.7	21532.7	18287.1	20951.9	10662.9		12.0021	11.5003	11.2239	11.1983	11.2612
Valine--tRNA ligase	A6U8M2	Smed_1151	valS	10	7	55.8669	0.000443123	0.63973	tRNA Processing	3411.18	2710.62	3776.32	2664.48	2802.22		29.6197	41.2649	29.1154		0.717795	0.269084	1.01732	0.984715	1.41728	0.214533	0.821483	0.600429		5163.35	2454.63	2615.55	1443.99	2834.96	3852.91	3128.04	4559.61	3641.31	3376.44	3049.41	1567.58	2345.9	3433.29	2627.48		12.3341	11.2613	11.3529	10.4959	11.4691
Uncharacterized protein	B7FI41			7	7	48.5156	1.42809e-06	5.1673e-07	Uncharacterized Protein	124.565	504.593	15695	17427.3	18546.6		1.50057	46.6739	51.8255		0.03215	0.000796485	0.0289542	0.000757454	0.900598	0.560639	148.89	0.000798156		275.418	57.4203	40.8574	211.691	680.516	621.573	12812.7	17983.3	16288.9	14293.9	16416.2	21571.6	18244.6	19211	18184.1		8.10548	5.84349	5.35253	7.72582	9.41048
Eukaryotic translation initiation factor 4 gamma	G7JNQ7	MTR_4g104360		10	7	54.0279	0.00854098	0.00094896	Translation Initiation	4902.38	2119.38	15560.9	15995.1	12637.8		6.29356	46.2086	47.4979		0.136199	0.000138272	0.132502	0.00240438	0.972855	0.902135	2.57788	0.12038		2120.3	7214.07	5372.77	2435.47	1899.43	2023.26	13292.1	19341	14049.7	25563.3	11000	11422.1	6926.57	10264	20722.7		11.0501	12.8166	12.3915	11.25	10.8913
Charged multivesicular body protein	B7FJE9	MTR_1g090490		7	7	56.2812	0.105462	0.10743		8783.79	15961.4	20644.1	11155.1	13874.1		33.4196	43.2241	23.3562		0.773172	0.5292	1.43087	0.247942	1.85064	0.114311	1.57951	0.150525		5464.17	9802.04	11085.2	16776	21174	9934.23	25198.4	11330.4	25403.5	10283.8	12679.4	10502	17652	13710.2	10260		12.4158	13.2589	13.4363	14.0341	14.37
FeS assembly protein SufD	A6U9I1	Smed_1466		11	7	88.0814	0.000818195	0.14347		34026.9	17885.9	25617	22992.6	18080.9		26.8979	38.5244	34.5777		0.698203	0.0430837	0.777898	0.242352	1.11414	0.456897	0.531372	0.140935		29727.3	27129.1	45224.2	14369.3	18236	21052.3	23638.3	24572.8	28639.9	28959	17926.3	22092.4	8296.3	15774.4	30172.1		14.8595	14.7276	15.4648	13.8107	14.1545
Uncharacterized protein	I3T2G2			8	7	48.0604	3.96931e-06	4.1587e-07	Uncharacterized Protein	2572.69	995.768	9416.27	10677.4	11453		4.72165	44.6493	50.6291		0.10575	0.000204047	0.0932596	5.83851e-05	0.88189	0.515717	4.45177	0.00257955		2433.14	2304.3	2980.63	1137.51	962.503	887.294	10904.6	6745.35	10598.9	8910.63	10124.4	12997.1	12033.7	14855.2	7470.19		11.2486	11.1701	11.5414	10.1517	9.91065
Heat shock protein	G7IQ96	MTR_2g040220		31	7	209.056	0.0805241	0.088189	Heat Shock	6517.47	6580.8	4392.52	10593.7	12366.8		30.5132	20.3668	49.12		1.49818	0.0577205	0.621197	0.281125	0.414634	0.0692267	1.89748	0.217954		7776.99	5846.57	5928.86	7794.51	6301.27	5646.61	4064.94	5488.41	3624.21	9204.75	16691.6	5884.88	12755.3	18719.9	5625.17		12.925	12.5134	12.5335	12.9282	12.6214
FeS assembly ATPase SufC	A6U9I2	Smed_1467		9	7	57.173	1.02258e-06	0.00083258		12392.4	5650.55	6962.22	6230.45	8940.99		29.9872	36.9482	33.0647		0.811601	0.321171	0.906924	0.521192	1.11745	0.486471	0.721489	0.00438955		12200.8	11821.1	13155.4	6591.11	4079.68	6280.84	7130.2	5521.32	8235.14	5543.09	6265.56	6882.69	9397.44	9297.75	8127.79		13.5747	13.5291	13.6834	12.6863	11.9942
ATP synthase subunit alpha	G7I9Q9			30	7	225.558	0.405586	0.24021	Electron Transport Chain	5455.11	4348.36	9108.47	7841.84	5969.86		20.4161	42.7655	36.8184		0.477397	0.00122941	0.554507	0.0593221	1.16152	0.46102	1.09436	0.870697		6155.97	4563.38	5645.98	4239.41	4423.48	4382.18	9063.57	10523.7	7738.11	10753.2	5214.29	7557.99	7356.75	1955.06	8597.76		12.5878	12.1559	12.463	12.0496	12.111
26S proteasome non-ATPase regulatory subunit	G7J5U6	MTR_3g114480		12	7	79.3857	0.00272476	0.00014268	Proteasome	1437.78	1827.51	7702.58	7559.16	5383.19		10.6939	45.0727	44.2334		0.237259	0.00759375	0.241761	0.0094672	1.01897	0.846739	3.74411	0.0103116		1091.22	1691.87	1530.24	982.081	1766.2	2734.24	7871.13	6717.4	8519.23	9402.76	6655.34	6619.37	3419.55	4762.82	7967.21		10.0917	10.7244	10.5795	9.9397	10.7864
30S ribosomal protein S8	A6U873	Smed_1000	rpsH	7	7	55.5132	0.00206347	0.00020369	Ribosomal Component	47774.2	43440.4	31352	15628.2	14093.1		48.0426	34.6735	17.2839		1.38557	0.0233542	2.77961	0.00355919	2.00611	0.0120254	0.294994	0.00920683		55486.8	53647.3	34188.5	41664.7	39118.6	49538	34570.7	31119.4	28365.9	20728.2	12766.9	13389.7	9086.48	14437.6	18755.2		15.7599	15.7112	15.0612	15.3465	15.2556
Peroxidase	A4UN77	MTR_2g029750	PRX2	12	7	97.1034	0.00070561	0.00070724	Oxidative Stress	8440.43	798.891	1426.65	6298.15	7098.53		9.3726	16.7375	73.8899		0.559978	0.046779	0.126845	0.0165006	0.226519	0.0561058	0.841016	0.536907		11626.4	7489.47	6205.42	684.481	966.237	745.956	1379.29	1038.35	1862.31	2643.53	12214.5	4036.42	5287.8	12501.8	3505.95		13.5051	12.8706	12.5993	9.41887	9.91623
Bacterioferritin	A6UDW6	Smed_3019		8	7	75.3027	1.6145e-07	1.0839e-05	Ferritin	1620.47	8809.41	18827.7	30247.1	40360.6		15.219	32.5265	52.2545		0.467896	0.0347481	0.291248	0.0157479	0.622463	0.201632	24.9067	0.00108875		1811.76	2400.4	649.261	12122.5	7740.42	6565.34	21555.1	13275	21653	21818.6	45754.8	23167.9	42177.6	39417.6	39486.7		10.8232	11.2291	9.34266	13.5654	12.9182
Pectinesterase	Q2HRX3	MTR_7g050980		20	7	167.576	5.17571e-08	4.3359e-08		21894.5	195.009	3779.35	5766.38	6830.52		2.00199	38.7994	59.1986		0.0515985	0.000618135	0.0338182	9.10377e-05	0.655411	0.105088	0.311975	0.0075765		26288.3	21250.2	18144.9	177.415	132.982	274.629	3918.66	2389.53	5029.85	5317.98	6204.1	5777.06	7045.58	9082.05	4363.94		14.6821	14.3752	14.1473	7.47098	7.05509
Lipoxygenase	G7LIZ7	MTR_8g018730		46	24	361.773	5.48723e-09	1.347e-07	Fatty Acid	89699.4	57684.4	36843	19790.7	21901.4		50.4595	32.2285	17.312		1.56568	0.023773	2.91472	0.0014876	1.86163	0.00216283	0.244165	2.52966e-05		99198.1	84658.8	85241.1	70551.5	54670.1	47831.5	39930.9	36605.7	33992.4	21033.5	21420.9	16917.8	21704	23430.1	20570.2		16.598	16.3694	16.3793	16.1064	15.7385
Alpha-tubulin	G7LIN7	MTR_8g085980		23	7	214.417	0.00027141	0.0010526	Structure	23232.7	29686.6	22080.6	5451.24	3366.85		51.8829	38.59	9.52708		1.34447	0.312577	5.44584	0.00774172	4.05056	0.0213022	0.144918	0.0208291		18210.8	16646.9	34840.4	35319.6	32432.3	21307.8	25643	13282.3	27316.4	9311.1	3417.96	3624.66	1499.25	1339.25	7262.05		14.1525	14.023	15.0885	15.1082	14.9851
Uncharacterized protein	I3S3N6			13	7	74.1814	0.116733	0.00071736	Uncharacterized Protein	2314.27	1991.05	4605.22	5124.64	4620.71		16.9872	39.2906	43.7222		0.432347	9.76098e-05	0.388524	0.000895112	0.898641	0.38282	1.99662	0.0594954		3042.96	2182.43	1717.41	1991.27	1838.86	2143.01	4336.66	4679.62	4799.36	5613.49	4190.15	5570.28	4022.52	3326.16	6513.46		11.5713	11.0917	10.746	10.9595	10.8446
60S ribosomal protein L11-1	B7FN35	MTR_4g080740		10	7	76.6797	7.47219e-07	9.6725e-06	Ribosomal Component	20136.1	25195.7	9489.21	5080.84	4759.32		63.3603	23.8628	12.7769		2.65519	0.00297034	4.95896	0.000873226	1.86765	0.0497676	0.236358	0.00161945		22421.5	18566.1	19420.7	25895.2	26909.4	22782.4	8725.81	12259.9	7481.93	6990.99	4135.87	4115.66	3559.79	4123.51	6594.66		14.4526	14.1804	14.2453	14.6604	14.7158
Peptide-N(4)-(N-acetyl-beta-glucosaminyl)asparagine amidase	G7LHW1	MTR_8g085380		8	7	48.7363	0.000779924	0.013898		6487.29	3688.37	6470.21	4725.04	4732.19		24.7814	43.472	31.7466		0.570054	0.0545829	0.7806	0.00711478	1.36934	0.218096	0.729455	0.0387355		7452.79	5539.59	6469.5	4017.36	3407.98	3639.75	8683.29	4489.7	6237.63	4815.05	4622.77	4737.3	5195.26	4731.68	4269.63		12.8636	12.4356	12.6594	11.972	11.7347
Beta-glucan-binding protein	A0EJF0	MTR_6g016820	GBP1	7	7	46.8742	0.000181648	0.00013013		5454.05	2375.24	7188.77	4282.38	4710.62		17.1542	51.918	30.9278		0.330409	0.00156421	0.554653	0.0156164	1.67868	0.0369347	0.863691	0.220396		6213.19	5328.97	4819.99	2012.67	2621.3	2491.73	8699.57	5767.31	7099.41	5113.86	4339.7	3393.59	4119.49	5184.32	4828.03		12.6011	12.3796	12.2348	10.9749	11.3561
Canopy-like protein	G7J5Y0	MTR_3g115880		10	7	73.7422	7.87017e-05	3.0085e-05		493.541	6280.88	8017.7	4255.46	2975.24		33.8518	43.2127	22.9355		0.783376	0.241888	1.47596	0.125931	1.8841	0.00429588	6.02835	0.0188502		350.274	711.296	419.052	6934.58	4309.36	7598.69	8773.89	6757.31	8521.91	4543.57	4540.02	3682.79	3665.93	1186.12	4073.67		8.45234	9.47431	8.71099	12.7596	12.0733
Aconitate hydratase	G7JYQ8	MTR_5g022940		22	7	150.871	0.000560397	0.0089866	TCA	11633	9594.46	5853.39	4085.88	3716.49		49.1174	29.9656	20.9171		1.63913	0.0935003	2.3482	0.0194918	1.43259	0.262674	0.319478	0.0302157		13492.4	11356.5	10050.1	7309.27	10296.3	11177.8	5358.69	8089.67	4111.81	5669.16	2961.72	3626.77	2688.6	1833.45	6627.43		13.7199	13.4712	13.2949	12.8355	13.3298
Uricase	A2SXR2	MTR_1g048370		8	7	46.8576	0.045801	0.0058834	Uncharacterized Protein	726.146	2491.46	3124.11	3998.04	3257.28		25.9159	32.4968	41.5873		0.797492	0.463189	0.623169	0.143617	0.781411	0.265193	4.4857	0.0359657		1095.95	609.161	473.331	3889.92	1476.49	2107.97	4237.69	2250.24	2884.41	4622.25	3284.1	4087.78	3753.63	1327.59	4690.61		10.098	9.25068	8.88671	11.9255	10.528
Peptidyl-prolyl cis-trans isomerase	A6U8Y6	Smed_1266		10	7	148.469	6.76641e-07	6.8585e-05		18312	28591.6	83473.6	180122	290578		9.78536	28.5685	61.6461		0.342523	0.0135166	0.158734	0.00273462	0.463427	0.0790516	15.8682	0.00337319		20919.6	21136.7	12879.6	28401	22665.7	34708.1	80101.7	54955	115364	104824	219831	215713	299441	452500	119793		14.3526	14.3675	13.6528	14.7936	14.4682
Transcription termination factor Rho	A6UEF0	Smed_3206	rho	11	7	84.6941	5.37529e-05	0.050657		6272.6	12424.8	7668.08	6751.12	6093.47		46.2852	28.5654	25.1495		1.62032	0.0589327	1.8404	0.031598	1.13582	0.546051	0.971442	0.988933		9363.84	4433.99	5019.96	9998.04	11864.8	15411.5	8205.38	9022.22	5776.63	8126.11	5051.26	7075.99	4741.69	5616.99	7921.72		13.1929	12.1144	12.2935	13.2874	13.5344
Uncharacterized protein	I3T9K3			11	7	69.177	9.15147e-05	0.0011206	Uncharacterized Protein	11608.2	12927.7	7928.67	3889.13	3490.66		52.2426	32.0408	15.7165		1.6305	0.0190664	3.32406	0.00217367	2.03867	0.0164647	0.300705	0.0266747		13364	11542.3	9918.47	13811.2	14077.7	10894.2	7365.97	9545.25	6874.78	5060.07	3603.91	3003.41	1985.8	2053.46	6432.72		13.7061	13.4946	13.2759	13.7536	13.7811
V-type proton ATPase 116 kDa subunit a isoform	G7JIL4	MTR_4g071070		9	7	54.9687	0.715444	0.76677		2972.21	3623.47	4297.26	3776.63	5070.23		30.9768	36.737	32.2862		0.843204	0.775409	0.959446	0.951958	1.13786	0.825938	1.70588	0.273592		3636.71	2650.12	2629.81	4626.97	2718.79	3524.64	5998.27	2137.99	4755.53	2571.73	5395.07	3363.08	6255.3	6608.55	2346.84		11.8284	11.3718	11.3607	12.1759	11.4087
Desiccation protectant protein Lea14-like protein	G7KCS9	MTR_5g088850		10	7	84.9838	6.22947e-06	0.00019955		9451.42	4062.22	2837.51	3713.66	3312.66		38.2744	26.7352	34.9904		1.43161	0.0197007	1.09386	0.578315	0.764073	0.207264	0.350493	0.00417681		11121.5	7482.13	9750.62	3442.45	4555.6	4188.6	2635.82	3069.49	2807.23	4766.87	2759.67	3614.45	2725.58	2963.51	4248.88		13.4411	12.8692	13.2513	11.7492	12.1534
Aspartate--tRNA ligase	SYD_SINMW	#N/A	#N/A	11	7	60.2373	0.000188997	2.4406e-05	tRNA Processing	41514	4656.34	4268.15	6842.26	8325.77		29.5326	27.0706	43.3968		1.09095	0.972925	0.680526	0.237724	0.623792	0.00622935	0.200553	0.000838327		52652.9	42812.5	29076.8	2098.82	5515.68	6354.52	3755.52	4860.28	4188.65	6303.8	7495.8	6727.2	8546.6	8402.69	8028.04		15.6842	15.3857	14.8276	11.0354	12.4293
Elongation factor Ts	A6U8K3	Smed_1132	tsf	13	7	94.9817	0.000189931	0.043334	Elongation Factor	4964.66	4326.92	3102.14	4306.79	11304.9		36.8692	26.433	36.6977		1.39482	0.0119276	1.00467	0.867296	0.72029	0.227211	2.27707	0.161613		7665.14	2612.18	4616.65	4545.1	3766.23	4669.43	3145.3	3252.8	2908.33	2772.55	4955.91	5191.93	10397.1	18095.3	5422.29		12.9041	11.351	12.1726	12.1501	11.8789
40S ribosomal protein SA	G7JB02	MTR_3g095810		10	7	68.9379	8.30319e-08	1.2659e-06	Ribosomal Component	12614.4	15399.2	5926.99	3062.27	3251.56		63.1413	24.3024	12.5562		2.59815	0.00275833	5.02869	0.000150818	1.93549	0.0215058	0.257766	0.000772403		13993.2	12336.5	11513.5	16589.1	15296.2	14312.4	5850.23	7398.39	4532.34	3584.54	2476.91	3125.36	3346.41	2466.05	3942.2		13.7724	13.5907	13.491	14.018	13.9009
Uncharacterized protein	B7FL90			9	7	58.1746	4.63543e-05	0.0011171	Uncharacterized Protein	6405.27	2451.21	2814.96	2987.22	2429.99		29.6994	34.1067	36.1939		0.87078	0.413301	0.820565	0.241105	0.942334	0.488974	0.379373	0.00942533		8073.71	5926.78	5215.33	1780.97	2993.21	2579.46	2527.15	3225.93	2691.81	3218.51	2922.92	2820.24	1771.58	2395.13	3123.26		12.979	12.533	12.3485	10.7985	11.5475
Periplasmic binding protein/LacI transcriptional regulator	A6U5N2	Smed_0102		9	7	68.8266	5.99887e-05	0.0029628		5430.91	1018.31	2964.24	7497.33	9124.01		8.87041	25.8211	65.3085		0.343533	0.00703711	0.135823	0.00191897	0.395372	0.0243647	1.68002	0.447619		7524.66	2227.52	6540.55	1323.67	982.136	749.129	2306.73	2922.92	3663.05	4896.83	7196.8	10398.4	8211.19	15536.5	3624.32		12.8774	11.1212	12.6752	10.3703	9.93978
Uncharacterized protein	I3S5I4			11	7	97.3388	3.15102e-06	2.5975e-06	Uncharacterized Protein	1648.2	39959.3	66140.4	2471.4	25997.4		36.8047	60.919	2.2763		0.604159	0.153696	16.1687	0.000984861	26.7623	7.6248e-05	15.7732	0.00407611		1733.04	1484.03	1727.55	28193	26769.9	64915.1	77538.6	47910.4	72972.2	2722.08	2799.69	1892.44	46818.3	20684.2	10489.7		10.7591	10.5353	10.7545	14.783	14.7083
MLP-like protein	G7L7T5	MTR_8g045490		12	7	122.461	1.92879e-08	4.2375e-08		49027.1	753.686	1786.63	1949.92	2099.21		16.785	39.7893	43.4258		0.421847	0.0301846	0.386521	0.0244911	0.916259	0.584922	0.0428174	7.15544e-05		55368.1	43223.6	48489.6	484.786	600.907	1175.36	1610.74	1619.26	2129.9	1567.03	2016.86	2265.87	2451.89	2402.67	1443.06		15.7568	15.3995	15.5654	8.92121	9.231
LL-diaminopimelate aminotransferase	G7JTY4	MTR_4g092620		10	7	56.5607	0.0359702	0.19478		2818.12	1965.76	2433.12	1500.33	1210.61		33.3224	41.2449	25.4327		0.807915	0.589405	1.31022	0.259564	1.62173	0.223942	0.429582	0.153144		3576.67	3046.44	1831.24	1597.41	1950.48	2349.38	1777.13	3747.14	1775.08	1974.62	1010.36	1516	1117.63	294.753	2219.45		11.8044	11.5729	10.8386	10.6415	10.9296
Elongation factor 1-alpha	G7IC27	MTR_1g101870		22	7	164.338	0.0697144	0.04529	Elongation Factor	1577.73	676.783	3665.07	1306.35	1387.48		11.9823	64.8892	23.1286		0.184658	0.018234	0.518073	0.248942	2.80559	0.0249402	0.879416	0.646409		2205.84	1598.52	928.834	236.502	495.852	1298	4120.5	3680.88	3193.83	914.897	2197.52	806.62	2263.79	1468.38	430.274		11.1071	10.6425	9.85928	7.88571	8.95377
Nucleolar protein	B7FLU4	MTR_4g103790		12	7	65.9026	0.0090456	0.014396		761.542	6381.56	3065.72	1305.64	1635.92		59.3473	28.5106	12.1422		2.08159	0.00615363	4.8877	0.00614433	2.34807	0.040875	2.14817	0.620823		874.836	1022.49	387.301	7357.04	6550.51	5237.14	3315.36	2507.17	3374.64	750.154	1079.4	2087.35	1501.55	262.983	3143.23		9.77287	9.99787	8.59731	12.8449	12.6774
Uncharacterized protein	I3T0X9			10	7	61.282	0.01282	0.048949	Uncharacterized Protein	1042.13	3165.04	1139.06	1180.36	886.271		57.7092	20.7689	21.5219		2.77864	0.00260818	2.68142	0.0318186	0.965011	0.880656	0.850443	0.928093		1714.72	1111.23	300.435	3290.92	2854.55	3349.64	1184.9	1389.1	843.184	625.395	1972	943.684	952.1	691.042	1015.67		10.7438	10.1179	8.23091	11.6843	11.479
Glutamine synthetase	A6U9A5	Smed_1389		12	7	83.5267	1.09451e-05	0.00082592	Amino Acid	2933.59	20898.6	9772.28	26207.9	19961.8		36.7423	17.1809	46.0768		2.13855	0.0151424	0.797413	0.479834	0.372875	0.0161432	6.80456	0.0196286		733.446	4541.92	3525.41	20361.8	26653.1	15680.8	11158.3	7970.69	10187.8	16474.7	33724.4	28424.6	22979.7	18801.9	18103.7		9.51855	12.1491	11.7836	14.3136	14.702
Alanyl-tRNA synthetase	G7JNH3	MTR_4g074640		13	7	76.6294	2.34245e-05	0.0005293	tRNA Processing	3869.42	2308.7	1274.18	1044.06	1054.99		49.8969	27.5382	22.5649		1.81192	0.0648572	2.21126	0.0119537	1.2204	0.582884	0.272649	0.00290694		4011.82	4525.68	3070.76	1865.63	2579.85	2480.62	923.89	1912.37	986.262	1367.95	813.415	950.825	771.914	1016.61	1376.46		11.97	12.1439	11.5844	10.8654	11.3331
Uncharacterized protein	I3SLE4			12	7	109.468	8.24469e-07	2.6229e-06	Uncharacterized Protein	5482.46	18485.7	4779.04	896.66	411.228		76.5092	19.7796	3.71112		3.86808	0.00416545	20.6162	0.000878242	5.32982	0.0088082	0.075008	0.0016462		4604.62	4555.7	7287.06	18657.4	22953.3	13846.5	6461.34	3494.07	4381.71	1310.98	929.077	449.925	231.878	322.754	679.053		12.1689	12.1535	12.8311	14.1875	14.4864
Alpha-D-xylosidase	G7JXA7	MTR_5g057990		9	7	55.8848	2.28395e-05	0.0003908		3789.88	2166.29	964.592	817.143	1070.93		54.8703	24.4322	20.6975		2.24581	0.00570171	2.65106	0.0107948	1.18045	0.497409	0.282577	0.0102797		4783.7	3784.98	2800.96	1930.01	2277.43	2291.44	750.158	1225.48	918.138	1182.3	706.937	562.195	1598.98	895.306	718.515		12.2239	11.8861	11.4517	10.9144	11.1532
Uncharacterized protein	I3S2Y2			10	7	59.8081	1.52584e-05	9.7886e-05	Uncharacterized Protein	5367.38	917.136	643.564	752.851	1025.82		39.6419	27.8172	32.5409		1.42509	0.280539	1.21822	0.271731	0.854837	0.483329	0.191122	0.00139148		7298.53	4715.61	4088.01	855.247	753.561	1142.6	476.484	1119.18	335.034	757.811	856.01	644.731	1030.61	1218.78	828.082		12.8334	12.2032	11.9972	9.7402	9.55758
Uncharacterized protein	B7FIZ2	MTR_1g069455		11	7	66.6625	0.00353566	0.010528	Uncharacterized Protein	2852.47	4158.77	2533.45	725.7	618.028		56.0638	34.1531	9.78307		1.64154	0.0982349	5.7307	0.0193471	3.49105	0.0597543	0.216664	0.0619125		3168.54	2361.34	3027.53	3623.52	5068.42	3784.37	3219.4	1557.81	2823.15	1433.73	241.425	501.946	106.042	99.5887	1648.45		11.6296	11.2054	11.5639	11.8232	12.3073
Sieve element occlusion by forisomes 1	A8C978	MTR_1g075180	SEO-F1	9	7	58.7388	3.02471e-05	7.4327e-05		13086.4	448.469	1750.3	670.772	755.671		15.6286	60.9959	23.3755		0.256223	0.00144781	0.668587	0.219425	2.60939	0.0149153	0.0577446	0.00713877		11179.2	14095.1	13985	426.95	350.526	567.931	2087.95	1449.25	1713.71	883.396	422.531	706.388	890.367	167.514	1209.13		13.4485	13.7829	13.7716	8.73792	8.45338
Activator of Hsp90 ATPase 1 family protein 1	A6UFA0	Smed_3512		8	7	57.9856	7.39019e-05	0.0019821	Chaperone	4664.32	4985.13	1786.16	8574.27	20171.9		32.4858	11.6396	55.8746		2.79097	0.00527281	0.581406	0.158554	0.208316	0.0098161	4.32473	0.0584462		2834.35	5868.8	5289.81	5288.42	5009	4657.97	1938.32	1195.4	2224.76	4651.83	10178.9	10892.1	22644.4	30939.7	6931.72		11.4688	12.5189	12.369	12.3686	12.2903
Uncharacterized protein	B7FLW6			11	7	67.6621	0.00301646	0.0057083	Uncharacterized Protein	2124.1	3488.92	907.963	462.862	140.229		71.7923	18.6833	9.5244		3.84258	0.0227165	7.53772	0.00518176	1.96163	0.229494	0.0660184	0.0457875		2680.95	1516.92	2174.41	2278.09	4438.78	3749.9	738.146	1516.67	469.071	772.991	348.61	266.983	1.3388	5.4464	413.903		11.3885	10.5669	11.0864	11.1536	12.1159
30S ribosomal protein S6	A6U7G7	Smed_0741	rpsF	9	6	81.754	6.53171e-06	0.00061395	Ribosomal Component	1751.23	3161.55	22994.1	11809.9	6095		8.32741	60.5656	31.107		0.137494	0.00866352	0.267702	0.0443381	1.94701	0.112216	3.4804	0.0332459		2974.65	1433.93	845.118	1335.23	3521.23	4628.18	27670.5	14551.8	26760	7578.67	18860	8991.1	5582.87	4183	8519.12		11.5385	10.4858	9.72301	10.3829	11.7819
Chaperone protein DnaJ	A6UEY1	Smed_3390	dnaJ	10	6	58.9868	0.000136508	0.015931	Chaperone	1897.59	2108.69	9916.69	4556.55	6688.97		12.7168	59.8042	27.479		0.21264	0.0332144	0.462781	0.122769	2.17636	0.0168324	3.52499	0.0695083		2960.7	2251.95	480.117	670.08	1457.4	4198.58	11762.4	6688.13	11299.5	4322.21	5065.6	4281.85	6255.43	9143.53	4667.94		11.5317	11.137	8.90724	9.38819	10.5092
Uncharacterized protein	I3S066	MTR_1g060600		8	6	91.8647	0.00320864	0.0011331	Uncharacterized Protein	37004.5	257426	216461	157057	206168		40.8001	34.3075	24.8924		1.18925	0.519131	1.63906	0.092071	1.37823	0.222024	5.57142	0.0223469		17512.9	27531.2	65969.5	321661	271419	179199	252453	150075	246856	134889	201521	134761	263294	252000	103209		14.0961	14.7488	16.0095	18.2952	18.0502
Nascent polypeptide-associated complex subunit alpha-like protein	G7L4T7	MTR_7g088680		7	6	111.967	0.119779	0.024689		68751.4	150317	185589	130749	186114		32.2116	39.7701	28.0183		0.809947	0.476528	1.14966	0.635999	1.41943	0.220146	2.70706	0.0354927		45272.5	55424.2	105558	188631	163500	98820.2	228219	123710	204838	103296	162986	125965	197288	240713	120341		15.4664	15.7582	16.6877	17.5252	17.3189
Adenylosuccinate synthetase	A6UCR6	Smed_2616	purA	12	6	82.5526	0.00168554	0.047283	Purine	49.2233	135.535	2373.11	1985.92	1510.13		3.01552	52.7995	44.1849		0.0571127	0.0347693	0.0682478	0.056123	1.19497	0.637782	30.6791	0.359007		147.67	0	0	0	41.7177	364.886	1978.86	3729.59	1410.87	3422.87	858.284	1676.6	208.646	607.69	3714.04		7.20623	8.54513	8.95309	8.633	5.38259
Calmodulin-like protein 6b	Q8LKW2	MTR_3g055480		6	6	70.4582	5.67401e-06	1.9479e-06	Calmodulin	1370	1294.98	5030.37	67788.2	100630		1.74729	6.78739	91.4653		0.257432	0.00381771	0.0191033	0.000187518	0.0742072	0.00114943	73.4529	0.00192897		2117.31	795.95	1196.74	1200.81	1666.54	1017.6	5120.83	3564.6	6405.68	39761.5	96592.2	67010.8	111744	159486	30662.1		11.048	9.63653	10.2249	10.2298	10.7026
Uncharacterized protein	I3SYN0			8	6	54.7099	3.34654e-08	7.8513e-09	Uncharacterized Protein	780.859	4010.59	21425.9	61442.6	43263.3		4.61629	24.6617	70.722		0.187184	0.000134956	0.0652737	5.89269e-05	0.348714	0.00164211	55.4047	0.000166937		950.293	698.599	693.685	4763.46	3812.87	3455.45	20937.4	24177.5	19162.9	74295.8	48979.7	61052.4	27203.3	35156.3	67430.2		9.89223	9.44832	9.43814	12.2178	11.8967
Phospho-2-dehydro-3-deoxyheptonate aldolase	A6U9T1	Smed_1570		15	6	89.8709	0.00155796	0.24938		3063.77	2575.17	6215.5	3321.52	2887.71		21.261	51.3161	27.4229		0.414315	0.0259803	0.7753	0.39125	1.87128	0.0194543	0.942537	0.937939		5866.73	2074.6	1249.98	1917.44	1709.01	4099.07	6367.44	6575.51	5703.54	3828.02	2318.16	3818.37	2408.54	1026.92	5227.69		12.5183	11.0186	10.2877	10.905	10.7389
Uncharacterized protein	I3SEH2	MTR_6g090515		9	6	80.7732	1.51704e-06	3.2539e-07	Uncharacterized Protein	1291.65	4565.38	10384.8	50022	53281.8		7.02668	15.9834	76.9899		0.439623	0.0222769	0.0912675	0.000650193	0.207604	0.000617785	41.2511	0.000390699		1114.7	1479.78	1280.46	3825.64	6637.3	3233.21	11916.5	8570.46	10667.4	38293.9	58164.3	53607.7	62839.6	71282.1	25723.8		10.1224	10.5312	10.3224	11.9015	12.6964
Uncharacterized protein	B7FMW	#N/A	#N/A	8	6	79.2699	0.00287017	0.0006048	Uncharacterized Protein	6850.24	5836.59	10023.6	39374.7	75961.1		10.5669	18.1472	71.286		0.582286	0.0557768	0.148232	0.000973669	0.254569	0.00861026	11.0888	0.0210338		10207.7	5649.41	4693.56	5513.44	6295.16	5701.18	10797.3	6745.5	12528	27912.6	56564.4	33647.2	90453.7	117569	19860.8		13.3174	12.4639	12.1965	12.4287	12.62
Elongation factor EF-2	G7IH34	MTR_2g069320		26	6	182.644	0.00282205	7.8109e-05	Elongation Factor	9455.56	22625	26456.2	36061.6	39026.1		26.573	31.0727	42.3542		0.855188	0.266786	0.6274	0.0394822	0.73364	0.12563	4.12732	0.00269161		9029.05	10280.2	9057.38	24023.6	19141.2	24710.3	29366.7	22017.6	27984.3	27588.9	41984.6	38611.2	49725	42104	25249.4		13.1404	13.3276	13.1449	14.5522	14.2244
Elongation factor P	A6UF66	Smed_3478	efp	7	6	61.9741	1.26199e-06	0.0019865	Elongation Factor	14990.9	24069.6	56112.6	43047.4	55506.1		19.5323	45.535	34.9327		0.428952	0.0745945	0.559141	0.0417123	1.30351	0.535403	3.70265	0.00457022		19958.1	14578.4	10436.2	31584.4	16872.5	23751.9	68727.9	29616.7	69993.2	39324.2	51509.4	38308.7	60502.8	64329.4	41686		14.2847	13.8315	13.3493	14.9469	14.0424
Transketolase	A6UCV0	Smed_2650		8	6	52.0886	1.1457e-06	0.00034959	PPP	1736.84	3032.22	10340.3	10384.8	9485.89		12.7633	43.5249	43.7119		0.293241	0.0358313	0.291987	0.0389024	0.995722	0.967823	5.46159	0.00108416		2019.57	1539.04	1651.9	1093.72	2960.41	5042.52	10447.2	11188.5	9385.3	10795.4	8283.24	12075.6	8819.27	6858.12	12780.3		10.9798	10.5878	10.6899	10.095	11.5316
Adenylate kinase B	B7FN18	MTR_4g103800		11	6	102.163	2.02766e-05	6.2671e-06		459.652	7832.2	7189.02	21507.4	18426.5		21.4413	19.6805	58.8782		1.08947	0.718047	0.364164	0.0121879	0.334259	0.00684545	40.088	0.00203654		642.354	608.668	127.934	9745.62	5728.55	8022.42	7878.74	5545.91	8142.42	14873.9	23995.7	25652.5	22614.3	18388.3	14277		9.32722	9.24951	6.99926	13.2505	12.484
Acid phosphatase	G7LGQ3	MTR_8g014640		9	6	76.1397	3.9162e-05	5.2915e-06		5645.73	1984.46	7195.46	20398.9	21201.1		6.70905	24.3264	68.9646		0.275794	0.00134284	0.0972826	0.000509561	0.352737	0.00293813	3.75524	0.00909355		6654.65	6430.14	3852.38	1464.24	2588.49	1900.65	7043.68	7269.75	7272.95	14851.7	25406.4	20938.7	21218	28627.7	13757.5		12.7002	12.6506	11.9115	10.5159	11.3379
Extracellular solute-binding protein family 3	A6UBA1	Smed_2098		8	6	52.8974	0.000641518	0.0068629		19905.3	4605.07	8757.35	7516.14	8612.03		22.0565	41.9442	35.9993		0.525852	0.140038	0.612691	0.236349	1.16514	0.381405	0.432651	0.0108189		21835.8	16366.7	21513.3	1759.66	4430.52	7625.04	8363.2	7706.25	10202.6	6051.28	6613.11	9884.04	7809.49	11481.2	6545.42		14.4144	13.9985	14.3929	10.7811	12.1133
50S ribosomal protein L9	A6U7G4	Smed_0738	rplI	9	6	79.4349	1.8341e-05	0.032302	Ribosomal Component	17462.5	33117.9	42698.7	26548.1	57107.1		32.3529	41.7123	25.9348		0.77562	0.338587	1.24747	0.217566	1.60835	0.103572	3.27028	0.0524716		13973.5	16574.4	21839.6	30930	28278.5	40145.2	53374	28739	45983	21128.3	29731	28785	70639.2	76695	23987.2		13.7704	14.0167	14.4147	14.9167	14.7874
Ubiquitin	G7KFQ8	MTR_5g076500		15	6	97.39	8.53346e-06	2.9633e-06		3662.72	294.893	8685.14	18129.3	25912.5		1.08779	32.0375	66.8747		0.0339537	0.00104399	0.0162661	0.000429029	0.479068	0.0338593	7.07466	0.0140739		2939.86	4266.35	3781.96	275.347	134.619	474.712	8951.13	5963.51	11140.8	13386	22127.6	18874.2	32224	35906	9607.46		11.5215	12.0588	11.8849	8.10511	7.07273
GrpE protein homolog	G7K8P1	MTR_5g093770		9	6	50.462	0.0174139	0.012653		9135.73	27595.8	40739.3	15242.5	19811.7		33.0182	48.7443	18.2375		0.677376	0.329437	1.81045	0.080155	2.67275	0.0377634	2.16859	0.147214		10387.9	7246.35	9772.92	36169.6	18737.1	27880.7	55132.8	22930.2	44154.8	12853.1	20526.4	12347.9	25028.7	25763.4	8642.87		13.3426	12.823	13.2546	15.1425	14.1936
Cupin 2 conserved barrel domain protein	A6U7V5	Smed_0880		10	6	79.0012	1.08038e-05	0.0033005		10930.5	5227.62	18887.2	23296.4	33572.2		11.0261	39.8371	49.1368		0.27678	0.00535346	0.224396	0.00337264	0.810738	0.508481	3.07141	0.0688813		16735.4	10526.4	5529.82	4185.52	5575.54	5921.79	17197	13157.9	26306.9	14728.3	27912.9	27247.9	37136	47325.7	16254.8		14.0306	13.3617	12.433	12.0312	12.4449
Coproporphyrinogen-III oxidase	G7KFC7	MTR_5g098800		11	6	67.4413	0.00800527	0.0031276		763.98	656.106	9369.97	14083.3	16032.4		2.72137	38.8644	58.4143		0.0700222	0.00916162	0.0465874	0.00521532	0.665323	0.157456	20.9854	0.0414536		238.725	2038.2	15.0168	379.775	181.848	1406.7	9966.69	6148.02	11995.2	10590	17244.8	14415.3	19200.8	21282.4	7614.06		7.8992	10.9931	3.9085	8.569	7.50659
Methyl binding domain protein	G7JE44	MTR_4g114770		23	6	213.838	0.00225104	0.0056587		10094.6	39590.8	26647.9	13664	15224.3		49.5488	33.3504	17.1008		1.4857	0.257812	2.89746	0.00873355	1.95023	0.152809	1.50816	0.164245		6951.67	14653.4	8678.83	43831.2	46674.3	28267	33447.5	13251.3	33244.8	9950.22	14046.8	16994.9	13236.1	12823.9	19612.9		12.7631	13.839	13.0833	15.4197	15.5103
2,3,4,5-tetrahydropyridine-2,6-dicarboxylate N-succinyltransferase dapD	A6U5J9	Smed_0069	dapD	8	6	53.4504	1.25581e-06	0.0032248		1908.21	3554.35	6041.93	5706.28	5424.02		23.2271	39.4831	37.2897		0.58828	0.00357566	0.622883	0.0497105	1.05882	0.620969	2.84247	0.0397674		3035.87	1558.05	1130.71	3841.79	3852.81	2968.45	5910.74	6010.28	6204.75	6755.09	4242.01	6121.74	4645.33	3815.22	7811.51		11.5679	10.6055	10.143	11.9076	11.9117
NifU-like protein	G7J3M0	MTR_3g073070		7	6	47.7913	0.00029275	5.4925e-05	Nitrogenase	1345.22	10482.2	14448.1	12643.2	18540.8		27.8979	38.4529	33.6493		0.725509	0.387938	0.829079	0.403772	1.14276	0.762706	13.7828	0.00221797		1516.34	1130.79	1388.52	13736.3	8733.37	8976.89	17723.7	8183.72	17436.7	9488.36	15384.7	13056.5	22529.6	24818	8274.73		10.5664	10.1431	10.4393	13.7457	13.0923
50S ribosomal protein L31	A6UCW1	Smed_2661	rpmE	7	6	82.3888	1.19252e-06	9.2358e-05	Ribosomal Component	1855.77	6573.17	23861.1	30620.3	37924.6		10.7661	39.0816	50.1523		0.275476	0.0191151	0.214667	0.0101089	0.779259	0.417111	20.436	0.00394058		2095.92	2341.32	1130.08	3817.33	5657.4	10244.8	26515.1	15398.8	29669.5	20161.9	34388.1	37310.8	42542.4	57298.9	13932.6		11.0334	11.1931	10.1422	11.8984	12.4659
Peroxiredoxin	G7KPG2	MTR_6g087990		11	6	100.094	0.0116528	0.0010164	Oxidative Stress	3969.04	5530.21	5299.05	11420.7	16200.1		24.8549	23.816	51.3292		1.04362	0.624838	0.484225	0.00209462	0.463985	0.00186836	4.08162	0.0204162		4361.73	3504.75	4040.63	6110.97	5423.29	5056.36	5031.73	4912.36	5953.06	9559.67	12285	12417.6	20326.3	20946.9	7327.04		12.0907	11.7751	11.9804	12.5772	12.4049
Uncharacterized protein	I3SGV1			13	6	126.341	0.0339005	0.0060861	Uncharacterized Protein	2290.36	6239.82	5503.02	11395.2	19267.6		26.9678	23.7834	49.2487		1.13389	0.620065	0.547584	0.0649713	0.482925	0.0546914	8.41246	0.0239977		2699.52	2263.65	1907.9	8236.47	5626.09	4856.9	6481.94	3470.84	6556.28	8228.12	15132.3	10825.1	25632.3	26849	5321.33		11.3985	11.1444	10.8978	13.0078	12.4579
Sucrose synthase	G7J800	MTR_3g064610		15	6	92.4894	0.110764	0.049673	Starch/Sucrose	8153.78	4439.78	5995.32	11185.8	14697		20.5346	27.7292	51.7362		0.74054	0.0106679	0.39691	0.032394	0.535974	0.108171	1.80248	0.352559		9143.29	8699.07	6618.99	4298.2	4264.69	4756.44	6615.39	5915.92	5454.65	8565.12	17485.5	7506.91	13865.5	24304.3	5921.31		13.1585	13.0867	12.6924	12.0695	12.0582
Nodule-specific glycine-rich protein 1I	A7KHH6	MTR_5g084040		6	6	44.4449	3.47666e-06	9.2615e-07	Nodule-specific	216.589	2835.37	14539.7	11019.9	9723.12		9.98545	51.2051	38.8094		0.195009	0.016811	0.257294	0.00394523	1.3194	0.644748	44.892	0.00025295		177.457	293.699	178.611	2200.34	2404.87	3900.89	18286.5	6452.54	18880	8095.45	12185.1	12779.3	13471.3	10091.6	5606.44		7.47133	8.1982	7.48068	11.1035	11.2317
50S ribosomal protein L18	A6U875	Smed_1002	rplR	8	6	62.7999	4.82552e-06	0.0089088	Ribosomal Component	14192.4	37137.9	42506.7	32542.5	30032.2		33.1036	37.8891	29.0073		0.873695	0.411753	1.14121	0.510094	1.30619	0.264818	2.11608	0.0658985		23025.3	10536.6	9015.17	32003.9	34631.3	44778.5	45975.3	34008.1	47536.7	27431.3	46577.4	23618.7	38821.4	23592.7	27682.4		14.4909	13.3631	13.1381	14.966	15.0798
LSM14-like protein	G7I4Y0	MTR_1g093860		10	6	68.6394	0.00804762	0.00092756		1338.41	3000.33	4469.9	9992.99	8027.49		17.1808	25.5961	57.2231		0.671229	0.059101	0.300243	0.00189737	0.447304	0.000432364	5.99776	0.0233455		2620.14	991.145	403.954	2768.33	2306.42	3926.23	4465.2	4157.01	4787.49	10695.8	10502.3	8780.85	10855.7	7395.15	5831.65		11.3554	9.95295	8.65805	11.4348	11.1714
Phosphoglucomutase/phosphomannomutase alpha/beta/alpha domain I	A6UD43	Smed_2743		10	6	64.5862	0.000925637	0.10464	Glycolysis	1534.93	2794.54	4891.7	5428.57	4582.33		21.3083	37.299	41.3927		0.571282	0.288387	0.514784	0.236452	0.901102	0.485822	2.98537	0.066311		3165.06	887.323	552.394	388.165	3352.14	4643.31	3848.74	6231.29	4595.06	5995.81	4760.57	5529.32	3404.52	4797.34	5545.11		11.628	9.79332	9.10955	8.60052	11.7109
6-Phosphofructokinase	A6UBA9	Smed_2106	pfp	10	6	64.371	0.0689288	0.0051962	Glycolysis	25678.3	17811.7	13750	5640.69	7996.63		47.8778	36.96	15.1621		1.2954	0.685651	3.15772	0.048522	2.43765	0.020864	0.311416	0.0090279		28127.1	30799.6	18108.1	16192.5	8434.64	28808.1	18056.3	8945.89	14247.9	5246.97	6883.26	4791.85	8491.87	10084	5413.98		14.7797	14.9106	14.1443	13.983	13.0421
D-3-phosphoglycerate dehydrogenase	A6UCR8	Smed_2618		11	6	66.5701	0.00479243	0.84358	Glycolysis	4742.46	2346.87	3531.06	3861.52	4091.09		24.0965	36.2553	39.6482		0.664635	0.137293	0.607758	0.0944066	0.914424	0.777443	0.862651	0.801276		10802.4	2018.58	1406.41	2417.15	1991.07	2632.38	2342.23	4087.46	4163.5	2928.48	3183.47	5472.6	4037.83	2201.92	6033.51		13.3991	10.9791	10.4578	11.2391	10.9593
Phosphoribosylformylglycinamidine synthase 2	A6U9L9	Smed_1505	purL	13	6	71.282	4.90012e-06	0.0037997		2650.22	7534.67	6288.2	3783.66	3581.53		42.7948	35.7151	21.4901		1.19822	0.398734	1.99137	0.0116114	1.66194	0.0194839	1.35141	0.297431		4014.54	1625.47	2310.64	8577.71	5556.13	8470.18	5053.17	7654.28	6157.15	3801.77	3424.58	4124.63	3421.99	2831.99	4490.62		11.971	10.6666	11.1741	13.0664	12.4399
Dihydrolipoyl dehydrogenase	A6UDN5	Smed_2936		14	6	135.611	4.66628e-06	0.00013848	Glycolysis/TCA	783.726	1205.4	10005.8	17434.9	17669.3		4.2079	34.9291	60.863		0.12047	0.00693559	0.0691372	0.00286717	0.573897	0.0110543	22.5452	0.00950365		1396.79	829.17	125.216	939.151	488.706	2188.34	8878.66	12337.3	8801.53	17979.9	15463.6	18861.1	19876.7	12816.5	20314.6		10.4479	9.69552	6.96828	9.87521	8.93282
Succinate dehydrogenase	G7KDJ3	MTR_5g020050		10	6	60.2087	0.437845	0.048883	TCA	4919.31	5403.57	11338.9	7232.92	10796.2		22.538	47.2939	30.1681		0.476553	0.0470484	0.74708	0.202785	1.56768	0.0503411	2.19466	0.111358		6737.08	4664.32	3356.54	5157.89	3491.16	7561.67	12914.1	8158.36	12944.1	7455.02	7036.88	7206.86	13991.2	12985.6	5411.83		12.7179	12.1875	11.7128	12.3326	11.7695
Peroxidase	A6UJB4	Smed_4963		7	6	52.8053	0.00193601	0.00087255	Oxidative Stress	2622.53	207.94	2583.51	4919.44	9724.28		2.69671	33.5047	63.7986		0.0804874	0.0532734	0.0422691	0.0219392	0.525164	0.0339225	3.70797	0.017898		2886.92	2412.22	2568.46	0	196.721	427.099	2424.88	2268.53	3057.13	3464.66	4978.19	6315.47	11783	12604.9	4784.97		11.4953	11.2361	11.3267	10.5579	7.62001
Tubulin beta chain	G7LDD8	MTR_8g107250		16	6	109.675	0.000448575	9.8018e-05	Structure	1791.04	892.959	1520.24	6022.89	6908.52		10.585	18.0207	71.3943		0.58738	0.367079	0.148261	0.000811367	0.25241	0.0206031	3.85728	0.00124918		1482.73	2367.8	1522.58	1101.63	648.176	929.074	1274.02	2586.75	699.949	7720.84	4800.03	5547.79	6291.12	7943.56	6490.89		10.534	11.2093	10.5723	10.1054	9.34024
50S ribosomal protein L17	A6U884	Smed_1011	rplQ	6	6	36.5737	5.72509e-05	6.0068e-05	Ribosomal Component	10631.3	14781	9645.79	4965.37	4090.83		50.289	32.8175	16.8935		1.53238	0.0306	2.97682	0.00314264	1.94261	0.00560255	0.384791	0.00729653		12940.1	9227.17	9726.65	11812.6	18020.2	14510.2	9299.54	9367.04	10270.8	5799.03	3875.96	5221.12	3051.81	3891.53	5329.17		13.6596	13.1717	13.2477	13.528	14.1373
Ectoine/hydroxyEctoine ABC transporter solute-binding protein	A6UFT2	Smed_3699		11	6	72.7735	0.000307553	0.015149	ABC Transporter	2367.95	1228.39	3624.16	6413.71	6266.53		10.9033	32.1683	56.9285		0.338944	0.0972512	0.191526	0.0486064	0.565065	0.0193508	2.6464	0.0634808		4181.13	1975.68	947.032	218.081	396.874	3070.21	3408.15	3633.28	3831.06	4960.85	6179.89	8100.39	5911.67	7753.27	5134.66		12.0297	10.9481	9.88727	7.76872	8.63254
10 kDa chaperonin groS	A6U6I6	Smed_0409 Smed_6083	groS	12	6	142.283	1.05742e-06	2.0643e-05	Chaperone	3877.91	37088	142845	266595	408384		8.30586	31.9901	59.704		0.259638	0.0161173	0.139117	0.00714832	0.535812	0.0994642	105.31	0.00255169		8572.03	1930.45	1131.25	20521.9	28942.7	61799.3	154161	103891	170483	160252	345756	293777	409277	650702	165171		13.0654	10.9147	10.1437	14.3249	14.8209
Outer plastidial membrane protein porin	G7KYU2	MTR_7g009330		7	6	48.6298	0.000239056	0.00018329		6328.14	1872.06	3064.43	5330.6	7251.77		18.2336	29.8471	51.9193		0.610899	0.0884628	0.35119	0.0016209	0.574875	0.0368625	1.14595	0.494305		8638.15	5610.6	4735.68	1479.72	2236.12	1900.32	2366.56	4185.88	2640.85	5516.99	4626.77	5848.03	8815.93	6832.21	6107.16		13.0765	12.4539	12.2094	10.5311	11.1268
Protein HflC	A6UB20	Smed_2017		9	6	57.2417	0.0037137	0.19822		3279.16	6600.59	4051.32	2372.63	3445.43		50.6781	31.1053	18.2166		1.62925	0.352768	2.78198	0.073233	1.70752	0.0510325	1.0507	0.974211		2532.82	5148.87	2155.79	10586.8	3165.93	6049.03	3682.02	4966.26	3505.66	2992.63	1689.51	2435.75	2111.38	2377.64	5847.26		11.3065	12.33	11.074	13.37	11.6284
Peptidoglycan-binding LysM	A6UEJ9	Smed_3255		11	6	79.1882	6.70891e-06	0.15952		9316.48	12007.1	11846.5	14277	17745.9		31.4894	31.0683	37.4423		1.01355	0.847344	0.841011	0.406736	0.829764	0.383157	1.90478	0.117282		13022.4	8785.81	6141.21	11938.4	11170.8	12912.1	10451.4	12004.5	13083.7	11186.1	12806.1	18838.8	14691.2	26387.8	12158.5		13.6687	13.101	12.5843	13.5433	13.4474
Kunitz-type trypsin inhibitor-like 2 protein	G7KMH6	MTR_6g059530		7	6	48.9753	4.50621e-06	0.00011628		12942.2	9716.42	3390.36	4642.96	4542.74		54.7412	19.1009	26.1579		2.8659	0.00104147	2.09272	0.00453894	0.730215	0.0672967	0.351002	0.0120949		11738.5	14121.2	12966.8	9789.26	11163.4	8196.62	2996.03	3972.44	3202.59	5535.86	4188.97	4204.04	2626.22	5406.23	5595.77		13.519	13.7856	13.6625	13.257	13.4465
Uncharacterized protein	A6UJZ7	Smed_5200		13	6	84.4044	0.0194314	0.00021521	Uncharacterized Protein	7051.01	466.741	1843.94	3904.03	5012.86		7.51025	29.6706	62.8191		0.253121	0.0337386	0.119554	0.00449062	0.472318	0.00937896	0.710941	0.283101		8124.02	6982.69	6046.34	0	448.807	951.417	1677.66	1599.48	2254.7	3057.64	4512.75	4141.72	4262.54	8405.78	2370.24		12.988	12.7696	12.5618	9.95478	8.80995
Histone family protein DNA-binding protein	A6U7V0	Smed_0875		7	6	101.062	2.1753e-06	5.6902e-05		7495.23	35004.7	145486	319503	449190		7.00103	29.0975	63.9014		0.240606	0.0209379	0.10956	0.00682054	0.45535	0.037214	59.9302	0.00371372		14746.2	5519.44	2220	14513.1	57439	33061.9	163528	109819	163110	202199	395442	360867	498272	683091	166208		13.8481	12.4303	11.1163	13.8251	15.8097
Auxilin-like protein	G7LEY4			6	6	28.6308	6.61473e-05	0.0011456		7346.85	5261.63	9191.8	3920.22	3738.11		28.6368	50.0271	21.3361		0.572426	0.0546791	1.34218	0.0527191	2.34471	0.0200697	0.508804	0.00734492		8063.85	6707.81	7268.9	5462.25	4994.51	5328.12	10227.9	6061.29	11286.2	3130.95	4159.24	4470.48	4544.56	3732.18	2937.58		12.9772	12.7116	12.8275	12.4153	12.2861
Phosphoserine aminotransferase	G7L9H1	MTR_8g074010		14	6	96.6034	8.97034e-06	0.0028018		6850.34	6213.68	5663.51	3646.9	4886.49		40.0261	36.4821	23.4919		1.09714	0.25997	1.70382	0.00409256	1.55296	0.00627232	0.713321	0.10901		8965.88	6016.01	5569.13	6795.31	5625.84	6219.9	6125.35	5594.67	5270.51	4191	3368.07	3381.63	5337.4	4694.34	4627.73		13.1302	12.5546	12.4432	12.7303	12.4579
14-3-3-like protein	G7J3X9	MTR_3g099380		18	6	160.576	0.000123369	0.0013197		12870.1	13108.1	8157.04	3526.32	3090.28		52.8734	32.9026	14.2239		1.60697	0.0462414	3.71722	0.0018854	2.31319	0.0259312	0.240113	0.0278478		7244.56	9720.28	21645.4	14380.7	12750.1	12193.5	9104.08	9674.2	5692.83	4586.9	2485.18	3506.88	2866.55	1937.6	4466.68		12.8227	13.2468	14.4018	13.8118	13.6382
Low-temperature-induced 65 kDa protein	G8A222			27	6	199.083	0.00445893	0.0045037		7635.55	824.809	5984.9	3458.52	3353.9		8.03263	58.2856	33.6818		0.137815	0.0132108	0.238486	0.00655073	1.73048	0.405569	0.439247	0.113497		5519.31	5686.27	11701.1	861.275	752.131	861.02	8693.63	2194.44	7066.63	2587.86	5394.3	2393.41	5755.33	2689.7	1616.66		12.4303	12.4733	13.5144	9.75033	9.55484
Actin	G7IL85	MTR_2g008050		19	6	198.933	0.00189464	0.010165	Structure	10600.9	2262.78	2228.18	3396.1	2873		28.6898	28.2511	43.0592		1.01553	0.723846	0.666287	0.217594	0.656099	0.299173	0.271015	0.033044		14223.5	9402.49	8176.78	2065.89	2111.31	2611.13	1347.89	3852.66	1483.98	5093.38	2583.87	2511.05	2290.91	1189.73	5138.37		13.796	13.1988	12.9973	11.0125	11.0439
Heat shock protein	G7IQA8	MTR_2g040350		33	6	201	0.261046	0.35118	Heat Shock	2914.91	1999.61	3969.49	3304.46	2328.98		21.5625	42.8044	35.6331		0.503745	0.0757444	0.605126	0.262236	1.20125	0.492051	0.79899	0.416944		3702.33	2820.93	2221.46	1115.77	2402.57	2480.49	3421	5259.61	3227.85	5150.47	2096.63	2666.27	892.791	1241.52	4852.64		11.8542	11.462	11.1173	10.1238	11.2304
40S ribosomal protein S9	B7FMD4	MTR_3g005430 MTR_3g005450 MTR_4g021290		8	6	58.1342	1.19301e-09	8.0508e-09	Ribosomal Component	7638.71	29931.5	10686.3	3245.56	4522.33		68.238	24.3627	7.39926		2.80092	0.000345604	9.22229	7.86376e-05	3.29259	0.000376729	0.592028	0.002822		8292.01	6876.25	7747.88	33247.8	31408.3	25138.4	11202	10744.4	10112.5	3912.74	3076.89	2747.06	4927.52	4603.99	4035.49		13.0175	12.7474	12.9196	15.021	14.9389
Pyrophosphate-fructose 6-phosphate 1-phosphotransferase alpha subunit	G7IA37	MTR_1g035230	PFP-ALPHA	12	6	84.4731	0.119371	0.64324	Glycolysis	3239.31	2615.2	2203.49	3177.13	2416.91		32.707	27.558	39.7349		1.18684	0.428525	0.82313	0.527092	0.693547	0.294397	0.746118	0.401669		4421.68	2789.71	2506.55	2168.57	2761.96	2915.05	1774.52	3295.87	1540.09	4308.63	2076.53	3146.24	2053.82	910.586	4286.32		12.1104	11.4459	11.2915	11.0825	11.4315
Lipoxygenase	G7LIZ2	MTR_8g018690		23	6	180.807	0.0871881	0.058092	Fatty Acid	518.595	3790.99	1910.38	2734.16	1405.44		44.9408	22.6468	32.4124		1.98442	0.300401	1.38653	0.740595	0.698708	0.308158	2.7101	0.153483		1017.76	438.877	99.1448	6601.71	3335.65	1435.6	570.969	4288.46	871.709	2070.28	3329.94	2802.25	731.655	1598.38	1886.3		9.99119	8.77767	6.63147	12.6886	11.7038
Ras GTPase-activating protein-binding protein	G7JHJ0	MTR_4g083150		8	6	45.9224	0.0224734	0.032482		1686.39	3516.96	3641.11	3008.97	1783.4		34.5918	35.8129	29.5953		0.965903	0.967826	1.16883	0.286008	1.21009	0.453407	1.05752	0.869939		2466.85	1654.42	937.91	3699.36	3110.1	3741.42	4920.6	2771.35	3231.38	3279.83	3417.85	2329.23	2226.91	983.536	2139.75		11.2685	10.6921	9.87331	11.8531	11.6027
Apoptotic chromatin condensation inducer in the nucleus	G7J4D9	MTR_3g087830		11	6	64.6066	0.000388396	0.0020563		8109.39	16730.4	12529.8	2896.45	3047.76		52.0278	38.9649	9.00733		1.33525	0.473111	5.77616	0.00466384	4.32591	0.020517	0.375832	0.0589612		4360.56	7355.78	12611.8	20965.5	19613.3	9612.37	15260.5	5832.61	16496.2	2079.07	2853.62	3756.66	2158.38	3201.37	3783.54		12.0903	12.8447	13.6225	14.3557	14.2595
Heat shock protein	G7IQB0	MTR_2g040370		24	6	156.947	0.152889	0.035451	Heat Shock	1914.65	1107.39	2409.04	2844.13	1988.42		17.4103	37.8747	44.715		0.459682	0.0207301	0.389362	0.0253954	0.847024	0.58868	1.03853	0.926272		2222.63	1821	1700.33	1415.23	1134.93	772.023	2741.57	1870.11	2615.44	4071.27	2260.16	2200.95	1541.42	1333.11	3090.72		11.1181	10.8305	10.7316	10.4668	10.1484
Protein VERNALIZATION INSENSITIVE	G7JTL7	MTR_4g039650		11	6	60.6846	5.29549e-07	2.2728e-07		551.723	7725.74	5890.57	2744.48	5438.01		47.2211	36.0042	16.7748		1.31154	0.212628	2.81501	0.00408981	2.14633	0.00852768	9.85641	0.000244018		755.482	452.434	447.254	9939.27	6454.18	6783.77	5916.9	4715.97	7038.84	2191.82	3074.61	2967.01	5300.86	4841.13	6172.05		9.56125	8.82156	8.80495	13.2789	12.656
3-ketoacyl-CoA synthase	G7JJP8	MTR_4g054260		3	2	15.6982	0.519811	0.28403	Fatty Acid	260.721	1483.91	655.828	1603.27	2237.75		39.6449	17.5214	42.8337		2.26265	0.594613	0.925554	0.35558	0.409057	0.0276822	8.58291	0.0104652		415.021	156.479	210.664	4098.34	344.12	9.27024	642.952	608.877	715.654	935.588	2043.59	1830.62	2204.35	3504.52	1004.38		8.69704	7.28983	7.7188	12.0008	8.42677
ATP-dependent zinc metalloprotease FtsH	A6UCS3	Smed_2623	ftsH	8	6	43.6988	0.02104	0.049831	Protease	4323.38	2219.74	1587.78	2844.82	1392.21		33.3679	23.868	42.7642		1.39802	0.350255	0.780276	0.352919	0.55813	0.0526365	0.322019	0.0638227		4828.01	5532.14	2610	1489.8	1881.22	3288.22	1900.24	1749.79	1113.31	2135.93	3403.11	2995.42	1821.88	508.382	1846.37		12.2372	12.4336	11.3498	10.5409	10.8775
YTH domain family protein	G7KQ66	MTR_6g032970		10	6	53.7654	0.00220158	0.012265		2303.82	8121.51	3721.76	2460.65	2424.22		56.7782	26.0192	17.2026		2.18217	0.0947942	3.30055	0.0243788	1.51251	0.0720249	1.05226	0.921		2620.68	2578.58	1712.21	13286.3	5970.83	5107.42	4333.38	2850.61	3981.29	2125.73	3026.06	2230.15	1418.09	1805.86	4048.7		11.3557	11.3324	10.7416	13.6976	12.5437
Endoplasmin-like protein	G7I7Q4	MTR_1g025430		14	6	87.9447	5.34404e-05	6.0363e-06		343.245	191.366	1750.73	2144.58	1869.52		4.68268	42.8399	52.4774		0.109307	0.000412649	0.0892324	0.000292004	0.81635	0.0191396	5.4466	0.00837669		569.826	291.578	168.33	232.171	122.568	219.359	1793.23	1840.07	1618.89	2241.68	1992.71	2199.35	2318.14	1551.11	1739.3		9.15438	8.18774	7.39515	7.85904	6.93744
Aldehyde dehydrogenase	G7L8Y6	MTR_8g083530		10	6	85.1026	0.00631548	0.0069397		3860.81	522.443	2568.85	1621.28	1031.46		11.0861	54.5105	34.4034		0.203376	0.0446681	0.32224	0.0889445	1.58445	0.046519	0.26716	0.0250215		5404.3	3223.04	2955.1	105.869	307.088	1154.37	3162.61	2415.93	2128	1907.15	1304.3	1652.4	1504.04	467.445	1122.88		12.3999	11.6542	11.529	6.72613	8.26251
Proliferating cell nuclear antigen	I3S4L3			12	6	71.502	8.92458e-05	0.00057362		1506.14	6099.04	1257.72	1530.43	1393.2		68.6273	14.1521	17.2206		4.84928	0.00376194	3.98519	0.00126287	0.82181	0.474766	0.925018	0.951158		2111.61	1549.95	856.838	5710.45	6881.99	5704.67	805.553	1952.47	1015.13	1089.59	1639.48	1862.21	1413.41	1564.59	1201.61		11.0441	10.598	9.74288	12.4794	12.7486
Tubulin beta chain	G7J588	MTR_3g113970		20	6	154.22	4.91318e-07	1.3032e-05	Structure	4311.92	4313.2	1373.21	1526.2	1347.04		59.8008	19.039	21.1602		3.14097	0.000418298	2.8261	0.000339619	0.899756	0.396354	0.3124	0.0053608		5929.07	3238.03	3768.67	4079.92	4820.8	4038.88	1165.02	1589.66	1364.95	1563.09	1688.83	1326.68	1478.9	1092.18	1470.05		12.5336	11.6609	11.8798	11.9943	12.2351
Coumarate 4-hydroxylase	Q2MJ09	MTR_5g075450	CYP73A3	6	6	34.576	0.00509625	0.0052877		2210.03	283.521	891.907	1486.82	924.948		10.6497	33.5021	55.8482		0.317882	0.0670355	0.19069	0.0510479	0.599877	0.431059	0.418523	0.0156225		2585.81	2075.33	1968.94	100.48	542.313	207.77	1221.56	577.386	876.778	895.056	2752.88	812.518	908.87	1255.2	610.771		11.3364	11.0191	10.9432	6.65076	9.08298
Peroxidase	G7IKK4	MTR_2g088770		9	6	64.0124	3.68039e-05	4.9669e-05	Oxidative Stress	6549.7	135.875	357.306	1485.36	1076.15		6.86746	18.0591	75.0734		0.380277	0.191206	0.0914766	0.0007275	0.240552	0.0269038	0.164306	0.014849		10950.8	4690.78	4007.51	113.599	90.0778	203.949	129.547	647.738	294.632	1690.01	1224.9	1541.16	842.897	622.312	1763.25		13.4187	12.1956	11.9685	6.82781	6.4931
Clathrin heavy chain	G7JBT5	MTR_3g070940		31	6	219.185	0.00271773	0.0096587		10720.8	3700.75	1444.43	1477.63	950.855		55.8789	21.8099	22.3113		2.56209	0.0834152	2.50451	0.0643007	0.977526	0.860426	0.0886927	0.0243086		11992.7	11615.5	8554.2	2757.2	4513.06	3831.99	906.724	2870.44	556.111	2588.07	682.705	1162.13	364.792	115.55	2372.22		13.5499	13.5038	13.0624	11.429	12.1399
Eukaryotic translation initiation factor 5B	G7ID01	MTR_1g099000		8	6	44.4775	0.106006	0.06507	Translation Initiation	1613.57	1002	4601.57	1386.78	1847.08		14.3341	65.8274	19.8385		0.217752	0.0457219	0.722538	0.128943	3.31816	0.0989379	1.14471	0.858356		1008.57	1850.24	1981.9	949.609	883.557	1172.85	6956.35	1539.33	5309.04	1036.81	1657.51	1466.04	2111.92	2573.76	855.552		9.9781	10.8535	10.9527	9.89119	9.78718
9/13 hydroperoxide lyase	Q7X9B3	MTR_4g068550	hpl1	11	6	82.1494	0.00224875	0.0065975		7208.25	6677.61	5015.45	1349.4	802.908		51.199	38.4547	10.3462		1.33141	0.432289	4.94857	0.0211213	3.71679	0.0932269	0.111387	0.0299988		5443.7	6474.48	9706.58	8540.91	6961.14	4530.79	5919.21	1849.41	7277.71	2332.97	519.987	1195.25	217.837	119.528	2071.36		12.4104	12.6605	13.2447	13.0602	12.7651
Aquaporin protein PIP11	G7JB62	MTR_3g070210		14	6	164.704	4.5217e-06	6.1765e-06		10395.9	108.855	936.159	1123.55	831.223		5.0197	43.1696	51.8107		0.116279	0.000105382	0.0968855	0.00051514	0.833219	0.477015	0.0799571	0.00908168		18228.5	6777.46	6181.7	135.3	85.9353	105.331	934.152	852.787	1021.54	818.372	1535.73	1016.53	947.791	320.837	1225.04		14.1539	12.7265	12.5938	7.08002	6.42518
Adenosylhomocysteinase	Q84RD8	MTR_3g084340	AHC2	17	6	132.621	1.01458e-07	3.2098e-07		14340.2	627.536	477.225	986.837	930.731		30.0027	22.8163	47.181		1.31497	0.120672	0.635907	0.233018	0.483591	0.091779	0.0649036	0.00017626		16094.7	13503.1	13422.9	645.339	575.529	661.739	356.029	572.504	503.141	534.99	1228.56	1196.96	738.688	1325.1	728.408		13.9743	13.721	13.7124	9.33391	9.16875
60S ribosomal protein L23a	B7FGR0	MTR_2g096340		9	6	66.1419	0.000369933	0.0015522	Ribosomal Component	1794.24	5653.06	1670.37	615.492	518.721		71.2069	21.0402	7.75284		3.38433	0.00239348	9.18463	0.00280788	2.71387	0.0355715	0.289103	0.088405		2858.03	1222.87	1301.83	4277.46	6538.11	6143.61	1581.7	2058.47	1370.92	701.356	849.203	295.916	760.384	130.281	665.498		11.4808	10.2561	10.3463	12.0625	12.6747
MLP-like protein	G7L8F9	MTR_8g045570		8	6	70.6259	6.60637e-05	0.00019612		8478.98	399.86	293.394	393.853	616.535		36.7821	26.9885	36.2294		1.36288	0.354217	1.01525	0.975822	0.744932	0.349683	0.0727133	0.010253		10860.2	7390.84	7185.9	285.928	396.31	517.343	180.866	534.631	164.684	509.918	319.671	351.969	135.993	1129.08	584.535		13.4068	12.8515	12.811	8.15951	8.63048
NADH:flavin oxidoreductase/NADH oxidase	A6U8W5	Smed_1245		8	6	47.4	0.000694877	0.0068304	Electron Transport Chain	1060.66	2372.75	391.007	2653.67	6011.31		43.7985	7.21757	48.9839		6.06832	0.0137298	0.894141	0.813445	0.147346	0.0149334	5.6675	0.0568192		2367.38	658.95	155.658	1549.27	2575.23	2993.76	156.103	641.258	375.659	1508.91	2737.13	3714.96	7152.12	7565.3	3316.5		11.2091	9.36402	7.28224	10.5974	11.3305
Lactoylglutathione lyase	G7JJ88	MTR_4g132270		7	6	46.9007	3.5475e-06	8.9267e-06		10577.2	209.137	432.394	280.706	295.711		22.6771	46.8854	30.4375		0.483671	0.437379	0.745037	0.247597	1.54038	0.761056	0.0279574	0.000191613		13969.6	9289.51	8472.38	152.49	219.352	255.568	286.833	868.436	141.914	328.975	201.795	311.35	287.173	188.251	411.707		13.77	13.1814	13.0486	7.25257	7.7771
Uncharacterized protein	I3T0Q3			6	6	39.5871	0.000114228	0.00034637	Uncharacterized Protein	3215.86	4451.2	1228.09	210.63	185.59		75.5732	20.8507	3.57611		3.6245	0.026912	21.1328	0.00238112	5.83055	0.042385	0.0577109	0.0110178		4043.83	2634.9	2968.86	3598.32	4924.71	4830.57	1026.83	2139.12	518.306	407.092	83.6129	141.184	120.842	32.6555	403.273		11.9815	11.3635	11.5357	11.8131	12.2658
Fibrillarin	G7IDD7	MTR_1g114000		7	6	54.664	5.64742e-05	0.00015664		5564.89	14109.9	1179.07	188.511	393.641		91.1641	7.61794	1.21797		11.967	0.005845	74.8495	0.00430388	6.25464	0.100775	0.0707366	0.00240738		7194.58	5134.28	4365.81	12355.3	17443.8	12530.7	499.664	2429.26	608.276	252.627	288.779	24.1263	165.705	543.159	472.06		12.8127	12.3259	12.092	13.5928	14.0904
Argininosuccinate synthase	G7J524	MTR_3g088970		8	6	55.0554	0.000346704	0.00066903	Amino Acid	11298.6	165.773	40.2175	172.385	344.58		43.8119	10.629	45.5591		4.12192	0.0950349	0.961649	0.706633	0.233301	0.217245	0.0304975	0.012854		12439.9	8450.17	13005.8	74.0858	154.901	268.333	7.19403	94.5533	18.9052	37.1988	401.323	78.6327	299.538	704.731	29.4708		13.6027	13.0448	13.6669	6.21112	7.27521
Synaptotagmin-7	G7JNF4	MTR_4g073400		9	6	49.8075	1.18158e-05	4.424e-05		2599.05	251.552	179.39	68.7585	102.498		50.3406	35.8995	13.7599		1.40227	0.497632	3.65849	0.0459659	2.60898	0.156636	0.0394366	0.000288674		3455.22	2422.36	1919.57	113.702	288.271	352.684	78.7631	323.38	136.027	90.0985	38.0607	78.1162	72.2022	147.801	87.4896		11.7546	11.2422	10.9066	6.82911	8.17128
Beta-ketoacyl synthase	A6UF37	Smed_3449		7	5	51.8622	3.47131e-06	7.8409e-05	Fatty Acid	411.524	375.154	8948.22	5670.07	10374.9		2.50212	59.6809	37.817		0.041925	0.00974099	0.0661639	0.0135328	1.57815	0.155231	25.2109	0.00153637		642.532	207.043	384.998	60.7831	370.512	694.167	9326.06	5672.04	11846.6	4661.04	6754.15	5595.01	10929.9	14401.1	5793.73		9.32762	7.69378	8.58871	5.9256	8.53337
50S ribosomal protein L13	A6U7T7	Smed_0862	rplM	6	5	44.7451	5.55415e-05	0.0082358	Ribosomal Component	3827.91	4035.09	16356.6	7038.02	3713.8		14.7107	59.6309	25.6584		0.246695	0.0258316	0.573327	0.18456	2.32403	0.00943222	0.97019	0.917905		5919.51	3029.38	2534.85	1612.78	3243.43	7249.06	17134.3	12565.8	19369.6	7076.71	8519.06	5518.3	2967.32	2301.11	5872.98		12.5313	11.5648	11.3077	10.6553	11.6633
IQ domain-containing protein	G7I6H0	MTR_1g023760		8	5	41.0466	0.0380511	0.0063129		23203.6	75040.6	78973.6	113298	118446		28.0723	29.5436	42.384		0.950199	0.839023	0.662333	0.332744	0.697046	0.385071	5.10465	0.0202608		7626.73	19804.8	42179.2	81751.3	96127.5	47243.2	80744.6	54211.1	101965	68616.1	97556.2	173720	120072	109469	125798		12.8969	14.2736	15.3643	16.319	16.5527
Uncharacterized protein	A6UIT8	Smed_4771		8	5	56.327	3.09366e-05	0.0045322	Uncharacterized Protein	1368.93	1611.2	8988.77	6282.29	6500.3		9.54373	53.2439	37.2124		0.179246	0.0143446	0.256467	0.0184756	1.43081	0.554167	4.74847	0.0297082		2799.23	767.148	540.403	1494.65	1573.46	1765.49	9868.47	3763.18	13334.7	2976.06	8103.28	7767.52	6480.06	8679.31	4341.52		11.4508	9.58336	9.07789	10.5456	10.6197
Serine/threonine protein phosphatase 6 regulatory subunit	G7IRT9	MTR_2g094550		9	5	51.5805	9.24136e-08	2.8848e-08		1347.07	520.824	13283.8	64884.7	44916		0.661874	16.8813	82.4568		0.0392074	0.000668791	0.00802692	0.000127119	0.20473	0.000276744	33.3435	0.000263882		1249.62	1307.37	1484.22	697.991	246.478	618.003	12761	16137.5	10953	71458.3	56400	66795.8	43224.8	25314.1	66209.2		10.2873	10.3525	10.5355	9.44707	7.94532
Peptidyl-prolyl cis-trans isomerase	A6U8Y5	Smed_1265		6	5	46.1626	1.6219e-05	0.0023698		5554	2857.67	17857.4	13922.8	24045.6		8.25013	51.5546	40.1952		0.160027	0.0030127	0.205252	0.0172843	1.28261	0.462539	4.32941	0.0399003		8499.53	5191.84	2970.63	1925.44	2692.63	3954.94	18506	11879.8	23186.4	6738.97	14407.3	20622	24113.7	37369.3	10653.7		13.0532	12.342	11.5366	10.911	11.3948
ABA-responsive protein ABR17	G7INB7	MTR_2g035320		12	5	175.9	9.4885e-08	9.0392e-08	Hormone	123787	3885.83	8925.52	57014.7	92338		5.56501	12.7825	81.6525		0.435362	0.00012273	0.0681548	0.000286904	0.156548	0.00126737	0.745941	0.262253		119115	115153	137094	4116.69	3898.89	3641.9	9444.77	8177.71	9154.07	36562.8	77928.6	56552.8	88862.7	135367	52783.8		16.862	16.8132	17.0648	12.0073	11.9289
Conserved hypothetical signal peptide protein	A6U5U2	Smed_0163		8	5	58.3578	2.60149e-05	0.008173		2826.42	2975.9	11814.4	8478.11	10035.2		12.7894	50.7745	36.4361		0.251886	0.0171025	0.35101	0.0199757	1.39352	0.431338	3.55048	0.0494553		4511.87	3029.92	937.472	2394.25	2256.07	4277.37	12214.4	6519.71	16709.2	5573.27	10400.7	9460.41	11976.3	11546.6	6582.59		12.1395	11.5651	9.87263	11.2254	11.1396
Monocopper oxidase-like protein SKU5	G7JK45	MTR_4g101650		10	5	75.5051	0.00547148	0.00039092		12783.1	29933.4	36920.1	54398.3	80742.3		24.687	30.4491	44.8639		0.810761	0.595571	0.550264	0.0490735	0.6787	0.253504	6.31631	0.00165407		15272.5	10926.9	12150.1	28195.8	35085.9	26518.4	33190.4	22894.1	54675.8	38111	72498.3	52585.6	88739.5	103153	50334.4		13.8986	13.4156	13.5687	14.7832	15.0986
Cold-acclimation specific protein 15	B1NY79	MTR_7g086340		6	5	81.6051	1.02488e-05	1.3089e-06		6188.14	6966.91	24640.7	51289.6	88060.9		8.40428	29.7244	61.8713		0.28274	0.0112248	0.135835	0.00167184	0.480424	0.0720436	14.2306	3.75259e-05		4872.41	6082.68	7609.34	8747.96	4998.26	7154.52	21857.8	16486.2	35578.1	41490.1	38520.9	73857.7	93707.8	82237.4	88237.5		12.2504	12.5705	12.8936	13.0947	12.2872
Copper chaperone	G7I348	MTR_1g092670		6	5	66.401	0.00391999	0.00042318	Chaperone	8002.55	15123.9	18524.1	50851.9	67542.7		17.8981	21.922	60.1799		0.816444	0.299758	0.29741	0.00277691	0.364275	0.0104369	8.44014	0.0111524		7302.48	8481.27	8223.91	17229.4	13966.6	14175.7	19543.5	13792.6	22236.1	35796.4	62879.7	53879.6	80123.4	98481.6	24023		12.8342	13.0501	13.0056	14.0726	13.7697
Uncharacterized protein	A6U8M1	Smed_1150		7	5	41.5328	0.00179333	0.0020974	Uncharacterized Protein	17556.8	1341.7	4102.83	2794.39	3732.26		16.2849	49.7981	33.9169		0.327019	0.0967382	0.480142	0.15853	1.46824	0.249273	0.212582	0.00571948		20304.2	16029.9	16336.4	414.783	378.031	3232.3	5632.75	2598.75	4076.98	2171.2	3492.78	2719.18	5124.28	4111.43	1961.06		14.3095	13.9685	13.9958	8.69621	8.56236
Protein disulfide isomerase family	G7KH66	MTR_5g084930		10	5	60.9231	5.36362e-07	7.9797e-08		1964.1	4105.2	18805.3	45054.1	38296.5		6.04021	27.6692	66.2906		0.218301	6.9832e-06	0.0911172	1.5496e-05	0.417393	0.000539927	19.4982	0.000657304		3025.64	1742	1124.67	4093.87	3778.12	4443.61	18718.7	18268.8	19428.3	52841.4	41864.9	40456	30083.4	37049.6	47756.5		11.563	10.7665	10.1353	11.9992	11.8834
Glycine-rich RNA binding protein	G7JHA8	MTR_4g070190		11	5	133.767	2.23083e-06	9.0695e-07		2999.62	78670.9	70187.3	42448.2	37666.3		41.123	36.6885	22.1886		1.12087	0.636238	1.85334	0.0216031	1.65348	0.168554	12.557	0.000646893		2800.38	3903.65	2294.83	102290	60186.3	73536.1	100098	41121	69342.9	38469.1	43193.2	45682.3	50701	37662.2	24635.5		11.4514	11.9306	11.1642	16.6423	15.8772
5'-Nucleotidase domain protein	A6UCZ0	Smed_2690		6	5	31.9095	0.00661725	0.0012021		408.402	2519.18	3904.68	2002.45	2683.64		29.8966	46.3391	23.7643		0.645169	0.0446511	1.25805	0.223554	1.94995	0.000613124	6.57109	0.0389583		841.802	383.403	0	2179.28	2095.12	3283.14	4008.39	3431.36	4274.3	1951.27	1978.82	2077.28	2387.77	4473.15	1190.01		9.71734	8.58272	9.39499	11.0896	11.0328
Nuclear migration protein nudC	G7I4A8	MTR_1g008200		12	5	85.499	0.163965	0.0014204		13516.1	14341.2	28649.8	35863.4	26599.3		18.187	36.3325	45.4805		0.50057	0.00789162	0.399884	0.000752748	0.798858	0.137188	1.96798	0.0600191		8660.82	12002	19885.4	16585.5	12527.3	13910.8	32398.2	22623.3	30927.8	39523.7	35513.3	32553.2	22013.8	23827.1	33957		13.0803	13.551	14.2794	14.0176	13.6128
CCP	G7JAL7	MTR_3g069870		6	5	47.9309	2.23589e-06	7.7025e-07		672.731	319.495	22127.1	35733.6	33809.3		0.549147	38.032	61.4188		0.0144391	0.000571236	0.00894103	0.000348755	0.619224	0.17355	50.2568	0.00140037		744.57	225.413	1048.21	137.77	324.785	495.93	25708.8	13781.2	26891.4	25036.6	49296.8	32867.4	38046.7	42385.5	20995.7		9.54026	7.81643	10.0337	7.10612	8.34334
Major cold-shock protein	G7LC28			11	5	84.5817	0.000136198	2.4667e-05	Cold Shock	3598.97	26159.8	39500.1	29535.7	42099.6		27.4801	41.4936	31.0263		0.662273	0.223341	0.885702	0.470608	1.33737	0.367177	11.6977	0.00196485		5195.32	3196.25	2405.36	28626	19754.3	30099.3	46820.8	23826.3	47853.1	24318.1	31277.9	33011.2	55483.9	46779	24035.7		12.343	11.6422	11.232	14.805	14.2699
Uncharacterized protein	I3SSF6_MEDTR	#N/A	#N/A	8	5	74.4097	0.00750512	0.00028378	Uncharacterized Protein	9769.41	20198	22307.8	29198.6	41567.9		28.1684	31.1108	40.7208		0.905423	0.648648	0.691745	0.124924	0.764002	0.193841	4.2549	0.00118723		9245.58	10164.8	9897.84	27509.8	17164.2	15919.9	24864.7	16391	25667.7	24119.2	34634.5	28842	45265.7	50501.3	28936.6		13.1745	13.3113	13.2729	14.7477	14.0671
Chaperone DnaK	A2Q199	MTR_2g010020		22	5	157.298	0.0663815	0.0063661	Chaperone	17814.8	28561.6	37768.6	28688	34857.3		30.0591	39.7488	30.1921		0.756227	0.0241358	0.995595	0.949888	1.31653	0.0275483	1.95665	0.0486227		14353.1	17547.8	21543.5	30361.7	28945.9	26377.3	40095.8	32921.1	40289	26154.5	29904.3	30005.3	43783.8	38044.3	22743.9		13.8091	14.099	14.395	14.89	14.8211
Leghemoglobin	G7K1Z9	MTR_5g081030		9	5	96.4168	4.44867e-06	7.0336e-07	Leghemoglobin	1930.71	1370.39	9791.12	27055.8	22976.6		3.58578	25.6196	70.7946		0.139963	0.00208691	0.0506505	0.000194474	0.361886	0.0167588	11.9006	0.000678221		2610.44	1407.96	1773.73	1005.29	1288.7	1817.18	10490.1	12700	6183.27	23420.3	22153.9	35593.3	23567.1	29711.9	15650.9		11.3501	10.4594	10.7926	9.9734	10.3317
Uncharacterized protein	I3SBN3			5	5	49.0015	8.20794e-05	1.6183e-05	Uncharacterized Protein	9740.29	2955.77	8011.67	25190.9	34744.4		8.1745	22.1572	69.6683		0.368933	0.00225697	0.117335	5.51755e-05	0.318038	0.00087978	3.56708	0.0278707		8049.85	13531.6	7639.41	3353.81	2441.96	3071.54	8603.32	9030.4	6401.29	24149.5	28789.7	22633.6	37376.1	49422.1	17435.1		12.9748	13.7241	12.8992	11.7116	11.2538
50S ribosomal protein L1	A6U848	Smed_0975	rplA	11	5	86.3229	1.5415e-06	0.00095529	Ribosomal Component	10230.8	30184.4	35716.4	16640.3	14592.1		36.5689	43.2711	20.16		0.845112	0.446688	1.81393	0.0865606	2.14638	0.00780323	1.4263	0.14475		14319.7	8965.35	7407.36	24297.9	21862.1	44393.1	39727.5	28327.9	39093.9	19562.1	16882.6	13476.2	12323.7	14878.8	16573.9		13.8057	13.1301	12.8547	14.5685	14.4162
Peptidase S49	A6U6N8	Smed_0461		6	5	39.6583	0.000617124	0.16447	protease	2034.76	3052.56	5824.55	4780.3	4322.43		22.3509	42.6476	35.0015		0.524084	0.106166	0.638571	0.251634	1.21845	0.385976	2.12429	0.291395		4010.79	723.121	1370.38	1622.55	2341.45	5193.67	5267.42	7235.32	4970.92	6629.5	3362.69	4348.7	1809.24	3061.65	8096.39		11.9697	9.49809	10.4204	10.664	11.1932
Serine hydroxymethyltransferase	A6UB99	Smed_2096	glyA	10	5	66.5614	0.000937632	0.026282		403.115	2435.88	6515.58	6514.76	6406.44		15.7496	42.1278	42.1225		0.373854	0.105041	0.373901	0.101914	1.00013	0.963496	15.8923	0.0746191		1184.4	24.9429	0	587.427	1121.24	5598.96	5461.22	8181.52	5904.01	7223.03	5386.05	6935.2	5705.62	5791.18	7722.52		10.2099	4.64056	9.95197	9.19827	10.1309
Nascent polypeptide-associated complex subunit alpha	B7FMW	#N/A	#N/A	9	5	90.9058	0.0217904	0.003179		6872.4	22278.6	24503.6	20111.2	28072.8		33.3046	36.6308	30.0646		0.909196	0.695951	1.10777	0.804705	1.21841	0.444631	4.08487	0.0066399		4856.56	6526.15	9234.48	28706.9	25102.5	13026.4	29312.5	17207.7	26990.7	17172	27458.1	15703.5	29305.2	36347.7	18565.6		12.2457	12.672	13.1728	14.8091	14.6155
Peptidyl-prolyl cis-trans isomerase	I3S3K3	MTR_3g463900		10	5	71.5928	0.000177559	1.1762e-05		2601.5	4500.26	10897.6	19836.9	22711.6		12.7722	30.9286	56.2991		0.412958	0.00857714	0.226864	0.00289936	0.549362	0.0535259	8.73017	0.00131155		3327.53	2540.2	1936.78	5338.44	3361.59	4800.76	10696.8	8733.58	13262.5	13514	22100.8	23895.9	27619.5	26429.4	14085.8		11.7002	11.3107	10.9194	12.3822	11.7149
Phosphoserine aminotransferase	A6UCR9	Smed_2619		7	5	40.8664	0.0111397	0.10527		6283.5	1761.19	3549.49	3329.46	2433.02		20.3838	41.0814	38.5348		0.496181	0.155204	0.528972	0.112733	1.06609	0.956321	0.387208	0.125389		9819.96	5409.53	3621.01	760.62	2120.71	2402.23	2115.13	3848.99	4684.34	3576.29	2951.56	3460.53	1607.35	875.594	4816.12		13.2615	12.4013	11.8222	9.57103	11.0503
Lysosomal alpha-mannosidase	G7KX96	MTR_7g084040		9	5	57.5562	0.00123896	7.6184e-05		5589.92	6107.35	28623.1	17201.4	10162.1		11.7603	55.1167	33.123		0.213371	0.0023244	0.35505	0.0122525	1.664	0.150206	1.81793	0.0105761		7077.78	4809.11	4882.86	6471.84	5009.64	6840.57	34417.7	18585.3	32866.4	10845.4	20072.5	20686.2	10494	9225.36	10766.7		12.7891	12.2316	12.2535	12.66	12.2905
Cysteine-rich receptor-like protein kinase	G7J6M8	MTR_3g079850		7	5	38.9951	2.57718e-05	9.242e-06		1445.15	357.576	2328.03	16266.3	40230.8		1.88676	12.2839	85.8294		0.153596	0.00325593	0.0219827	0.00228151	0.14312	0.0164731	27.8385	0.00234426		2057.16	1481.12	797.166	201.823	292.892	578.013	2113.18	2328.73	2542.18	5668.73	22065	21065.2	35313.7	67506.2	17872.6		11.0064	10.5325	9.63874	7.65695	8.19423
Invasion associated locus B family protein	A6U9B2	Smed_1396		9	5	67.8622	2.12012e-05	0.0012595		2866.03	1612.03	10546.6	14086.9	21880.1		6.1421	40.1845	53.6734		0.152847	0.00393264	0.114435	0.00223866	0.748685	0.273286	7.63429	0.0323922		6428.05	1488.89	681.157	921.925	1519.54	2394.62	10292.5	7681.04	13666.4	10059.6	15176.2	17024.8	24483.8	30711.4	10445.1		12.6502	10.54	9.41184	9.84851	10.5694
S-adenosylmethionine synthase	G7JQ29	MTR_4g123810		16	5	158.254	3.92761e-05	1.0048e-05		5013.94	1739.9	3144.11	15423.4	18142.2		8.5678	15.4826	75.9496		0.553383	0.0742688	0.112809	0.000316439	0.203854	0.00106057	3.61834	0.0146571		4457.09	5649.69	4935.05	1559.4	1306.57	2353.72	2931.32	4198.03	2302.98	13790.8	17789.5	14689.9	21835.9	23100	9490.55		12.1219	12.464	12.2689	10.6068	10.3516
Ubiquitin specific protease 12	D3G9L7			14	5	72.7161	0.000319615	2.1062e-05		1741.54	3127.08	8738.06	13456.3	14311.5		12.3496	34.5086	53.1419		0.357869	0.00252285	0.232388	0.000830196	0.649367	0.0853376	8.21773	0.00344556		1031.28	1788.58	2404.76	2736.09	3048.06	3597.09	8310.48	7012.08	10891.6	10022.9	14762.2	15583.7	14649.8	19510.2	8774.54		10.0102	10.8046	11.2317	11.4179	11.5737
Acetyl-CoA carboxylase, biotin carboxylase	A6U826	Smed_0952		6	5	34.9126	3.82216e-05	0.050999	Fatty Acid	1797.32	1542.05	3537.69	3887.28	3156.35		17.1969	39.4523	43.3509		0.43589	0.0546786	0.39669	0.0368458	0.910069	0.58007	1.75614	0.256051		2517.07	1851.94	1022.95	806.844	1475.49	2343.81	3244.81	4486.76	2881.51	4498.54	3152.6	4010.7	3194.51	1615.64	4658.9		11.2975	10.8548	9.99851	9.65615	10.527
30S ribosomal protein S3	A6U865	Smed_0992	rpsC	8	5	56.1699	0.00054786	0.022797	Ribosomal Component	10062.2	26972.8	25639.7	12726.1	8921		41.2816	39.2413	19.4772		1.05199	0.991729	2.11949	0.0791907	2.01473	0.0259102	0.886585	0.687594		16255.3	6492.19	7439.12	17031.8	25190.5	38696.1	26008.8	27577.1	23333.2	18188.8	8992.43	10997.1	4324.18	5587.97	16850.8		13.9886	12.6645	12.8609	14.0559	14.6206
Uncharacterized protein	A6UCF0	Smed_2500		6	5	86.0715	7.37695e-08	2.1178e-06	Uncharacterized Protein	8127.7	249287	233205	112492	103706		41.8981	39.1952	18.9067		1.06896	0.690828	2.21605	0.0270116	2.07309	0.126637	12.7596	0.000630315		11076.4	7673.43	5633.3	217648	227466	302749	317784	122817	259015	70543.3	148663	118269	132554	106077	72488.2		13.4352	12.9057	12.4598	17.7316	17.7953
Peptidyl-prolyl cis-trans isomerase	G7J8H2	MTR_3g117750		7	5	77.0432	0.000137044	5.6268e-05		186.568	152.735	1281.75	12180.7	19856		1.1218	9.41414	89.4641		0.119161	0.0279049	0.0125391	0.00306227	0.105228	0.00276189	106.428	0.00415435		439.1	43.933	76.6699	75.4298	30.2052	352.569	1716.99	741.62	1386.64	7263.1	14622.7	14656.2	19617.7	33374.6	6575.82		8.7784	5.45723	6.26059	6.23706	4.91673
Peroxidase	G7J2Y6	MTR_3g072190		8	5	53.8463	1.49042e-07	2.2141e-08	Oxidative Stress	4246.15	911.825	11540	11257.3	9771.35		3.84588	48.6733	47.4809		0.0790143	2.75289e-05	0.0809986	8.42715e-05	1.02511	0.794128	2.30123	0.00551389		4686.07	3972.69	4079.7	868.712	768.096	1098.67	11789.6	12461.7	10368.7	13881.5	9560.91	10329.5	7282.76	10419.2	11612.1		12.1942	11.9559	11.9942	9.76273	9.58514
Uncharacterized protein	A6U7N2	Smed_0806		9	5	65.8243	1.50873e-06	2.9801e-05	Uncharacterized Protein	578.047	145.343	4913.48	7983.69	6755.46		1.11438	37.6728	61.2128		0.0295804	0.00118907	0.018205	0.000271773	0.615441	0.159045	11.6867	0.0150317		965.042	659.704	109.394	76.1948	131.887	227.947	5714.66	2550.84	6474.95	6157.83	8838.15	8955.08	5691.16	8376.17	6199.04		9.91445	9.36568	6.77339	6.25162	7.04316
Eukaryotic translation initiation factor 1A	G7ZYQ6	MTR_8g028180		7	5	70.0471	0.0219577	0.0052601	Translation Initiation	5909.64	11630.3	19275.2	9719.12	12884.3		28.6287	47.447	23.9242		0.603382	0.157135	1.19664	0.298975	1.98322	0.0795059	2.18021	0.0141301		5887.26	5864.6	5977.08	12257.7	13054.9	9578.25	26040.4	11379.2	20405.9	7498.08	10514.7	11144.6	15759.2	14123.4	8770.19		12.5234	12.5178	12.5452	13.5814	13.6723
Uncharacterized protein	B7FNB3	MTR_1g058100		9	5	63.9761	0.000893988	8.4532e-05	Uncharacterized Protein	1230.91	2250.98	7482.36	9086.47	12998.3		11.9607	39.7579	48.2814		0.300838	0.00142486	0.247729	0.00122732	0.823462	0.256905	10.5599	0.00700094		1841.12	1267.12	584.488	2043.05	1866.04	2843.85	8264.92	6264.34	7917.81	7150.79	10260	9848.6	14997.7	17689.4	6307.64		10.8464	10.3073	9.19103	10.9965	10.8658
60S ribosomal protein L31	G7KIQ1	MTR_6g091630		6	5	42.8106	5.56836e-05	0.00041149	Ribosomal Component	8810.73	22417.6	17195.2	8645.38	11165.8		46.4535	35.6317	17.9148		1.30371	0.0120736	2.59302	0.00229223	1.98895	0.00507884	1.2673	0.345845		11412.6	7781.42	7238.12	20704.6	25131.3	21416.9	17022.7	17203.6	17359.4	9106.4	10158.8	6670.89	14765.6	10270	8461.92		13.4783	12.9258	12.8214	14.3377	14.6172
Uncharacterized protein	A6UJZ6	Smed_5199		10	5	67.9511	0.00168673	0.060845	Uncharacterized Protein	12621.1	3215.04	6580.67	8368.1	12762.5		17.7002	36.2296	46.0702		0.488558	0.161308	0.384202	0.086524	0.786399	0.574661	1.0112	0.979402		18489.9	13139.7	6233.61	1753.49	2251.1	5640.52	7915.75	3487.19	8339.06	4488.23	9780.92	10835.2	13467	19190.1	5630.29		14.1745	13.6816	12.6059	10.776	11.1364
HIV Tat-specific factor-like protein	G7J0R5	MTR_3g031740		8	5	60.7762	0.00316864	0.0012037		3559.07	10787.6	9476.47	8323.26	8074.4		37.7356	33.1492	29.1152		1.13836	0.449574	1.29608	0.145184	1.13855	0.564897	2.26868	0.0178205		4564.03	3423.81	2689.36	12230.9	9212.29	10919.7	11003.1	6847.43	10578.9	6449.62	8855.2	9664.97	8850.95	9457.12	5915.12		12.1561	11.7414	11.3931	13.5782	13.1693
Embryo-specific 3	Q2HVW6	MTR_2g103360		7	5	51.8385	0.00299775	7.9696e-05		2136.33	2923.53	6076.91	7658.18	10677		17.5496	36.4791	45.9713		0.481088	0.0127705	0.381752	0.00827671	0.793519	0.384608	4.99783	0.00188209		1724.06	2082.47	2602.46	3217.32	2463.09	3090.17	6364.81	4507.29	7358.64	5471.39	7489.55	10013.6	13071.9	11747.3	7211.8		10.7516	11.0241	11.3457	11.6517	11.2663
Uncharacterized protein	G7ZW11			7	5	62.7657	0.0141707	0.0014222	Uncharacterized Protein	1946.42	5866.35	9804.05	7514.75	12802.3		25.3022	42.2859	32.4119		0.598359	0.103967	0.780644	0.294705	1.30464	0.407274	6.57737	0.0106156		2010.87	2165.24	1663.15	6638.48	5023.15	5937.41	11551.4	6139.68	11721.1	5326.7	9513.75	7703.82	15969.2	17166.9	5270.87		10.9736	11.0803	10.6997	12.6966	12.2944
Cbs domain protein	B7FJN7	MTR_5g076080		12	5	84.378	0.00221541	0.00024722		1047.78	2730.15	2805.02	7290.45	8450.75		21.2867	21.8705	56.8429		0.973308	0.997821	0.374483	0.00714104	0.384753	0.019913	8.06535	0.00527747		1370.57	980.5	792.282	3461.78	2344.37	2384.3	1744.74	3243.5	3426.83	5349.97	8062.27	8459.1	10151.4	11214.3	3986.55		10.4206	9.93737	9.62987	11.7573	11.195
Lipoprotein, YaeC family	A6UD83	Smed_2783		5	5	30.3685	0.0217469	0.24325		2367.63	587.507	1319.32	1956.79	3062.61		15.2062	34.1472	50.6466		0.445312	0.134535	0.30024	0.306162	0.674225	0.948033	1.29353	0.946944		2241.96	3592.7	1268.23	566.736	219.55	976.235	827.54	1270.09	1860.32	336.591	1835.8	3697.97	2195	6122.19	870.631		11.1305	11.8109	10.3086	9.14653	7.7784
60S ribosomal protein L12	B7FH91	MTR_4g059400		6	5	48.9407	0.0152677	0.0032278	Ribosomal Component	5239.28	3657.49	4654.01	6699.4	10859.1		24.3656	31.0042	44.6302		0.785879	0.0657197	0.545943	0.00470701	0.694691	0.00702743	2.07262	0.074053		6503.75	4795.79	4418.31	3363.18	4337.5	3271.79	5029.45	4402.98	4529.61	6163.23	7483.57	6451.4	12052.6	14367.3	6157.25		12.6671	12.2276	12.1093	11.7156	12.0826
60S ribosomal protein L17	G7JC06	MTR_3g085490		5	5	33.2516	0.00017748	0.0014605	Ribosomal Component	5492.22	14421.1	9211.01	6638.63	4939.9		47.6404	30.4288	21.9309		1.56563	0.0279365	2.1723	0.0100684	1.38749	0.194268	0.899437	0.65808		7319.51	4645.19	4511.95	13657.9	14449.6	15155.7	10138	10567.3	6927.73	8938.09	6001.74	4976.04	3901.26	4429.23	6489.22		12.8375	12.1815	12.1395	13.7374	13.8187
Elongation factor 4	A6UF57	Smed_3469	lepA	6	5	33.9465	0.00224706	0.0079594	Elongation Factor	334.493	6933.11	4328.85	1565.48	862.646		54.0491	33.7468	12.2041		1.60161	0.292376	4.42875	0.0327546	2.76519	0.0410496	2.57896	0.954169		517.156	337.04	149.284	6859.58	3604.4	10335.4	5346.89	3798.87	3840.8	2051.99	1958.46	685.985	179.817	49.2786	2358.84		9.01446	8.39678	7.22191	12.7439	11.8155
Nitrogenase molybdenum-iron cofactor biosynthesis protein NifN	A6UMB8	Smed_6181		8	5	54.3887	0.00175571	0.1142	Nitrogenase	1308.29	986.15	2541.62	4047.13	3155.94		13.0186	33.5532	53.4281		0.388	0.0287286	0.243667	0.010876	0.628006	0.128236	2.41227	0.228016		2447.84	1384.55	92.4696	1475.86	598.328	884.261	2394.76	3239.78	1990.33	5662.99	3162.29	3316.11	2159.11	2571.5	4737.22		11.2573	10.4352	6.53091	10.5273	9.22479
Peptide methionine sulfoxide reductase MsrB	A6UKE2	Smed_5350	msrB	10	5	96.7832	5.6464e-06	0.0050203		11676.9	19146.2	28661.7	37663.6	61106.2		22.4007	33.5336	44.0657		0.668008	0.229174	0.508349	0.0453898	0.760992	0.407151	5.23309	0.0134373		12965.5	11055	11010.2	15761.6	19538.4	22138.6	29788	17455.5	38741.4	24306	46925.5	41759.3	67963.3	88479.2	26876		13.6624	13.4324	13.4266	13.9441	14.254
Heat shock protein Hsp70	A2Q3S0			12	5	85.7594	0.00719582	0.011165	Heat Shock	3948.54	12296.8	12665.9	5999.06	5905.39		39.7161	40.9082	19.3757		0.970861	0.881423	2.04979	0.010426	2.11131	0.132202	1.49559	0.218304		2507.45	5048.91	4289.25	11292.5	14997.5	10600.5	17052.9	5941.78	15003.1	4946.55	7370.11	5680.53	7239.52	6523.71	3952.93		11.292	12.3018	12.0665	13.4631	13.8724
Uncharacterized protein	B7FGT0	MTR_6g085000		6	5	44.4409	0.000233146	0.0012588	Uncharacterized Protein	20218.1	35042.5	13467.8	5770.47	4465.35		64.5578	24.8114	10.6308		2.60194	0.00469505	6.07273	0.00627068	2.33393	0.0689901	0.220859	0.0280314		23456.1	16607.1	20591.1	30658.4	40374.5	34094.5	11517.1	17774.6	11111.9	10303.5	3549.42	3458.45	1896.89	2046.27	9452.89		14.5177	14.0195	14.3297	14.904	15.3012
Actin depolymerizing factor	G7IFU0	MTR_2g028670		6	5	31.8829	0.0266637	0.011167	Structure	1326.23	2576.21	1144.72	5438.02	3377.47		28.1278	12.4984	59.3738		2.25052	0.296512	0.47374	0.110087	0.210503	0.00414023	2.54666	0.0349027		1236.62	1044.35	1697.73	5175.07	1355.45	1198.11	703.463	1720.21	1010.49	5947.61	4516.09	5850.36	2678.19	2310.48	5143.75		10.2722	10.0284	10.7294	12.3374	10.4046
Uncharacterized protein	A6UCQ3	Smed_2603		7	5	52.5821	0.000128355	0.0073255	Uncharacterized Protein	4838.6	8200.09	17665.4	31900.1	54388.9		14.1955	30.5812	55.2234		0.464191	0.0305953	0.257056	0.00811473	0.553772	0.112452	11.2406	0.0377375		10301.6	3551.34	662.808	7691.64	6220.03	10688.6	19002.9	12280	21713.2	19775.2	41826.8	34098.1	55007.2	87658.3	20501.2		13.3306	11.7941	9.37245	12.9091	12.6027
Uncharacterized protein	I3SJY8	MTR_1g105415 MTR_4g094598		9	5	71.7488	2.1495e-05	7.074e-05	Uncharacterized Protein	34543.9	44102	36714.6	4196.34	3105.02		51.8768	43.1871	4.93612		1.20121	0.539929	10.5096	0.00153278	8.7492	0.00354371	0.0898863	0.00808906		21352.2	29862.9	52416.6	58371.5	42882.6	31051.9	45281.5	21049.6	43812.8	6295.78	2677.94	3615.31	1619.65	1542.07	6153.35		14.3821	14.8661	15.6777	15.833	15.3881
Calmodulin-like protein	G7J1F1_MEDTR	#N/A	#N/A	10	5	105.973	0.000392815	0.0046267	Calmodulin	104.989	8.51682	1076.23	4162.31	4137.76		0.162316	20.5112	79.3265		0.00791354	0.104333	0.00204618	0.0217466	0.258567	0.0022759	39.4112	0.0324545		202.174	90.4381	22.356	0	0	25.5505	1007.03	1440.59	781.086	4043.24	4863.1	3580.58	5701.27	6286.68	425.335		7.65946	6.49886	4.48259	8.50979	8.60407
Uncharacterized protein	I3SBU8	MTR_4g063925		7	5	50.6359	0.00136693	0.00032571	Uncharacterized Protein	1470.33	4894.68	7097.36	3995.94	3682.46		30.6147	44.3918	24.9934		0.689648	0.128679	1.22491	0.229877	1.77614	0.0624661	2.50451	0.0214721		1715.77	1705.63	989.586	5234.45	5156.11	4293.47	9127.54	5071.72	7092.82	3027.53	4053.96	4906.33	4529.65	3960.88	2556.85		10.7446	10.7361	9.95068	12.3538	12.3321
ADP-ribosylation factor GTPase-activating protein AGD10	G7LHQ5	MTR_8g067080 MTR_8g471110		8	5	61.569	0.00319983	0.00026601		1762.78	2567.33	7816.73	3951.17	3004.16		17.9093	54.5281	27.5626		0.328441	0.0101962	0.649765	0.0279058	1.97833	0.0553232	1.70422	0.0400097		1908.76	1529.25	1850.33	2174	2708.82	2819.18	10699.2	5007.81	7743.22	3257.63	4547.91	4047.98	3513.69	3352.13	2146.66		10.8984	10.5786	10.8536	11.0861	11.4034
Uncharacterized protein	B7FKJ5	MTR_8g469150		7	5	46.7672	8.85704e-06	0.00030802	Uncharacterized Protein	11493.1	4925.77	4150.95	3910.7	4115.31		37.9273	31.9613	30.1114		1.18666	0.296039	1.25956	0.13955	1.06144	0.716168	0.358067	0.00659546		11771	10855.3	11853.1	5688.66	4964.56	4124.09	4311.81	4828.82	3312.23	3987.77	3330.72	4413.59	4358.49	2676.38	5311.05		13.5229	13.4061	13.533	12.4739	12.2774
Threonyl-tRNA synthetase	G7K2Q8	MTR_5g034820		19	5	109.665	6.4921e-08	1.6102e-07	tRNA Processing	43200.4	1338.06	2650.21	3791.48	3609.05		17.1992	34.0655	48.7352		0.504887	0.0177198	0.352912	0.00555876	0.698991	0.0359788	0.0835422	0.000679094		26519.2	43205.1	59876.8	986.002	1251.2	1776.98	2734.13	2334.91	2881.6	3252.14	4487.46	3634.85	3675.49	4169.55	2982.12		14.6948	15.3989	15.8697	9.94545	10.2891
Uncharacterized protein	A6UB29	Smed_2026		6	5	44.0372	0.000551985	0.038253	Uncharacterized Protein	2175.09	7518.97	5737.17	7139.08	9077.4		36.8663	28.13	35.0037		1.31057	0.407156	1.05321	0.814924	0.803628	0.650657	4.17334	0.0700448		5306.18	832.971	386.12	9892.73	7821.53	4842.66	4276.41	4625.03	8310.06	3557.83	9185.77	8673.65	7409.06	13190.8	6632.28		12.3735	9.70212	8.59291	13.2722	12.9332
Biotin carboxylase	G7LIV6	MTR_8g101330		2	2	10.6994	5.68895e-05	0.066025	Fatty Acid	432.309	49.6799	105.162	3.7326	0		31.3292	66.317	2.35385		0.472415	0.625755	13.3097	0.965408	28.1738	0.690013	0	0.0447742		612.437	392.694	291.797	25.121	17.1423	106.776	40.7602	255.026	19.6981	11.1978	0	0	0	0	0		9.25842	8.61726	8.18882	4.65082	4.09949
30S ribosomal protein S15 rpsO	A6UF33	Smed_3445	rpsO	5	5	52.5865	3.03322e-06	0.00053866	Ribosomal Component	7251.31	5676.38	20478.6	46766.9	29814		7.7842	28.0829	64.1329		0.277187	0.0360896	0.121376	0.00773925	0.437886	0.0955751	4.11153	0.00479845		8922.9	7158.15	5672.89	2655.34	6368.77	8005.02	21947.3	11631.6	27856.7	28643.6	71933	39724.1	43098.3	23296.4	23047.2		13.1233	12.8054	12.4699	11.3747	12.6368
Elongation factor 1-alpha	G7I2S3			11	5	77.2665	0.00626299	0.0022413	Elongation Factor	1541.53	341.816	3547.55	3426.22	4694.68		4.67243	48.4931	46.8345		0.0963526	0.0258222	0.0997648	0.0247558	1.03541	0.965604	3.04547	0.0836345		1897.69	1771.36	955.544	58.3023	82.0175	885.129	4056.72	2244.62	4341.32	2597.28	4046.48	3634.91	6943.37	5223.52	1917.16		10.89	10.7906	9.90018	5.86548	6.35786
Uncharacterized protein	B7FKW8			12	5	87.9775	0.000105132	0.015163	Uncharacterized Protein	4652.1	5451.89	2911.92	3259.89	3247.79		46.9032	25.0515	28.0452		1.87227	0.0254708	1.67241	0.0526621	0.893255	0.5782	0.698133	0.0568987		5315.02	4047.97	4593.33	4189.07	6618.02	5548.57	2491.19	3648.22	2596.34	4185.27	2813.17	2781.24	2804.95	2920.66	4017.76		12.3759	11.983	12.1653	12.0324	12.6922
Uncharacterized protein	I3SKT5	MTR_7g107380		7	5	53.4001	0.00032513	0.0025226	Uncharacterized Protein	7968.58	14170.9	7809.87	3247.8	3075.05		56.17	30.9565	12.8735		1.81448	0.0151906	4.36322	0.00761001	2.40466	0.0513519	0.385897	0.0542937		9013.62	7008.55	7883.57	13722.1	13840.3	14950.2	8000.86	9639.28	5789.46	5371.23	1861	2511.17	1385.18	2267.97	5572.01		13.1379	12.7749	12.9446	13.7442	13.7566
DNA-directed RNA polymerase	G7LG09	MTR_8g038990		9	5	42.5008	0.0138706	0.015556	Polymerase	1271.56	6688.88	2299.03	3245.02	4054.32		54.6793	18.7938	26.5269		2.90944	0.0302326	2.06128	0.0651334	0.708479	0.12271	3.18845	0.108536		1662.95	1446.54	705.202	10314.5	5252.32	4499.79	1971.91	1737.33	3187.83	3394.34	3448.53	2892.18	2636.52	1862.94	7663.51		10.6995	10.4984	9.46189	13.3324	12.3587
Proteasome subunit alpha type	G7IJ13	MTR_2g060830		8	5	57.9944	0.000210942	0.058873	Proteasome	4379.16	4754.12	2986.71	3185.86	3480.86		43.5093	27.3341	29.1566		1.59176	0.0730632	1.49226	0.0998402	0.937492	0.715151	0.794869	0.11158		5129.81	4335.4	3672.27	6194.69	4023.81	4043.87	2316.28	3528.42	3115.44	3760.03	2534.01	3263.53	3786.62	3164.27	3491.69		12.3247	12.082	11.8425	12.5968	11.9743
Uncharacterized protein	I3TAS1	MTR_6g033515		10	5	73.4858	0.0135692	0.014513	Uncharacterized Protein	3644.16	855.797	1514.78	3103.28	2460.31		15.6343	27.6729	56.6928		0.564966	0.189864	0.275772	0.020938	0.488121	0.0457778	0.675139	0.323459		3330.4	5136.43	2465.65	399.116	930.183	1238.09	1508.56	2047.41	988.362	3673.94	3369.28	2266.63	2422.97	1150.88	3807.1		11.7015	12.3265	11.2678	8.64066	9.86137
10 kDa chaperonin	G7ZWL8	MTR_3g110030		9	5	59.5917	0.0482713	0.013515	Chaperone	791.792	465.254	1790	3081.07	4392.34		8.71862	33.5437	57.7377		0.259918	0.0835258	0.151004	0.044436	0.580968	0.051638	5.54735	0.0524553		955.273	1213.35	206.749	58.2984	1097.3	240.16	1443.31	1784.68	2142.02	2275.62	3911.63	3055.95	5376.23	5976.32	1824.47		9.89977	10.2448	7.69174	5.86538	10.0997
Neutral invertase-like protein	G7IAG4	MTR_1g096140		15	5	112.424	0.0398693	0.052368		1283.73	3273.95	4295.44	2928.08	1138.98		31.188	40.9188	27.8932		0.762192	0.214468	1.11812	0.564206	1.46698	0.285403	0.887241	0.254566		1535.29	861.825	1454.08	2809.62	2994	4018.22	4495.05	5179.7	3211.57	5222.5	1300.49	2261.25	39.4406	35.7964	3341.7		10.5843	9.75125	10.5059	11.4562	11.5479
Thioredoxin	A6UEI5	Smed_3241		5	5	64.1083	1.89813e-06	6.0229e-05		1528.12	3318.33	16094.4	42387.8	72993.8		5.36943	26.0425	68.5881		0.20618	0.00571242	0.0782851	0.00272586	0.379693	0.0246434	47.7672	0.0048724		2373.9	604.448	1606	3610.65	1716.83	4627.52	18381.1	14361.5	15540.5	24340.2	54164.5	48658.7	81323.7	117291	20366.7		11.213	9.23948	10.6493	11.818	10.7455
Ubiquitin carboxyl-terminal hydrolase	G7J6M7	MTR_3g079840		12	5	62.8676	0.00388122	0.0098944		2318.18	7420.55	6557.76	2749.62	3794.2		44.3602	39.2024	16.4373		1.13157	0.544522	2.69875	0.00372746	2.38497	0.0564018	1.63672	0.308787		2226.47	2265.17	2462.89	7639.76	8149.82	6472.07	8219.44	3574.53	7879.3	2014.13	3365.99	2868.75	4750.41	4881.72	1750.47		11.1205	11.1454	11.2661	12.8993	12.9925
FeS assembly SUF system protein	A6U9H9	Smed_1464		6	5	58.4423	0.000314671	0.0092377		11710.4	3281.61	4324.47	10225.7	23821.6		18.4031	24.2515	57.3454		0.758845	0.344912	0.320917	0.026256	0.422902	0.0114208	2.03423	0.380371		15056.6	13686	6388.61	1712.05	3006.47	5126.3	4938.25	3400.02	4635.15	7541.3	12789	10346.9	25685	38557.6	7222.36		13.8781	13.7404	12.6413	10.7415	11.5539
Pyrophosphate-dependent phosphofructokinase PfpB	Q2HTG9	MTR_2g025020	PFP-BETA	11	5	71.9585	0.00118662	0.0048377	Glycolysis	1927.86	5409.67	1973.8	2502.77	3731.15		54.7192	19.9651	25.3157		2.74074	0.00109432	2.16148	0.00454547	0.788646	0.181876	1.93539	0.107467		2980.37	1603.4	1199.79	6263.89	4944.87	5020.25	1949.7	2302.19	1669.5	2703	2823.78	1981.53	4366.21	4436.03	2391.2		11.5413	10.6469	10.2286	12.6128	12.2717
OstA family protein	A6U5E7	Smed_0017		8	5	76.2245	2.52469e-08	1.5815e-06		3721.66	2300.55	10287.9	31788.4	48529.8		5.18413	23.183	71.6329		0.223618	0.000383686	0.0723708	0.000158567	0.323636	0.00570523	13.0398	0.00205461		4861.96	3143.55	3159.46	2616.51	2017.33	2267.81	10917.1	8154.65	11791.8	22778.6	41395.4	31191.2	49512.1	71864.8	24212.4		12.2473	11.6182	11.6255	11.3534	10.9782
T-complex protein 1 subunit beta	G7KYN5	MTR_7g113470		7	5	38.6913	0.109611	0.50694		2037.56	3352.93	1584.24	2358.39	1809.09		45.9584	21.7151	32.3264		2.11642	0.00393071	1.4217	0.341326	0.671747	0.861476	0.887872	0.612152		2729.98	1793.07	1589.61	3246.04	3586.61	3226.13	1306.17	1975.92	1470.64	2248.2	4270.1	556.887	1790.94	2916.78	719.547		11.4147	10.8082	10.6345	11.6645	11.8084
Uncharacterized protein	A6UI10	Smed_4490		8	5	51.1387	1.34474e-07	9.6793e-06	Uncharacterized Protein	963.244	3865.91	6137.75	17244.6	25115.3		14.1877	22.5252	63.2871		0.629858	0.159656	0.22418	0.00106887	0.355922	0.0208849	26.0736	0.00134825		1332.78	902.727	654.222	4333.29	3604.55	3659.87	7390.17	3658.08	7365	14672	23217.1	13844.9	37362.3	26313.7	11669.7		10.3802	9.81815	9.35364	12.0812	11.8156
60S ribosomal protein L2	G7L3L0	MTR_7g076940		9	5	72.7202	4.92057e-08	3.087e-07	Ribosomal Component	9709.03	20401.8	9414.71	2284.69	2107.68		63.5547	29.3282	7.11713		2.16702	0.00500654	8.92982	0.000251216	4.12079	0.00278113	0.217084	0.000544596		9675.26	9845.23	9606.6	21435.7	21379.8	18390	11995.4	7848.93	8399.84	2868.45	2388.28	1597.33	1520.47	2488.56	2314		13.2401	13.2652	13.2298	14.3877	14.384
Extracellular ligand-binding receptor	A6U6W4	Smed_0538		9	5	93.0116	0.0350191	0.090435		25425.8	57436.7	21334.4	16927.5	17302.2		60.0183	22.2934	17.6884		2.69221	0.0585498	3.39309	0.0413817	1.26034	0.494264	0.680498	0.457691		43455.5	18878.3	13943.4	31940.5	87964.4	52405.2	18173.4	14955.9	30874.1	12563.6	10630.6	27588.4	8801.65	11560.8	31544.1		15.4072	14.2044	13.7673	14.9631	16.4246
RNA-binding protein Rsf1	G7I5R1			10	5	75.3998	6.82965e-05	0.00053156		4548.21	12962.4	7077.59	2199.59	3362.96		58.2853	31.8243	9.89043		1.83147	0.197052	5.8931	0.00548124	3.21768	0.0099532	0.739404	0.0729796		3949.92	4817.97	4876.74	20544.3	10714.1	7628.84	7874.61	4390.51	8967.66	1803.7	2139.06	2656.02	3913.25	3464.4	2711.23		11.9476	12.2342	12.2517	14.3264	13.3872
Oligopeptidase A	G7KGF6	MTR_5g030940		10	5	55.4863	0.00617241	0.0093097		2422.09	2304.42	5837.73	2165.69	1747.41		22.356	56.6339	21.0101		0.394746	0.0161473	1.06406	0.880483	2.69556	0.00825413	0.721444	0.337603		3488.41	2060.26	1717.61	1402.98	2348.54	3161.75	6360.87	5970.45	5181.87	3011.3	1987.93	1497.82	1482.38	1245.95	2513.89		11.7683	11.0086	10.7462	10.4543	11.1975
UTP-glucose 1 phosphate uridylyltransferase	G7KFV1	MTR_5g077000		13	5	103.005	0.00159742	0.011069		5151.53	1965.65	2132.68	2015.68	1083.65		32.1499	34.8819	32.9682		0.921678	0.775792	0.97518	0.973214	1.05805	0.836876	0.210355	0.028652		6322.76	5006.35	4125.49	1801.42	1832.04	2263.48	1911.22	2874.09	1612.74	2644.27	1569.59	1833.17	994.858	327.872	1928.22		12.6263	12.2895	12.0104	10.8149	10.8392
40S ribosomal protein S6	Q2HTS1	MTR_2g014030		10	5	68.9799	9.68592e-08	4.4096e-07	Ribosomal Component	5601.68	16638.1	7615.34	1964.23	1060.8		63.4613	29.0466	7.49202		2.18481	0.0178048	8.47052	0.00039547	3.87701	0.00410676	0.189372	0.000558381		6613.48	5404.99	4786.56	20337.8	16097.7	13478.7	10324	6158.84	6363.24	2230.12	2255.98	1406.6	902.325	909.366	1370.72		12.6912	12.4001	12.2248	14.3119	13.9746
40S ribosomal protein S4	B7FL29	MTR_5g018940 MTR_8g052030		10	5	79.4332	1.04754e-05	7.9491e-05	Ribosomal Component	4683.3	11098.2	3797.16	1856.29	1365.25		66.2514	22.6674	11.0812		2.92276	0.00457212	5.97869	0.00104039	2.04556	0.052844	0.291514	0.0137813		4814.57	4280.32	4955	10457.8	12801.6	10035.2	3464.58	5119.7	2807.21	2655.46	1483.53	1429.89	1309.29	706.826	2079.63		12.2332	12.0635	12.2747	13.3523	13.644
Type IIA calcium ATPase	F9W2W4		MCA8	16	5	106.874	0.311946	0.62798		1908.6	1888.74	2042.48	1820.82	1160.33		32.8361	35.5088	31.6552		0.924731	0.790806	1.03731	0.818487	1.12174	0.648668	0.607946	0.432212		3666.64	1258.32	800.845	954.887	2185.09	2526.25	1537	3031.58	1558.84	3239.64	761.45	1461.36	355.528	585.735	2539.72		11.8402	10.2973	9.64538	9.89919	11.0935
Elicitor-responsive protein	G7LCN6	MTR_8g032320		6	5	46.7302	2.60022e-10	1.1146e-09		14404.6	1199.35	1597.31	1786.72	2387.08		26.1674	34.8501	38.9824		0.750856	0.0381369	0.671262	0.00329604	0.893995	0.187083	0.165716	9.80432e-05		12781.2	14580	15852.8	1249.53	1058.93	1289.59	1562.7	1810.45	1418.8	1848.88	1730.04	1781.22	2825.92	2024.9	2310.43		13.6417	13.8317	13.9525	10.2872	10.0484
CTP synthase	A6U8E2	Smed_1069	pyrG	7	5	39.6223	0.0174864	8.1751e-06		35166.7	22922.8	6633.29	4238.99	3224.28		67.8288	19.628	12.5432		3.45572	0.000147333	5.40761	0.0010856	1.56483	0.0858556	0.0916857	0.0021123		38245.8	35187.6	32066.7	20964.8	23104.8	24698.8	6554.23	7526.31	5819.33	5850.73	2944.07	3922.16	2203.87	1804.76	5664.22		15.223	15.1028	14.9688	14.3557	14.4959
Proteasome subunit alpha type	I3SHM0			6	5	36.0027	5.78781e-06	7.299e-05	Proteasome	8228.78	4063.39	1848.29	1609.73	1370.92		54.0243	24.5737	21.402		2.19846	0.0140103	2.52426	0.019263	1.1482	0.630727	0.1666	0.00078555		8668.55	8113.25	7904.53	3633.18	4230.9	4326.08	1427.75	2594.81	1522.3	2366.16	1483.18	979.856	963.986	1248.21	1900.56		13.0816	12.9861	12.9485	11.827	12.0467
Phosphoethanolamine N-methyltransferase	G7LE69	MTR_8g107370		14	5	81.7245	0.00197717	0.028099	Fatty Acid	3561.17	1847.7	2723.99	1522.98	1541.83		30.3166	44.6947	24.9887		0.678306	0.231807	1.21321	0.566119	1.78859	0.138153	0.432957	0.00295033		3940.8	3492.98	3249.75	1498.04	1338.67	2706.39	2992.51	3357.22	1822.24	2340.86	877.916	1350.16	1540.25	1854.41	1230.84		11.9443	11.7702	11.6661	10.5489	10.3866
Catalase	A6U6G0	Smed_0383		10	5	56.278	5.46335e-07	6.0016e-05		5582.64	2357.24	4804.74	18257.3	18987.9		9.27344	18.9019	71.8246		0.490608	0.0399356	0.129112	0.00116015	0.263168	4.80445e-05	3.40125	0.0211235		8841.15	5168.23	2738.52	3639.9	1650.86	1780.97	4374.6	5347.4	4692.21	19296.2	16852.5	18623.3	21422.6	14829.2	20712		13.11	12.3355	11.4192	11.8297	10.689
Pectinesterase (Fragment)	Q6PQ97		PE5	6	5	46.4888	5.52263e-07	2.9564e-06		13767.7	1809.6	2516.74	1476.97	1130.03		31.1822	43.3674	25.4505		0.719024	0.205053	1.22521	0.600355	1.70399	0.0536477	0.0820785	1.89374e-05		14520.1	13839.8	12943.2	1075.14	2531.93	1821.72	2684.56	2615.45	2250.21	1899.63	1569.61	961.665	982.824	1043.49	1363.78		13.8258	13.7565	13.6599	10.0703	11.306
60S ribosomal protein L7	G7IAW3	MTR_1g108780		10	5	66.4448	0.00987487	0.00088482	Ribosomal Component	3094.46	44.5719	1303.82	1331.91	3478.51		1.66294	48.6446	49.6925		0.0341855	0.000492746	0.0334647	0.00302354	0.978913	0.842086	1.12411	0.77729		4078.52	3527.48	1677.39	0	65.1152	68.6006	1573.83	824.599	1513.05	687.847	2410.5	897.38	3741.39	6200.17	493.969		11.9938	11.7844	10.712	6.77942	6.02492
Lysine--tRNA ligase	G7IMZ7	MTR_2g036600		10	5	64.9498	0.0053627	0.021474	tRNA Processing	3201.26	5727.39	1263.36	1302.77	532.546		69.0587	15.2331	15.7083		4.53347	0.0156296	4.39632	0.0962688	0.969749	0.733229	0.166355	0.00316486		3663.8	3023.73	2916.25	4601.19	7101.12	5479.88	961.577	2236.54	591.955	1727.33	2061.56	119.414	304.896	472.636	820.107		11.8391	11.5621	11.5099	12.1678	12.7938
Peroxidase	G7IJT4	MTR_2g029740		10	5	75.8567	2.19445e-05	7.2078e-05	Oxidative Stress	16146.6	998.634	1175.82	1246.59	749.446		29.1909	34.3702	36.4389		0.849307	0.363733	0.801091	0.0430787	0.943229	0.649984	0.0464152	0.00536652		16475.9	18650.9	13312.9	907.408	1035.34	1053.15	1272.46	1372.56	882.445	1243.85	1121.05	1374.88	575.469	180.768	1492.1		14.0081	14.187	13.7005	9.82561	10.0159
Ferredoxin III 4(4Fe-4S) nif-specific	A6UME3	Smed_6219		8	5	74.9327	4.24091e-06	0.00020123	nitrogenase	3601.1	3402.03	7820.9	35569.4	47561.6		7.27049	16.714	76.0155		0.434993	0.0166694	0.0956449	0.000300299	0.219877	0.00481393	13.2075	0.012848		6353.02	3578.39	871.895	3781.7	3362.62	3061.78	7176.58	5547.72	10738.4	23765.9	39291.9	43650.6	46907	69237.1	26540.6		12.6332	11.8051	9.76801	11.8848	11.7154
Glutamine synthetase	O04999			8	5	62.6538	0.00157291	0.016021	Amino Acid	4554.51	2525.48	1271.49	1141.69	1357.27		51.137	25.7457	23.1173		1.98623	0.150767	2.21206	0.0419901	1.1137	0.92929	0.298007	0.0150835		5462.62	4363.16	3837.74	1853.33	2545.45	3177.66	969.531	2374.87	470.083	1702.51	794.303	928.246	1599.3	697.413	1775.11		12.4154	12.0912	11.906	10.8559	11.3137
Kunitz-type trypsin inhibitor-like 1 protein	G7KMI6	MTR_6g059650		5	5	37.7156	2.10679e-05	6.5975e-05		15926.4	807.802	1475.13	1064.65	1787.9		24.1309	44.0656	31.8035		0.547614	0.0248908	0.758751	0.542101	1.38556	0.302273	0.11226	0.00765184		12290.7	14192	21296.5	772.055	905.505	745.844	1540.7	1071.81	1812.88	620.487	1666.72	906.725	1741.95	2961.3	660.457		13.5853	13.7928	14.3783	9.59256	9.82258
Uncharacterized protein	A6UBV6	Smed_2304		10	5	67.296	0.00920193	0.00040695	Uncharacterized Protein	15426.2	3186.05	925.536	2605.83	3634.15		47.4297	13.7782	38.7922		3.44238	0.0922543	1.22266	0.923567	0.355179	0.0196108	0.235583	0.00781723		19629.2	14478.5	12170.9	3490.5	4939.87	1127.76	755.92	1422.87	597.815	3102.21	2010.13	2705.15	2009.88	4796.5	4096.07		14.2607	13.8216	13.5711	11.7692	12.2703
Uncharacterized protein	I3S0P9			5	5	33.8519	2.56063e-06	1.6113e-05	Uncharacterized Protein	7638.52	2863.61	675.794	604.328	790.994		69.107	16.3088	14.5841		4.2374	0.0143666	4.7385	0.00188467	1.11826	0.993032	0.103553	0.000179718		7912.84	6392	8610.71	2629.43	2810.48	3150.92	442.047	1229.09	356.242	879.152	444.098	489.735	667.469	670.457	1035.06		12.95	12.6421	13.0719	11.3605	11.4566
Aldo-keto reductase yakc	G7KTV3_MEDTR	#N/A	#N/A	8	5	54.4591	2.41149e-07	2.7808e-06		2737.2	765.877	715.078	551.768	394.418		37.6774	35.1783	27.1443		1.07104	0.538006	1.38804	0.0154221	1.29598	0.0702597	0.144096	0.000893349		2941.43	2405.31	2864.85	693.727	854.442	749.462	765.461	785.726	594.047	610.931	514.799	529.574	312.483	294.638	576.133		11.5223	11.232	11.4842	9.43822	9.73884
Aspartic proteinase nepenthesin-1	G7LGR9	MTR_8g039540		7	5	49.0332	5.83016e-06	2.13e-05	Protease	9568.65	635.347	434.144	550.315	505.816		39.2236	26.8022	33.9741		1.46345	0.273592	1.15452	0.414447	0.788901	0.472668	0.0528618	0.000327534		11876.9	8977.12	7851.88	656.139	633.816	616.086	341.524	799.71	161.199	781.27	393.84	475.835	376.404	384.818	756.226		13.5359	13.132	12.9388	9.35786	9.30792
T-complex protein 1 subunit epsilon	G7J2L7	MTR_3g086330		9	5	53.1527	5.35958e-05	0.00041319		1208.67	3472.58	1167.35	515.329	675.724		67.3599	22.6439	9.99618		2.97475	0.000121052	6.73857	6.28246e-05	2.26525	0.00189407	0.559064	0.170885		896.282	1146.29	1583.43	3498.36	3744.8	3174.59	1149.45	1289.25	1063.35	620.962	456.468	468.558	373.477	375.74	1277.95		9.80781	10.1628	10.6288	11.7725	11.8707
Uncharacterized protein	I3S9Q3			7	5	51.1351	0.000531934	0.0022626	Uncharacterized Protein	5023.82	864.39	432.788	511.383	412.04		47.7943	23.93	28.2757		1.99726	0.113556	1.6903	0.217289	0.84631	0.890595	0.0820173	0.00859759		5960.25	4772.7	4338.51	623.191	1053.94	916.044	221.881	765.305	311.179	982.961	197.698	353.491	110.72	323.106	802.294		12.5412	12.2206	12.083	9.28353	10.0416
Uncharacterized protein	I3SHJ8			6	5	40.6246	0.000984529	0.0020737	Uncharacterized Protein	6523.39	283.856	95.9633	490.322	942.93		32.6218	11.0285	56.3497		2.95796	0.145008	0.578918	0.513308	0.195715	0.0617774	0.144546	0.0559089		9529.97	6082.8	3957.41	502.552	95.7622	253.254	87.988	112.002	87.9	136.629	824.738	509.599	1318.33	1401.71	108.744		13.2183	12.5705	11.9503	8.97313	6.58139
Transaldolase	G7KXR2	MTR_7g006560		8	5	53.5714	7.41118e-05	0.00032461	PPP	4897.02	585.574	384.789	414.347	380.858		42.2886	27.7884	29.923		1.52181	0.260587	1.41324	0.235214	0.928663	0.693136	0.0777734	0.000841428		3999.42	4872.82	5818.82	584.558	499.621	672.543	135.681	783.926	234.759	682.701	266.42	293.921	284.543	255.403	602.628		11.9656	12.2505	12.5065	9.1912	8.96469
Formate-tetrahydrofolate ligase	G7K8Y3	MTR_5g059390		13	5	79.7412	0.0314509	0.076924		2623.39	1046.2	759.371	396.017	584.202		47.5203	34.4919	17.9878		1.37772	0.314235	2.64181	0.0635208	1.91752	0.314311	0.22269	0.0924438		3417.18	2590.81	1862.18	1216.78	921.975	999.858	329.668	1363.34	585.107	791.92	193.972	202.16	54.7429	14.6788	1683.19		11.7386	11.3392	10.8628	10.2489	9.84858
Pre-mRNA-processing factor-like protein	G7I632	MTR_1g044720		6	5	33.2273	0.000129744	0.0006341		1889.68	2117.01	1134.97	370.344	260.453		58.4434	31.3327	10.2239		1.86525	0.00485444	5.71633	0.00564608	3.06465	0.0262807	0.13783	0.0163002		1860.8	2213.39	1594.83	2263.68	1926.3	2161.04	1260.41	1225.6	918.908	492.984	446.483	171.564	71.8283	224.078	485.454		10.8617	11.112	10.6392	11.1445	10.9116
Uncharacterized protein	B7FKM0			7	5	41.4418	0.0192646	0.004649	Uncharacterized Protein	2182.28	3333.67	1542.58	367.787	307.848		63.5707	29.4158	7.01344		2.16111	0.0109313	9.06413	0.00384369	4.19421	0.0152765	0.141067	0.0587771		2561.38	2119.36	1866.09	2622.91	4069.83	3308.28	1483.42	1878.97	1265.34	625.073	177.976	300.313	34.1296	0	889.414		11.3227	11.0494	10.8658	11.357	11.9908
Uncharacterized protein	A6UBC6	Smed_2123		5	5	38.9923	0.000164431	0.0005914	Uncharacterized Protein	7468.16	1376.86	622.414	8699.2	13686		12.8697	5.81778	81.3125		2.21213	0.127555	0.158275	0.0167613	0.0715484	0.00172863	1.83258	0.554257		11228.6	4950.88	6225.05	625.236	1654.71	1850.64	482.126	761.072	624.043	4497.35	13449.7	8150.53	15419.1	22254.9	3384		13.4549	12.2735	12.6039	9.28826	10.6924
Monothiol glutaredoxin-S17	G7ZZ90	MTR_4g088905		6	5	36.2645	0.132143	0.031216		1856.44	1341.48	389.083	328.164	329.511		65.1607	18.8992	15.9401		3.4478	0.117262	4.08783	0.0156885	1.18564	0.451512	0.177496	0.00579522		2613.9	1570.29	1385.14	664.652	1451.02	1908.77	72.5658	1064.18	30.5082	293.228	389.824	301.441	597.3	0	391.233		11.352	10.6168	10.4358	9.37645	10.5028
40S ribosomal protein S3a	G7K3P1	MTR_5g006440		13	5	105.159	0.00235058	0.00030122	Ribosomal Component	5496.36	12202.9	2928.76	298.555	166.61		79.0844	18.9807	1.93488		4.16658	0.00498282	40.8731	0.00326743	9.80977	0.0169454	0.0303127	0.0177966		7415.71	4299.85	4773.53	10062.5	15769.1	10777.1	2668.61	4160.99	1956.68	687.772	87.467	120.428	34.4174	0	465.412		12.8564	12.0701	12.2208	13.2967	13.9448
Hydroxymethylglutaryl-CoA synthase	G7KER8	MTR_5g011040		5	5	33.0215	0.0619174	0.0055528		1141.98	4043.95	329.122	261.531	341.141		87.2556	7.10139	5.643		12.2871	0.00826126	15.4626	0.000863099	1.25844	0.59396	0.298727	0.186782		1981.23	1107.76	336.959	4330.37	3390.61	4410.89	148.089	839.276	0	401.403	140.243	242.947	330.763	76.8118	615.848		10.9522	10.1134	8.39643	12.0803	11.7273
Peroxidase	G7KFM2	MTR_5g074970		9	5	60.5326	0.00419231	0.00055571	Oxidative Stress	6066.35	28.8338	91.0605	246.45	333.891		7.87069	24.8565	67.2728		0.316645	0.94919	0.116997	0.0590291	0.369489	0.239115	0.05504	0.00102462		6576.6	6987.78	4634.65	0	26.5063	59.9952	5.53051	233.311	34.3405	287.702	62.2907	389.357	479.092	360.211	162.371		12.6831	12.7706	12.1782	5.12512	4.72826
Cold-acclimation specific protein 31	B1NY81	MTR_6g084640		5	5	37.3369	0.00233222	0.0045531		13103.1	3.88464	42.1946	163.482	3.75133		1.85371	20.1348	78.0115		0.0920648	0.953002	0.0237619	0.154339	0.2581	0.0899931	0.000286293	0.0437679		3649.66	33479.8	2179.97	0	11.6539	0	48.9669	56.6304	20.9866	53.1379	437.307	0	11.254	0	0		11.8335	15.031	11.0901	5.12512	3.54274
Thymus-specific serine protease	G7LCZ9	MTR_8g076210		8	5	56.8591	0.00247007	0.0012399	Protease	4855.08	396.65	472.656	101.267	54.7269		40.8676	48.6986	10.4337		0.839194	0.955866	3.91687	0.0612832	4.66742	0.111561	0.0112721	0.00707081		6430.3	4911.11	3223.84	212.122	418.551	559.278	325.07	948.455	144.444	221.793	40.7067	41.3012	0	11.7601	152.421		12.6507	12.2618	11.6546	7.72875	8.70926
Uncharacterized protein	I3T1B1_MEDTR	#N/A	#N/A	7	5	78.1621	8.38862e-09	2.5954e-08	Uncharacterized Protein	9834.35	483.407	635.432	101.171	202.301		39.6232	52.0842	8.29263		0.760753	0.031435	4.77812	0.00181356	6.28078	0.000859515	0.0205709	0.000178932		14643	9043.95	5816.08	444.773	555.965	449.482	660.624	665.476	580.196	108.007	65.5282	129.978	200.455	238.469	167.979		13.8379	13.1427	12.5058	8.79692	9.11885
Peroxidase	G7IEW3			5	5	33.4538	0.000161163	0.00036581	Oxidative Stress	3663.63	86.1595	100.353	31.0539	39.6589		39.6015	46.1252	14.2733		0.858564	0.972485	2.77452	0.252502	3.23158	0.31074	0.010825	0.00253937		4165.37	3647.45	3178.08	24.8147	157.074	76.5902	29.7041	231.82	39.5348	49.4243	10.2744	33.4629	6.54001	32.8511	79.5857		12.0242	11.8327	11.6339	4.63312	7.2953
Vacuolar-sorting receptor	G7IEX3	MTR_1g106940		10	5	62.6028	0.0133647	0.12066		1015.03	286.829	10.0487	27.5643	385.792		88.4068	3.09723	8.49593		28.5439	0.883614	10.4058	0.0430604	0.364554	0.107998	0.38008	0.139067		1484.58	830.43	730.078	644.631	95.5316	120.323	0	30.1461	0	44.6515	11.6878	26.3536	9.5855	2.07952	1145.71		10.5358	9.69772	9.51191	9.33233	6.57791
Chaperone protein dnaJ	G7LEJ1	MTR_8g037810		7	4	40.9279	1.21636e-06	2.284e-07	Chaperone	29156.3	21625.6	164847	467618	603308		3.3062	25.2025	71.4913		0.131185	0.000452609	0.0462461	0.000118009	0.352526	0.0179719	20.6922	0.000490181		30447.7	28382	28639.2	22184.5	19552.3	23139.8	146537	122176	225830	304636	526199	572020	602186	877265	330474		14.8941	14.7927	14.8057	14.4373	14.2551
30S ribosomal protein S7	A6U855	Smed_0982	rpsG	8	4	83.0792	0.000588935	0.016871	Ribosomal Component	5523.69	6379.89	24951.6	7288.16	4577.91		16.5198	64.6086	18.8716		0.25569	0.0173293	0.875376	0.670268	3.42358	0.0105342	0.828778	0.412476		6078.1	6019.19	4473.78	4332.67	3500.7	11306.3	30927.2	23297.7	20630	11157.4	4718.39	5988.73	1485.37	2088.64	10159.7		12.5694	12.5554	12.1273	12.081	11.7734
Uncharacterized protein	I3SDP0			5	4	84.0264	0.000309404	0.00017758	Uncharacterized Protein	74426.8	569876	413648	240105	297173		46.5726	33.805	19.6224		1.37768	0.316623	2.37344	0.0116456	1.72278	0.144793	3.99282	0.00671738		54437.3	79627.6	89215.6	769691	495512	444425	514527	233528	492889	198219	263666	258430	342462	364803	184254		15.7323	16.281	16.445	19.5539	18.9186
RNA polymerase sigma factor	A6UBM5	Smed_2223	rpoD	9	4	52.7402	0.00136458	0.010174	Transcription Factor	8940.86	3357.14	10064.2	3563	2428.43		19.7661	59.2557	20.9782		0.333574	0.0472783	0.942223	0.630448	2.82463	0.00713131	0.27161	0.0316119		13055.5	8886.14	4880.98	1572.41	2421.76	6077.25	12213	6921.13	11058.3	4204.11	3497.81	2987.07	1316.6	2610.11	3358.58		13.6724	13.1173	12.253	10.6188	11.2418
Profilin	B7FGT8			5	4	63.8715	0.0227645	0.00061451		42703.7	53063.3	110954	159153	171157		16.4196	34.3331	49.2473		0.478244	0.0532392	0.333411	0.00865701	0.697156	0.219752	4.00802	0.00483918		49921.7	40304.9	37884.5	71064.9	40036.5	48088.4	129192	70426.4	133245	113872	179234	184353	194017	214590	104866		15.6074	15.2987	15.2093	16.1168	15.289
CCP	G7IJ83			4	4	42.8555	7.31946e-08	3.6015e-08		63.7512	485.951	41212.9	134501	159360		0.275795	23.3898	76.3344		0.0117913	0.00116915	0.00361298	0.000415943	0.306412	0.00983422	2499.72	0.000116242		62.3026	104.723	24.2282	150.224	398.181	909.448	49115.3	25821.4	48701.9	99657.7	166103	137744	201176	197942	78962.3		5.96122	6.71043	4.59862	7.23097	8.63728
ATP synthase gamma chain	A6UDM2	Smed_2923	atpG	6	4	41.9661	0.00489835	0.012578	Electron Transport Chain	157.32	249.772	1853.39	1137.88	1788.38		7.70654	57.1851	35.1084		0.134765	0.0639384	0.219507	0.154088	1.62882	0.117152	11.3678	0.000308088		471.961	0	0	0	75.5882	673.729	1562	2369.72	1628.46	1508.26	1195.52	709.851	1624.12	1621.43	2119.59		8.88252	9.16006	8.93093	9.07363	6.24009
3-phosphoshikimate 1-carboxyvinyltransferase	A6UF44	Smed_3456	aroA	8	4	46.9724	0.00187451	0.00034828		17540.5	1656.82	4753.7	2011.39	1329.87		19.6728	56.4444	23.8828		0.348533	0.0541276	0.823722	0.443612	2.36339	0.00714429	0.075817	0.00374468		16172.3	16262.2	20187.1	962.801	760.745	3246.92	5940.34	4110.58	4210.18	2446.25	1608.2	1979.7	719.081	632.922	2637.61		13.9812	13.9892	14.3011	9.91109	9.57127
Uncharacterized HTH-type transcriptional regulator Smed_0045	A6U5H5	Smed_0045		4	4	29.724	3.54534e-07	0.00024773	Uncharacterized Protein	2872	4345.31	17303	9584	9817.15		13.9129	55.401	30.6862		0.25113	0.0152899	0.453392	0.0315475	1.80541	0.128727	3.41823	0.00200595		3826.96	2621.36	2167.68	2693.89	5166.05	5175.99	20503.4	9776.29	21629.3	7349.52	11236.6	10165.9	10838.3	9507.72	9105.42		11.902	11.3561	11.0819	11.3955	12.3348
50S ribosomal protein L15	A6U878	Smed_1005	rplO	6	4	49.5231	0.000371659	0.018214	Ribosomal Component	281.668	8212.71	17886.6	6699.78	4230.99		25.0395	54.5338	20.4268		0.459156	0.0772099	1.22582	0.599125	2.66972	0.0447847	15.0212	0.460656		845.003	0	0	6913.79	5199.34	12525	21350.6	11029.2	21279.8	4908.88	10712.8	4477.68	6573.25	2910.63	3209.1		9.72281	11.9174	12.1148	12.7553	12.3441
50S ribosomal protein L6	A6U874	Smed_1001	rplF	7	4	62.7586	7.80281e-06	0.0004443	Ribosomal Component	1943.83	15197.8	36588	16749.9	17387.8		22.175	53.3853	24.4397		0.415376	0.0898247	0.907333	0.692698	2.18437	0.0647183	8.94513	0.0107158		3897.95	1305.29	628.242	14276.9	6988.58	24327.8	47147.6	22245.7	40370.6	14031.3	23958.2	12260.4	16537.3	21418.5	14207.6		11.9285	10.3502	9.29518	13.8014	12.7708
Glycine-rich RNA-binding protein	G7JA80	MTR_3g084040		5	4	51.023	0.0119085	0.01718		49293.2	168770	122522	79219	116311		45.5505	33.0684	21.381		1.37746	0.282241	2.13042	0.0303248	1.54663	0.282983	2.35958	0.0525764		39801.3	47902.6	60175.8	207261	169223	129825	123509	70294.1	173763	52359	87683.6	97614.4	135641	149722	63570.2		15.2805	15.5478	15.8769	17.6611	17.3686
Cytochrome c oxidase subunit 5B	G7IMH7	MTR_2g103150		6	4	75.3786	0.000138924	2.1645e-05	Cytochrome	4477.27	14091.8	30115	73057.9	102218		12.0171	25.6812	62.3017		0.467934	0.0311636	0.192886	0.00521379	0.412208	0.0184265	22.8304	0.00202602		5900.5	4514.52	3016.8	17829.7	8675.17	15770.6	34753.5	24674.7	30916.9	48521.7	96073.5	74578.7	106379	156539	43735.2		12.5266	12.1404	11.5588	14.122	13.0827
Peptidyl-prolyl cis-trans isomerase	B7FH90			5	4	46.1271	0.00132085	0.00017001		6083.42	25564.1	49192.1	50441.3	78212.9		20.419	39.2916	40.2894		0.519679	0.0782628	0.506809	0.0448292	0.975235	0.896475	12.8567	0.00391698		8480.84	4485.04	5284.36	30442.8	26567.6	19681.8	51628	30178.3	65769.9	33424.7	61007.7	56891.4	89334.3	111513	33791.4		13.05	12.1309	12.3675	14.8938	14.6974
Superoxide dismutase [Cu-Zn]	B7FGV9	MTR_7g114240		6	4	78.5226	8.29645e-07	5.5356e-07		43562.6	578.601	5092.38	45054.5	80240.4		1.14065	10.0391	88.8203		0.113621	1.16384e-05	0.0128422	0.00011472	0.113027	0.00163191	1.84196	0.431846		31848.9	45938.8	52900.1	666.245	541.318	528.241	5385.85	5117.75	4773.55	27479.5	70158.2	37525.8	74226.3	139019	27475.9		14.959	15.4874	15.691	9.37991	9.08033
Nitrogen fixation protein NifX	A6UME5	Smed_6221		5	4	41.7641	0.000871571	0.012861	Nitrogenase	2756.23	321.869	6844.58	7600.45	5891.65		2.17966	46.3508	51.4695		0.0470253	0.00454573	0.0423487	0.00450411	0.90055	0.651736	2.13757	0.21456		7384.62	807.591	76.4821	84.2108	275.206	606.19	6363.16	8115.06	6055.52	10055.3	6004.84	6741.26	3737.49	5343.42	8594.02		12.8503	9.65748	6.25705	6.39593	8.10437
Extracellular solute-binding protein family 3	A6UE82	Smed_3136		8	4	63.7892	0.000350201	0.00019015		175.872	739.144	4034.82	4024.27	7353.82		8.40106	45.8594	45.7395		0.183192	0.0228965	0.183672	0.0237128	1.00262	0.999994	41.8134	0.00168867		527.617	0	0	468.558	309.383	1439.49	3254.25	2785.73	6064.47	2312.44	4676.59	5083.78	7207.6	11314.8	3539.11		9.04335	8.5534	8.20759	8.87209	8.27325
Peptidoglycan-associated lipoprotein	A6UCS6	Smed_2626		5	4	29.7722	0.000851673	0.027396		1484.39	946.335	4850.15	4871.64	5005.98		8.87068	45.4639	45.6654		0.195115	0.0586342	0.194254	0.0591604	0.995589	0.99797	3.37242	0.101702		3222.49	1040.62	190.06	110.196	473.799	2255.01	4985.45	4387.22	5177.79	5017.45	4109.65	5487.83	4633.57	4432.75	5951.63		11.654	10.0232	7.57031	6.78393	8.88813
RNA polymerase sigma factor	A6UCR4	Smed_2614	rpoH	6	4	42.4049	0.00320387	0.36845	Transcription Factor	2094.86	1469.22	3350.43	2572.01	1953.49		19.8768	45.3271	34.7961		0.438518	0.105454	0.571236	0.194317	1.30265	0.0641263	0.932512	0.984529		4045.03	1525.46	714.103	481.105	1377.36	2549.21	3889.83	3021.79	3139.66	2810.68	2658.41	2246.93	1568.65	763.968	3527.84		11.9819	10.575	9.47999	8.91021	10.4277
Arginine biosynthesis bifunctional protein ArgJ	A6UCG6	Smed_2516	argJ	7	4	39.981	1.78037e-05	0.0035396	Amino Acid	27.699	20.7254	940.903	1119.88	2123.41		0.995692	45.2029	53.8014		0.0220272	0.13699	0.0185068	0.114031	0.840181	0.300734	76.6602	0.00622056		71.4238	4.43478	7.23851	0	7.22438	54.9519	800.188	1273.44	749.079	1184.95	1056.22	1118.47	2599.27	2908.96	862.013		6.15833	2.14886	2.85569	9.71791	2.85287
30S ribosomal protein S13 rpsM	A6U881	Smed_1008	rpsM	7	4	54.1651	0.0442554	0.0056479	Ribosomal Component	11577.9	6114.05	6699.67	2336.21	1857.55		40.3569	44.2224	15.4206		0.91259	0.546376	2.61708	0.211852	2.86775	0.015028	0.160439	0.00637915		15899.4	11363.4	7471.08	2852.7	3207.93	12281.5	7746.82	6983.72	5368.47	3388.65	2178.02	1441.98	2665.05	1023.25	1884.34		13.9567	13.4721	12.8671	11.4781	11.6474
Uncharacterized protein	I3SQM0	MTR_1g112030		6	4	65.1601	8.26228e-05	1.4604e-05	Uncharacterized Protein	2321.72	2030.45	10243.4	27441.1	40670.8		5.11257	25.7922	69.0952		0.198222	0.00411921	0.0739932	0.00133828	0.373285	0.0446144	17.5176	0.0021433		3312.74	2204.14	1448.27	1535.16	1744.39	2811.81	9570.28	7033.3	14126.5	15224.3	35625.6	31473.3	43769.2	58384.3	19859		11.6938	11.106	10.5001	10.5842	10.7685
Uncharacterized protein	B7FGP5	MTR_4g019800		6	4	31.5857	6.70104e-05	7.6796e-06	Uncharacterized Protein	2663.45	3749.37	11405	26756.7	37474.5		8.94601	27.2124	63.8415		0.328747	0.00303562	0.140128	0.000762383	0.42625	0.0187075	14.0699	0.00194807		2365.49	2783.2	2841.68	4613.27	3495.11	3139.72	12496.7	8671.47	13046.9	18433.1	33275.7	28561.2	39015.5	56053.4	17354.6		11.2079	11.4425	11.4725	12.1716	11.7711
Cobalamin synthesis protein P47K	A6UD67	Smed_2767		7	4	45.1905	0.0201947	0.007872		12636.9	5474.25	7005.03	3578.46	2985.68		34.091	43.624	22.285		0.781474	0.255476	1.52978	0.216964	1.95755	0.0228638	0.236267	0.0255154		19062.5	10543.8	8304.31	3523.45	5619.16	7280.15	6903.93	7593.83	6517.35	4840.79	2496.21	3398.38	1444.07	2567.3	4945.67		14.2185	13.3641	13.0197	11.7828	12.4561
Cell division control protein-like protein	G8A142			22	4	168.369	1.73871e-05	2.2478e-06		2206.28	4361.09	27424.3	26241.6	42056.6		7.51563	47.2613	45.2231		0.159023	0.000613234	0.16619	0.000227693	1.04507	0.892358	19.0622	0.00143981		1898.32	2226.43	2494.1	3650.92	4461.79	4970.55	24337.6	21325.3	36609.9	20836	28922.8	28965.9	44293.4	62832.3	19044.1		10.8905	11.1205	11.2843	11.834	12.1234
Histone H2B	G7JTQ9	MTR_4g063240		5	4	49.5223	5.0779e-05	0.0014054		55350	53408.8	29341.8	24191.5	18408.5		49.9418	27.4371	22.6211		1.82023	0.0187244	2.20775	0.0215947	1.2129	0.268625	0.332584	0.0129023		53995.9	46433.2	65620.8	56254.4	64389.6	39582.4	26846.6	31250.9	29927.8	24696.5	30447.1	17430.9	14371.8	12547.6	28306.1		15.7206	15.5029	16.0019	15.7797	15.9745
Embryo-specific 3	Q2HVX1	MTR_2g103307		5	4	73.7294	0.000399513	0.00075546		465.651	40.8269	14938.6	22410.5	23745.8		0.109192	39.9536	59.9372		0.00273298	0.037506	0.00182178	0.0260732	0.666591	0.128975	50.9948	0.00323103		1047.06	168.1	181.793	0	57.5185	64.9622	14112.3	9536.41	21167.1	20380.7	25043.7	21807	29372.2	30011.9	11853.3		10.0321	7.39317	7.50615	11.6675	5.84596
Nucleoside diphosphate kinase	A6U7K1	Smed_0775	ndk	6	4	51.284	4.04976e-06	8.7934e-05		433.496	5245.68	15761.1	16055.5	24979.2		14.1537	42.526	43.3204		0.332824	0.0481633	0.326721	0.0483773	0.981662	0.953536	57.6227	0.0045633		928.125	303.38	68.9823	2100.9	5093.67	8542.46	17013.3	11412.2	18857.8	11154.7	18631.3	18380.6	25840.2	33039.9	16057.5		9.85818	8.24498	6.10816	11.0368	12.3145
Leghemoglobin	G7I6B5	MTR_1g011540		7	4	65.1717	9.38291e-06	2.7158e-06	Leghemoglobin	362.622	492.132	7813.06	20449.4	22699.1		1.71149	27.1715	71.117		0.0629885	0.000696601	0.0240659	0.000326892	0.382068	0.0147766	62.5972	0.00218511		702.074	185.157	200.635	472.89	285.049	718.458	9166.76	5942.98	8329.43	13713.8	21870.3	25764	28165.7	31341.5	8590.14		9.45548	7.5326	7.64843	8.88536	8.15507
BolA-like protein	G7LC99	MTR_8g092690		6	4	54.4713	0.00193446	8.2231e-05		5977.04	14029.1	13187.8	19804.1	14907.3		29.8358	28.0467	42.1176		1.06379	0.508822	0.708393	0.0119733	0.665914	0.0219193	2.49409	0.00865356		6731.56	4733.05	6466.52	13282.3	14934.8	13870	15057.6	11134.9	13370.9	22665.8	18501.5	18244.9	11321.4	14279.1	19121.5		12.7167	12.2086	12.6588	13.6972	13.8664
Uncharacterized protein	I3T4L2	MTR_1g097600		6	4	54.7508	0.0334396	0.18288	Uncharacterized Protein	19830.2	21532.4	31217.1	19715.8	20878.5		29.7141	43.0787	27.2072		0.689764	0.190011	1.09214	0.59527	1.58335	0.108933	1.05286	0.705335		14728.6	19421.8	25340.1	26182.6	20694.2	17720.6	35715	20606.6	37329.8	17005	23082.1	19060.3	23424	18141.2	21070.3		13.8463	14.2454	14.6291	14.6763	14.3369
Peroxidase	G7IJU5	MTR_2g029850		6	4	57.5518	0.00176391	0.0088237	Oxidative Stress	43427.2	13192.6	7623.23	19636.7	20039.6		32.6125	18.8449	48.5426		1.73057	0.181857	0.671833	0.536432	0.388214	0.115215	0.461451	0.0483576		43781.3	36625.8	49874.6	14794.6	17556.9	7226.14	8006.04	5552.07	9311.58	10109.9	35290	13510.1	17726.6	30966.5	11425.6		15.418	15.1606	15.606	13.8528	14.0998
Peptidyl-prolyl cis-trans isomerase Pin1	G7LCY6	MTR_8g076070		7	4	56.6747	6.91093e-05	2.1399e-05		409.37	5671.28	8747.07	19615.7	18993.2		16.6635	25.7009	57.6356		0.648364	0.128695	0.289119	0.0025643	0.445921	0.0223099	46.3962	0.00370191		662.942	486.029	79.1374	5751.28	6806.22	4456.33	9051.77	6036.19	11153.2	14818.7	20468.9	23559.6	21940.8	21541	13497.7		9.37274	8.9249	6.30629	12.4897	12.7326
Pentatricopeptide repeat-containing protein	G7K5W6	MTR_5g076010		7	4	44.0512	9.94224e-05	1.5876e-05		1543.82	2139.67	19335.9	18278.6	27592.9		5.38224	48.6387	45.9791		0.110658	0.00243128	0.117058	0.00284328	1.05784	0.800225	17.8731	0.00257336		2123	1514.12	994.343	1156.03	2069.64	3193.33	21726.6	13904.2	22377	13496.4	23830.3	17509.2	33615.5	37082.8	12080.4		11.0519	10.5643	9.9576	10.175	11.0152
Snakin-1	G7ZXL9	MTR_3g102660		4	4	28.6743	2.78115e-05	6.9277e-06		411.6	4902.64	11704.5	18179.4	13888		14.0935	33.6466	52.2599		0.418868	0.0679388	0.269681	0.0391047	0.643833	0.464583	33.7416	0.000260433		500.651	522.603	211.545	5806.76	4597.05	4304.1	13827.2	5846.45	15439.8	7489.75	21286.6	25761.8	13925	14287.4	13451.7		8.96766	9.02957	7.72482	12.5035	12.1665
UBA/THIF-type NAD/FAD binding protein	A6UM61	Smed_6102		5	4	30.5203	0.000273361	0.050985		1651.14	688.58	2399.73	2763.16	2951.87		11.7676	41.0108	47.2216		0.28694	0.0131379	0.2492	0.00639297	0.868475	0.450983	1.78777	0.29432		3647.57	810.751	495.114	416.725	632.092	1016.92	1845.67	3166.67	2186.86	3241.85	2291.93	2755.7	2723.56	1407.08	4724.99		11.8327	9.66311	8.95162	8.70295	9.30399
Sigma 54 modulation protein/ribosomal protein S30EA	A6U5E4	Smed_0014		8	4	75.4626	1.7258e-05	0.0003692		859.548	64.2144	24315.5	35091.3	50705.8		0.107976	40.8864	59.0057		0.00264088	0.021539	0.00182993	0.0152286	0.692923	0.2535	58.9913	0.00518613		1928.71	524.631	125.304	0	81.9458	110.697	26734.3	13715.1	32497.2	25044.5	39763.9	40465.3	54732.9	66792.1	30592.5		10.9134	9.03516	6.96929	11.5503	6.3566
Aldehyde dehydrogenase	A6UGA1	Smed_3869		5	4	27.4519	9.35874e-06	1.4687e-06		60187	649.464	1804.33	2061.6	1958.64		14.3833	39.9595	45.6572		0.359948	0.0366441	0.315029	0.0906615	0.875206	0.988458	0.0325426	5.25391e-05		52561	59493.7	68506.2	480.958	339.684	1127.75	2138.53	1509.62	1764.83	943.459	3468.88	1772.46	1728.54	2653.41	1493.98		15.6817	15.8604	16.0639	8.90977	8.40805
Heat-shock protein	G7JFK1	MTR_4g130540		22	4	184.387	0.0013719	0.00013412	Heat Shock	2221.72	1619.12	3794.66	13190.6	9755.26		8.70286	20.3966	70.9006		0.426682	0.00673881	0.122747	0.000567064	0.287679	0.00880906	4.39086	0.0215639		2791.29	2314.68	1559.19	1558.74	1729.26	1569.34	2830.04	4878.53	3675.42	18960.3	10365.2	10246.4	4986.24	8190.34	16089.2		11.4467	11.1766	10.6066	10.6062	10.7559
Uncharacterized protein	I3S7Z6			6	4	47.2201	0.270638	0.18736	Uncharacterized Protein	6723.85	11309.4	10240.8	13046.8	10953.9		32.689	29.6003	37.7108		1.10435	0.329424	0.866834	0.929754	0.784928	0.717346	1.62911	0.0366149		8414.15	6462.19	5295.21	12427.5	11581.8	9918.98	11472.8	9609.02	9640.68	8926.05	22348.2	7866.17	12383.2	11324.6	9153.86		13.0386	12.6578	12.3705	13.6012	13.4996
ABC transporter related	A6UDL4	Smed_2915		7	4	40.6259	0.000244731	0.0015504	ABC Transporter	1553.22	52.6828	1725.41	2578.96	2266.24		1.20914	39.6004	59.1905		0.0305335	0.0354322	0.0204279	0.0166016	0.669033	0.197091	1.45906	0.260589		1585.9	1063.28	2010.46	0	54.7203	103.328	1437.98	2695.69	1042.56	3077.42	2049.75	2609.71	1659.29	1873.64	3265.77		10.6311	10.0543	10.9733	9.18422	5.774
30S ribosomal protein S17 rpsQ	A6U868	Smed_0995	rpsQ	5	4	53.397	5.0385e-05	0.0071761	Ribosomal Component	21607.7	104422	109130	63055.8	48969.8		37.751	39.4529	22.7961		0.956862	0.937671	1.65603	0.171017	1.73069	0.268118	2.26631	0.0658245		27240	19446.4	18136.7	122858	92115.2	98294	142026	56121.3	129243	30187.2	108209	50770.9	75722.8	41517.2	29669.5		14.7334	14.2472	14.1466	16.9066	16.4912
Arginine/serine-rich splicing factor	G7J9M2	MTR_3g083550		5	4	37.7834	0.000288732	0.00012224		1900.64	29135.3	15609.1	12383.1	18860.2		51.0005	27.3232	21.6763		1.86656	0.290955	2.35282	0.143133	1.26051	0.481234	9.92307	0.000948961		2633.91	1720.19	1347.81	45970.1	28957.5	12478.3	17666.8	9599.39	19561	9103.87	13347.5	14698	23625.2	19929.1	13026.2		11.363	10.7484	10.3964	15.4884	14.8216
Uncharacterized protein	I3SDH9			6	4	38.9689	0.173454	0.14029	Uncharacterized Protein	3325.21	1044.81	885.465	12137.1	9892.85		7.42714	6.29444	86.2784		1.17995	0.714848	0.0860834	0.0585991	0.0729549	0.0436175	2.9751	0.817634		3746.26	3144.87	3084.5	598.829	1049.05	1486.54	1072.78	675.628	907.987	4154.58	29251.6	3005.25	11127	18121.9	429.626		11.8712	11.6188	11.5908	9.226	10.0349
MtN5 protein	O24101	MTR_5g094210	MtN5	6	4	47.0487	0.00754549	0.00071582	Nodulin	1655.7	4382.43	9995.67	11657.9	12056.1		16.8322	38.3918	44.776		0.438433	0.0175549	0.375921	0.0211974	0.857419	0.634251	7.2816	0.0131438		2608.11	1573.21	785.764	4000.54	5727.94	3418.82	11641	7301.76	11044.3	7394.34	14868.6	12710.7	15140.2	15218.7	5809.4		11.3488	10.6195	9.61795	11.966	12.4838
NADH-quinone oxidoreductase subunit F	G7I3R9	MTR_1g042300		9	4	60.8226	0.095483	0.032416	Electron Transport Chain	3312.64	1532.46	2800.55	11198.3	14732.8		9.8669	18.0317	72.1014		0.547198	0.0186781	0.136848	0.0350962	0.250088	0.118431	4.44744	0.162734		4261.28	3243.84	2432.8	1394.83	1618.31	1584.23	2424.04	2318.96	3658.65	4620.49	23948.4	5025.89	14980.9	26356.5	2861		12.0571	11.6635	11.2484	10.4459	10.6603
Uncharacterized protein	I3SNK7			5	4	42.9256	5.06383e-05	1.2306e-05	Uncharacterized Protein	516.42	531.772	2216.26	9991.29	15380.9		4.17425	17.397	78.4287		0.239941	0.010058	0.0532235	0.00141869	0.22182	0.00675178	29.7837	0.0022795		954.517	288.086	306.656	469.786	304.281	821.248	2314.52	1631.57	2702.7	6095.2	14136.4	9742.32	16805.5	21708.9	7628.15		9.89863	8.17035	8.26048	8.87586	8.24926
60S ribosomal protein L7-4	Q2HVI3	MTR_2g038250		11	4	91.4166	0.0110269	0.0030839	Ribosomal Component	3758.94	10931.4	12005.1	9869.36	7949.69		33.3215	36.5944	30.0841		0.910562	0.401284	1.10761	0.497312	1.21641	0.310219	2.11487	0.0767683		5779.29	3097.14	2400.39	10552.7	11879.9	10361.7	11797.4	13855.3	10362.7	13037.9	7339.02	9231.17	5566.92	7232.06	11050.1		12.4967	11.5967	11.2291	13.3653	13.5362
Uncharacterized protein	I3SHN6			5	4	39.2579	0.0569407	0.13002	Uncharacterized Protein	11000	4463.4	4461.5	9585.58	9714.55		24.1128	24.1026	51.7846		1.00043	0.980429	0.465637	0.206101	0.465439	0.209209	0.883145	0.704972		15536.8	6662.98	10800.1	5512.33	3572.35	4305.53	4788.73	3281.94	5313.83	4979.44	17603.5	6173.8	9848.33	14597.2	4698.15		13.9234	12.702	13.3988	12.4284	11.8027
Uncharacterized protein	I3SE58			9	4	50.0631	2.34055e-06	7.2581e-07	Uncharacterized Protein	861.301	13855	10245.1	9327.57	11670.2		41.4478	30.6485	27.9037		1.35236	0.231869	1.48539	0.0593897	1.09837	0.726538	13.5495	0.000516298		821.044	944.607	818.252	17827.4	12160.1	11577.6	11192	7075.31	12468	8439.42	9888.8	9654.5	14555.1	13682.5	6773.06		9.68131	9.88357	9.6764	14.1218	13.5699
6-phosphofructokinase	G7ZYE9			7	4	43.0058	0.0030118	0.0010956	Glycolysis	278.353	193.809	2689.56	9002.57	10299		1.63057	22.6281	75.7414		0.0720598	0.0298445	0.0215282	0.0184421	0.298754	0.137793	36.9998	0.00966782		449.227	210.681	175.151	15.1784	178.619	387.629	3447.42	2343.37	2277.89	6736.64	17313.7	2957.42	9863.91	18983.3	2049.83		8.8113	7.71892	7.45246	3.92395	7.48074
Uncharacterized protein	B7FGK8			8	4	48.6278	0.0318708	0.0069371	Uncharacterized Protein	3385.8	8841.09	8300.36	8630.36	8093.11		34.3053	32.2071	33.4876		1.06514	0.657602	1.02442	0.801552	0.961763	0.857539	2.39031	0.0273742		2679.69	3545.41	3932.31	9811.86	8229.04	8482.36	10031.4	5570.83	9298.88	6147.65	9423.93	10319.5	9925.25	9352.42	5001.66		11.3879	11.7917	11.9412	13.2603	13.0065
Succinate dehydrogenase and fumarate reductase iron-sulfur protein	A6UDQ5	Smed_2956		5	4	32.6681	0.00684758	0.0027257	TCA	3242.04	332.296	2654.23	4346.16	5018.57		4.53171	36.1973	59.271		0.125195	0.0282942	0.0764574	0.0134469	0.610708	0.0335856	1.54797	0.268904		5061.25	3513.63	1151.25	0	195.535	801.352	2312.55	2780.54	2869.61	3612.82	5569.77	3855.88	6007.43	5095.08	3953.21		12.3053	11.7787	10.169	9.753	7.61129
Uncharacterized protein	A6U988	Smed_1372		6	4	72.7442	2.58739e-06	0.00042401	Uncharacterized Protein	3878.54	7166.19	19011.8	28520	35688.6		13.1014	34.7578	52.1409		0.376934	0.0257249	0.251269	0.00502769	0.666613	0.172765	9.20156	0.00931732		5679.14	4540.95	1415.54	7412.42	4781.74	9304.41	19108.1	12629.9	25297.4	20578.8	34362.7	30618.5	39071.2	46919.1	21075.5		12.4715	12.1488	10.4671	12.8557	12.2233
Nodule-specific glycine-rich protein 2A	Q8S2U0	MTR_2g042480	NGR 2A	4	4	38.7036	0.00127858	0.00050983	Nodule-specific	442.397	5591.27	24962.1	6968.39	12539.3		14.9014	66.527	18.5716		0.22399	0.0163016	0.802375	0.6312	3.58219	0.0215776	28.344	0.0150346		1025.98	249.622	51.5845	4334.11	2649.64	9790.05	29309.3	18435.6	27141.4	3177.08	8693.9	9034.2	12720	19447	5450.91		10.0028	7.9636	5.68887	12.0815	11.3716
RNA-binding protein	G7J8U4	MTR_3g082650		7	4	56.5125	0.00503096	0.11288		15709.9	8811.1	9056.2	6735.33	8979.38		35.8137	36.8099	27.3765		0.972936	0.983795	1.30819	0.220795	1.34458	0.371469	0.571576	0.137265		12077.5	15153.4	19898.7	10740.8	8471.74	7220.77	10459.1	5525.95	11183.5	6097.98	8849.27	5258.75	9197.81	13094.8	4645.55		13.56	13.8873	14.2804	13.3908	13.0484
Coatomer subunit gamma	G7JG50	MTR_4g069920		9	4	48.8428	0.00734493	0.012347		7771.49	3652.74	9793.64	6529.49	4815.86		18.2858	49.0273	32.6869		0.372971	0.00172907	0.559422	0.0409908	1.49991	0.0449473	0.619683	0.158269		8986.73	7480.37	6847.38	2771.93	4169.65	4016.64	9570.34	9380.47	10430.1	8052.02	4912.41	6624.04	2592.62	3961.38	7893.58		13.1336	12.8689	12.7413	11.4367	12.0257
Uncharacterized protein	I3T2X5			9	4	63.5712	0.172511	0.015575	Uncharacterized Protein	2457.84	3991.45	10823	6301.58	6722.27		18.9025	51.2549	29.8426		0.368794	0.0840597	0.633405	0.171843	1.71751	0.255676	2.73504	0.0267679		2176.11	1970.9	3226.5	6441.74	2980.38	2552.24	12969.8	5158.4	14340.8	5838.95	7986.41	5079.38	8703.37	7510.55	3952.89		11.0875	10.9446	11.6558	12.6532	11.5413
Aquaporin PIP2-7	G7IRS0	MTR_2g094270		10	4	98.5691	3.2303e-06	2.8345e-05		33193.4	6654.27	8319.1	6300.93	7866.46		31.2784	39.104	29.6176		0.799878	0.407153	1.05608	0.966492	1.3203	0.206788	0.236989	0.000261759		40112.6	32011.8	27455.8	9557.17	5918.31	4487.32	8902.88	6004.04	10050.4	5386.33	6690.91	6825.56	7943.23	8376.29	7279.87		15.2918	14.9663	14.7448	13.2224	12.531
Uncharacterized protein	B7FNA0			8	4	50.4232	0.000147328	1.7508e-05	Uncharacterized Protein	781.201	654.342	6056.15	6012.88	5428		5.14283	47.5986	47.2585		0.108046	0.000285688	0.108823	0.000364175	1.0072	0.911173	6.94827	0.0104813		1347.09	645.487	351.03	440.538	784.991	737.498	6559.4	5540.44	6068.62	6407.23	5072.81	6558.59	4095.31	4151.2	8037.49		10.3956	9.33424	8.45545	8.78312	9.61653
Malate synthase G	A6UEL4	Smed_3270	glcB	9	4	52.1659	8.21233e-05	0.0011519	TCA	13970.7	1636.54	12899.3	24531	38860.2		4.18906	33.0186	62.7924		0.12687	0.0300921	0.0667129	0.0168062	0.525837	0.0864025	2.78155	0.11298		8945.38	21739.2	11227.5	255.987	1062.39	3591.23	13063.9	10048.7	15585.4	14694.3	32055	26843.7	38657.2	61702.7	16220.7		13.1269	14.408	13.4547	7.99992	10.0531
40S ribosomal protein S25-2	B7FH10	MTR_4g070600		5	4	35.8763	3.1199e-07	1.5829e-06	Ribosomal Component	5965.41	25792.5	13448.7	5689.84	5746.39		57.4047	29.9318	12.6635		1.91785	0.0021138	4.53308	0.000410921	2.36363	0.00171185	0.963286	0.844244		6166.39	4657.63	7072.2	29237.3	26261.8	21878.4	14268.8	12673.9	13403.4	6416.15	6147.42	4505.94	5822.56	4645.37	6771.24		12.5902	12.1854	12.7879	14.8355	14.6807
Uncharacterized protein	I3SZ10			5	4	35.9733	0.00369616	0.0019464	Uncharacterized Protein	5583.24	2793.49	4080.59	5495.11	8708.21		22.5842	32.99	44.4258		0.684579	0.0462384	0.508359	0.0291274	0.742586	0.158613	1.55971	0.12669		6616.86	4738.45	5394.41	2142.75	2909.43	3328.29	3797.57	4430.04	4014.17	4069.3	6909.6	5506.44	9740.82	10669	5714.83		12.6919	12.2102	12.3972	11.0653	11.5065
Conserved hypothetical signal peptide protein	A6UDN7	Smed_2938		5	4	48.5779	1.80567e-05	0.0043561		9986.8	6282.47	14437.4	25617.4	43997.2		13.5582	31.1572	55.2847		0.435154	0.0286106	0.245242	0.00501042	0.563577	0.153554	4.40553	0.0438093		15373.6	7163.79	7422.98	5946.02	7056.96	5844.43	13346.7	9399.95	20565.4	15262.6	29302.2	32287.4	49626.2	65473.5	16891.9		13.9082	12.8065	12.8578	12.5377	12.7848
Uncharacterized protein	I3SJ62	MTR_8g045695		9	4	101.514	0.115663	0.83571	Uncharacterized Protein	6461.11	8349.84	6816.87	5390.51	6290.68		40.6175	33.1605	26.222		1.22488	0.557246	1.54899	0.17345	1.26461	0.842016	0.973621	0.840576		8188.57	6290.85	4903.92	5439.74	7562.23	12047.5	11036.2	2754.41	6660.06	5726.01	5201.83	5243.68	8852.16	6143.85	3876.02		12.9994	12.619	12.2597	12.4093	12.8846
Ketol-acid reductoisomerase	G7JCK0	MTR_4g079780		12	4	81.2119	1.80795e-07	2.6659e-06	Amino Acid	5797.62	14848.4	9206.83	5143.03	4720.07		50.8537	31.5322	17.6142		1.61276	0.00236022	2.88708	8.64357e-05	1.79016	0.000805493	0.814139	0.205524		6624.9	5698.59	5069.38	16379.5	14130.4	14035.2	9912.11	9302.5	8405.89	5528.82	4778.33	5121.96	4237.85	4033.04	5889.32		12.6937	12.4764	12.3076	13.9996	13.7865
Phosphoenolpyruvate carboxylase	G7IU25	MTR_2g092930		29	4	225.834	0.000895959	0.00126	TCA	24.3875	290.347	2088.61	4971.76	5382.91		3.94992	28.4137	67.6364		0.139015	0.0159772	0.0583993	0.0056419	0.420095	0.0277841	220.724	0.0228911		57.5715	15.5909	0	120.897	125.169	624.975	2141.89	1514.1	2609.84	3288.31	5244.82	6382.15	6488.74	6353.24	3306.75		5.84728	3.96263	9.45851	6.91764	6.96774
NADH-quinone oxidoreductase, chain G	A6U7X1	Smed_0896		8	4	41.6787	0.00611009	0.0072325	Electron Transport Chain	4012.62	5105.23	3130.16	2016.04	1558.99		49.8002	30.5339	19.6659		1.63098	0.183012	2.53231	0.0333975	1.55263	0.0220288	0.388521	0.0349848		3418.58	5089.5	3529.79	2863.15	6151.93	6300.61	3616.32	2798.71	2975.44	1705.04	2361.15	1981.93	2396.12	854.898	1425.95		11.7392	12.3133	11.7854	11.4834	12.5868
Argininosuccinate synthase ArgG	A6UE09	Smed_3063	argG	8	4	55.3821	0.129849	0.0004916	Amino Acid	16201.4	11421.9	6110.93	2533.48	3041.22		56.9207	30.4538	12.6256		1.86909	0.0598509	4.50837	0.000274578	2.41207	0.019901	0.187713	0.0170086		8341.7	11211.5	29051	14105.6	10820.9	9339.03	7290.94	3755.72	7286.13	2505.59	2673.95	2420.89	2799.42	2652.92	3671.32		13.0261	13.4527	14.8263	13.784	13.4015
Uncharacterized protein	I3SDW3			8	4	74.7467	5.86356e-06	4.7108e-06	Uncharacterized Protein	1138.4	20603.4	20363.5	4541.93	3816.29		45.2735	44.7462	9.98033		1.01178	0.78791	4.53627	3.69532e-06	4.48344	0.00702502	3.35232	0.0237699		1543.37	644.752	1227.09	20165.7	19350.9	22293.8	27671.5	10957.2	22461.7	4498.11	4547.21	4580.49	5565.68	3259.96	2623.23		10.5919	9.3326	10.261	14.2996	14.2401
Heat shock 70 kDa protein	G7IGB4	MTR_2g038270		11	4	86.5478	0.012316	0.0019265	Heat Shock	1362.47	768.49	1631.3	4428	4637.96		11.2553	23.8921	64.8526		0.471089	0.159946	0.173552	0.00902847	0.368407	0.0189784	3.40408	0.0240632		2097.88	1333.66	655.881	317.45	851.626	1136.39	1037.98	2535.07	1320.87	4362.73	3811.75	5109.52	3737.69	6083.43	4092.76		11.0347	10.3812	9.35729	8.31039	9.73408
MAP-like protein kinase	G7K6M0	MTR_5g017090		7	4	42.3546	0.000580444	0.00023508		1992.99	149.729	4529.12	4426.68	2980.52		1.64438	49.7403	48.6153		0.0330593	0.00482177	0.0338243	0.00518827	1.02314	0.909034	1.4955	0.501143		1814.88	3211.82	952.271	79.9632	36.9604	332.264	5202.25	3019.85	5365.26	2902.55	4335.54	6041.96	3911.38	1189.49	3840.68		10.8257	11.6492	9.89523	6.32126	5.20791
ABC transporter, periplasmic binding protein, thiB subfamily	A6UE53	Smed_3107		9	4	61.703	6.17284e-14	0.4799	ABC Transporter	0	5835.74	4974.49	5781.27	5384.12		35.1731	29.9822	34.8448		1.17313	0.4321	1.00942	0.985534	0.86045	0.292494	#DIV/0!	0.240586		0	0	0	7251.08	5836.76	4419.38	4307.09	4767.53	5848.85	5239.64	5288.36	6815.81	5622.27	4135.15	6394.95		12.9208	12.4973	12.624	12.824	12.5109
Uncharacterized protein	I3STP8			6	4	38.8822	0.0659414	0.012785	Uncharacterized Protein	2314.17	964.899	3469.25	4328.1	3507.12		11.012	39.5931	49.3949		0.278129	0.0368413	0.222938	0.0243634	0.801564	0.323309	1.5155	0.460466		2104.34	2953.78	1884.39	360.441	792.71	1741.55	3856.8	3932.24	2618.7	5588.65	3524.43	3871.21	5480.86	1590.65	3449.84		11.0392	11.5283	10.8799	8.49362	9.63065
Uncharacterized protein	A6U6D3	Smed_0355		5	4	36.5695	0.00205969	2.745e-05	Uncharacterized Protein	47386.9	6071.63	5020.56	6003.18	6158.7		35.5162	29.368	35.1158		1.20935	0.520726	1.0114	0.924476	0.836317	0.360431	0.129966	0.00239163		29442.2	38137.9	74580.7	4272.73	5709.63	8232.53	5009.05	3415.03	6637.59	5319.25	6709.07	5981.21	6643.96	6585.72	5246.43		14.8456	15.2189	16.1865	12.0609	12.4792
Serine hydroxymethyltransferase	Q45FE6			11	4	60.1615	0.0130501	0.0019654		1133.18	556.256	4078.02	4085.58	3829.36		6.37918	46.7671	46.8537		0.136403	0.0119567	0.136151	0.0184806	0.998151	0.871559	3.37931	0.0415013		1828.07	858.35	713.118	189.074	599.789	879.904	3314.78	5513.12	3406.17	6608.69	2628.71	3019.34	2318.05	3003.59	6166.44		10.8361	9.74542	9.478	7.56281	9.22831
3-isopropylmalate dehydrogenase	A6UEC2	Smed_3178	leuB	8	4	47.1871	0.0133907	0.024163	Amino Acid	3114.33	353.822	531.117	963.383	978.321		19.1429	28.7351	52.122		0.666183	0.428604	0.36727	0.0491886	0.551305	0.101207	0.314135	0.152355		5805.42	2362.1	1175.46	453.396	142.502	465.568	430.12	861.572	301.66	1139.61	824.017	926.517	746.135	359.69	1829.14		12.5032	11.2059	10.199	8.82463	7.15483
NADH-quinone oxidoreductase, E subunit	A6U7W8	Smed_0893		5	4	28.4464	0.00125723	7.7151e-06	Electron Transport Chain	24857.8	2615.68	1920.93	2257.2	2380.94		38.5009	28.2747	33.2244		1.36167	0.273131	1.15881	0.419814	0.851024	0.56953	0.0957821	0.000474349		22607.7	19300.8	32665	2317.99	3011.38	2517.66	2565.98	1013.89	2182.93	1573.3	2802.91	2395.4	2766.53	2694	1682.28		14.4645	14.2364	14.9955	11.1787	11.5562
40S ribosomal protein S27	B7FN54	MTR_1g111970 MTR_2g029270		4	4	35.0095	0.00412351	0.071867	Ribosomal Component	6906.34	5461.14	4120.91	3805.23	7599.52		40.7935	30.7823	28.4242		1.32523	0.181131	1.43517	0.101158	1.08296	0.773014	1.10037	0.790551		8831.75	7177.18	4710.09	5171.34	5124.09	6087.99	4070.65	5425.55	2866.53	5230.76	3071.59	3113.33	9669.82	8453.32	4675.42		13.1085	12.8092	12.2015	12.3363	12.3231
Protease Do	A6U887	Smed_1014		5	4	29.9306	0.257812	2.7313e-05	Protease	8777.15	4494.43	2274.07	1486.17	1248.41		54.4471	27.5489	18.004		1.97638	0.0594848	3.02417	0.00976212	1.53016	0.181215	0.142234	0.000328433		10150.8	9612.95	6567.66	5092.04	3078.45	5312.79	2362.7	2953.43	1506.08	1616.65	1057	1784.85	1194.2	1061.51	1489.53		13.3093	13.2308	12.6812	12.314	11.588
Elongation factor Tu	G7IKE0	MTR_2g021300		6	4	54.1302	0.000127513	0.00092522	Elongation Factor	4936.12	2074.53	2360.08	3402.79	4140.65		26.4696	30.113	43.4173		0.87901	0.271037	0.609656	0.00317239	0.693572	0.00496611	0.838847	0.376464		4611.07	4688.83	5508.46	1771.11	2148.1	2304.38	2104.96	2334.03	2641.24	3450.1	3366.24	3392.02	4199.72	5517.46	2704.78		12.1709	12.195	12.4274	10.7904	11.0688
Aspartate aminotransferase	I3SJC8	I3SJC8_MEDTR		11	4	73.8864	0.00160469	0.0046412	Amino Acid	1245.79	33.2614	540.659	3215.76	3133.71		0.877683	14.2666	84.8557		0.0615201	0.205231	0.0103432	0.0344713	0.168128	0.00398631	2.51543	0.0392505		2030.64	981.433	725.309	0	88.66	11.1241	489.709	825.096	307.171	2504.01	3769.07	3374.2	3963.67	2867.53	2569.93		10.9877	9.93875	9.50245	9.20764	6.47021
Uncharacterized protein	A6U9U1	Smed_1580		5	4	46.418	8.09733e-07	1.8176e-05	Uncharacterized Protein	3974.65	381.353	3083.32	8241.02	12711.3		3.25784	26.3403	70.4018		0.123683	0.000596053	0.0462749	0.000168827	0.374143	0.026378	3.19809	0.0765814		5780.77	3756.75	2386.45	378.728	331.895	433.435	2591.47	2312.85	4345.63	5251.68	10483.2	8988.16	15673.4	17283	5177.5		12.497	11.8753	11.2206	8.56502	8.37458
Ascorbate peroxidase	G7J4Y1			7	4	39.2456	0.00305768	0.00010152		981.511	1181.28	1712.52	3114.05	3908.86		19.6624	28.5046	51.833		0.689795	0.0445448	0.37934	0.00166936	0.549932	0.0193529	3.98249	0.00523485		1508.99	810.485	625.064	1091.36	1323.2	1129.3	2099.55	1459.88	1578.12	2473.04	3258.24	3610.86	3959.23	4050.73	3716.61		10.5594	9.66264	9.28786	10.0919	10.3698
Uncharacterized protein	I3T8W9			9	4	64.5767	0.00109777	0.0061606	Uncharacterized Protein	3756.86	2002.72	827.747	3054.79	1975.79		34.0294	14.0648	51.9058		2.41948	0.0398808	0.6556	0.412491	0.270967	0.0370235	0.525915	0.0375068		3789.53	4044.76	3436.29	1469.71	2734.01	1804.45	613.519	1263.68	606.045	2187.14	5192.83	1784.41	1443.42	2910.19	1573.76		11.8878	11.9818	11.7466	10.5213	11.4168
Uncharacterized protein	I3T928			6	4	36.3147	0.0155044	0.023421	Uncharacterized Protein	1538.72	4992.17	4206.23	2856.73	2213.06		41.4112	34.8916	23.6972		1.18685	0.582936	1.74751	0.0913109	1.47239	0.206811	1.43825	0.514372		1765.52	1055.84	1794.8	7104.52	3824.65	4047.36	5330.91	2738.89	4548.88	3666	2276.86	2627.32	2734.79	975.92	2928.46		10.7859	10.0442	10.8096	12.7945	11.9011
Protein YABBY	G7JE45			21	4	192	0.0753234	0.10437		1671.45	6477.89	5986.89	2774	2136.72		42.5092	39.2872	18.2036		1.08201	0.724351	2.33522	0.0268378	2.15822	0.11181	1.27837	0.909975		687.725	1878.23	2448.38	6808.21	8101.57	4523.89	7783.62	2999.32	7177.73	2197.86	3843.78	2280.36	2779.65	239.238	3391.28		9.42569	10.8752	11.2576	12.7331	12.984
Coiled-coil domain-containing protein	G7J994	MTR_3g118350		8	4	52.7433	0.00055453	0.00062917		1118.92	6550.42	5351.33	2665.01	1960.92		44.9683	36.7366	18.2951		1.22407	0.34534	2.45794	0.00459968	2.008	0.0547766	1.7525	0.27038		821.216	1623.35	912.206	7597.77	6162.81	5890.68	7226.57	3516.42	5311.01	1992.64	3130.59	2871.79	3294.7	1106.47	1481.59		9.68162	10.6648	9.83321	12.8914	12.5894
Uncharacterized protein	I3SWF9			6	4	34.9033	1.28486e-05	7.5375e-05	Uncharacterized Protein	4216.44	7047.96	7704.19	2649.23	1553.51		40.5023	44.2735	15.2242		0.914822	0.57754	2.66038	0.00592116	2.90809	0.00773906	0.368441	0.0158864		5205.33	2917.78	4526.2	7546.08	6533.55	7064.25	9621.09	6848.83	6642.65	3698.08	2158.37	2091.23	1079.54	1602.75	1978.23		12.3458	11.5107	12.1441	12.8815	12.6737
Ubiquitin-activating enzyme E1	G7KEA7			18	4	103.546	0.0155143	0.000811		786.509	1149.76	3630.39	2628.33	3613.24		15.5196	49.0032	35.4773		0.316705	0.011079	0.437451	0.0248466	1.38126	0.266162	4.59402	0.011238		1236.37	629.702	493.458	874.099	997.94	1577.25	3905.72	2451.44	4534.02	1889.77	3205.93	2789.29	4323.1	4278.08	2238.54		10.2719	9.29852	8.94679	9.77165	9.96281
Glyceraldehyde-3-phosphate dehydrogenase, type I	A6UCV1	Smed_2651		6	4	38.5727	2.86063e-07	0.0023839	Glycolysis	3446.15	3496.31	3270.61	6729.23	6592.14		25.906	24.2336	49.8604		1.06901	0.757085	0.519571	0.0189745	0.48603	0.0186063	1.9129	0.00791162		3594.81	3101.17	3642.47	2548.55	3723.69	4216.7	2702.42	4477.79	2631.62	5652.68	6871.67	7663.34	6612.81	5250.35	7913.28		11.8117	11.5986	11.8307	11.3155	11.8625
Resistance protein	G7IW71	MTR_3g020640		9	4	46.7239	0.00528438	0.0065216		753.567	2134.32	395.304	2492.41	2249.63		42.4991	7.8714	49.6295		5.39918	0.00147406	0.856327	0.918535	0.158603	0.0145889	2.98531	0.146902		1008.59	646.67	605.444	2000.2	2472.87	1929.88	381.549	540.822	263.541	1046.29	3266.47	3164.46	2264.13	3756.59	728.179		9.97812	9.33689	9.24185	10.9659	11.272
ParB-like partition protein	A6UEE5	Smed_3201		8	4	47.9023	0.000107644	0.0025893		1526.95	380.799	460.941	1146.77	2002.91		19.15	23.1802	57.6698		0.826134	0.804419	0.332062	0.00988491	0.401947	0.0718646	1.31171	0.425671		2133.82	1674.5	772.52	300.621	377.821	463.957	205.396	551.409	626.018	756.792	1210.24	1473.28	2096.27	2573.1	1339.37		11.0592	10.7095	9.59343	8.2318	8.56156
Secretion protein HlyD family protein	A6UD95	Smed_2795		8	4	61.7598	2.78132e-05	0.00076167	protein export	871.908	173.981	863.301	2696.06	5284.38		4.66019	23.1241	72.2158		0.20153	0.0126856	0.0645315	0.00105451	0.320208	0.0674488	6.06071	0.0443096		231.706	1589.8	794.214	183.755	176.926	161.262	419.637	787.197	1383.07	1650.78	1955.67	4481.74	5310.04	8212.89	2330.22		7.85615	10.6346	9.63338	7.52164	7.467
60S acidic ribosomal protein p0	G7JC94	MTR_3g108280		7	4	61.4254	3.47426e-09	3.5978e-08	Ribosomal Component	8816.77	16124.5	8721.34	2275.53	3591.87		59.453	32.1568	8.3902		1.84885	0.00153499	7.08601	8.51867e-06	3.83266	0.000102135	0.407391	0.0027973		9244.73	8567.49	8638.08	16864.6	14806.9	16701.8	9766.47	7703.97	8693.59	2421.46	2363.5	2041.64	4617.81	3213.08	2944.72		13.1744	13.0647	13.0765	14.0417	13.854
Phospholipase D delta isoform	G7JYS0	MTR_5g023050		5	4	32.9889	0.000570415	0.0018382		4370.53	6207.89	11668	2274.13	1905		30.8084	57.9056	11.286		0.532045	0.170725	2.72979	0.031652	5.13076	0.00896921	0.435873	0.0559296		3385.06	4488.68	5237.84	8523.04	6348.22	3752.42	14796.2	6212.9	13994.8	1762.33	3181.91	1878.14	2661.59	2107.52	945.875		11.725	12.1321	12.3548	13.0572	12.6321
Serine hydroxymethyltransferase	G7LH57	MTR_8g081510		19	4	145.806	0.0017521	0.027665		3701.83	6653.47	3396.68	2183.16	3099.07		54.3881	27.7659	17.846		1.95881	0.00161198	3.04763	0.00941114	1.55586	0.114351	0.837172	0.554634		5041.04	3378.23	2686.22	6791.3	5810.56	7358.55	3774.35	3245.84	3169.86	2298.69	2937.83	1312.96	3182.27	4639.11	1475.83		12.2995	11.722	11.3914	12.7295	12.5045
Transmembrane emp24 domain-containing protein	G7K0K8	MTR_5g098250		7	4	45.9828	0.00179247	0.00048916		159.087	1234.14	3947.57	2119.89	1913.81		16.9024	54.0644	29.0333		0.312634	0.0455054	0.582172	0.214359	1.86215	0.0262719	12.0299	0.0139781		309.996	132.102	35.1624	451.102	1027.34	2223.98	4739.23	3379.12	3724.36	2777.21	1641.25	1941.22	2776.5	1479.59	1485.32		8.27611	7.04551	5.13596	8.81731	10.0047
Lipoyl synthase	A6U8F5	Smed_1083	lipA	6	4	40.7021	1.65796e-07	2.8792e-05		6657.85	1995.65	3930.63	11881.9	11318.6		11.2064	22.0721	66.7215		0.507717	0.00326103	0.167958	0.000133996	0.33081	0.00029639	1.70004	0.123918		9564.8	6617.55	3791.2	2188.98	2165.11	1632.85	3539.18	4109.66	4143.06	10164	12251	13230.5	13264.9	12108.7	8582.19		13.2235	12.6921	11.8884	11.096	11.0802
40S ribosomal protein S17	G7ZUR7			8	4	52.7979	7.09137e-05	0.00029137	Ribosomal Component	5885.96	16363.6	8188.34	2060.93	1659.81		61.4875	30.7683	7.74413		1.9984	0.00264083	7.93989	0.00171588	3.97312	0.00670543	0.281995	0.0433184		6009.12	5473.28	6175.47	18562.1	16549.2	13979.5	8103.11	9121.39	7340.51	3260.08	1604.84	1317.88	1202.24	533.341	3243.85		12.5529	12.4182	12.5923	14.1801	14.0145
Uncharacterized protein	B7FMW	#N/A	#N/A	6	4	39.5459	0.654228	0.9062	Uncharacterized Protein	1466.44	2424.88	2013.44	2044.23	2452.61		37.4063	31.0593	31.5344		1.20435	0.389194	1.18621	0.494696	0.984935	0.774484	1.67249	0.804191		2394.18	1014.87	990.268	2443.86	2443.91	2386.88	1892.34	1190.93	2957.05	460.567	3255.61	2416.52	2298.27	4642.96	416.588		11.2253	9.98707	9.95168	11.2549	11.255
U4/U6.U5 tri-snRNP-associated protein	G7I9G8	MTR_1g083910		4	4	21.7709	0.113838	0.21096		2594.79	13988.1	5914.41	2022.14	5305.13		63.8007	26.9761	9.22314		2.36508	0.198038	6.91746	0.0105342	2.92483	0.0860107	2.04453	0.942488		1180.46	3686.95	2916.97	25045	9738.63	7180.6	7630.05	2317.01	7796.18	1573.1	2053.67	2439.64	2767.48	271.873	12876		10.2051	11.8482	11.5103	14.6122	13.2495
Initiation factor 3	A6UF71	Smed_3483		5	4	46.7787	1.51326e-05	0.0030346		5450.06	4307.4	8884.94	27315.1	21752		10.6336	21.9341	67.4323		0.484798	0.0327409	0.157693	0.0122007	0.325276	0.061754	3.99115	0.0320374		8492.38	5225.54	2632.26	5756.39	3255.73	3910.1	10872	6469.3	9313.53	11995.2	41466.3	28483.6	33581.3	18700.1	12974.7		13.0519	12.3514	11.3621	12.4909	11.6688
Splicing factor 3B subunit	G7IPK2	MTR_2g009110		13	4	73.7478	0.00515863	0.0020393		518.653	3430.88	3427.55	1944.44	2408		38.9745	38.9367	22.0887		1.00097	0.991546	1.76445	0.0263198	1.76274	0.0198919	4.6428	0.0464088		782.078	138.662	635.218	4144.28	2550.8	3597.55	3312.14	2717.58	4252.95	1680.41	2039.87	2113.05	3013.81	2837.63	1372.56		9.61117	7.11543	9.31111	12.0169	11.3167
Uncharacterized protein	I3S8H0			15	4	129.129	7.50968e-06	2.7528e-05	Uncharacterized Protein	21939.2	19534.6	10005.4	1909.72	1253.14		62.1138	31.8139	6.0723		1.95241	0.00671031	10.229	0.000274973	5.23918	0.00190161	0.0571188	0.0055156		24855.2	26190.2	14772.2	20158.4	20374.1	18071.5	11871.4	10411.9	7732.81	2501.31	1290.85	1937.01	617.179	453.968	2688.28		14.6013	14.6767	13.8506	14.2991	14.3144
Protein disulfide isomerase L-2	G7IRR6	MTR_2g094180		17	4	109.13	0.0386401	0.05628		1117.91	4314.14	3487.2	1867.75	955.544		44.6179	36.0654	19.3167		1.23714	0.87281	2.30981	0.196842	1.86706	0.0889895	0.854758	0.489991		2135.26	760.194	458.281	1699.12	6598.53	4644.78	3341.98	3397.56	3722.06	3203.92	1254.07	1145.25	148.349	202.364	2515.92		11.0602	9.57022	8.84009	10.7306	12.6879
Eukaryotic translation initiation factor 3 subunit G	I3S6R5			5	4	25.6445	2.12758e-05	6.3667e-05	Translation Initiation	15656.1	24509	24088.5	1853.91	1456.3		48.5794	47.746	3.67464		1.01746	0.77692	13.2202	0.000123291	12.9934	0.00413075	0.0930181	0.00953593		7396.34	12102.1	27469.9	30507.4	25193.6	17826	30114.4	9336.35	32814.8	1752.93	1674.93	2133.86	1305.57	761.43	2301.91		12.8526	13.563	14.7456	14.8969	14.6208
50S ribosomal protein L20	A6UF73	Smed_3485	rplT	9	4	65.62	0.00127089	4.0512e-05	Ribosomal Component	227758	318274	84377.4	14737.2	10334.6		76.2537	20.2155	3.53082		3.77203	0.0303855	21.5966	0.000295311	5.72546	0.0156201	0.0453752	0.00479959		89969.1	211528	381778	416340	331342	207141	107891	35233	110008	10582.2	15800.8	17828.6	6652.52	6362.69	17988.5		16.4571	17.6905	18.5424	18.6674	18.338
Adenosine kinase	G7IAA1	MTR_1g064060		10	4	75.2388	0.000613403	0.024981		3744.17	2663.07	1884.27	1767.91	1577.54		42.1689	29.8368	27.9943		1.41332	0.142802	1.50634	0.0824773	1.06582	0.834371	0.421331	0.0300766		4922.58	2920.34	3389.6	2773.01	2374.24	2841.96	2259.26	2179.11	1214.43	2421.81	1305.62	1576.29	1396.41	1067.06	2269.13		12.2652	11.5119	11.7269	11.4372	11.2133
ATP-dependent Clp protease ATP-binding subunit clpA-like protein	G7LIT0	MTR_8g100040		18	4	91.3537	0.0804283	0.22268	Protease	2083.25	1655.98	943.384	1681.44	3436.58		38.6839	22.0376	39.2786		1.75536	0.126397	0.984859	0.992704	0.561058	0.147395	1.64962	0.67326		1858.72	2340.29	2050.76	1003.85	1783.84	2180.24	763.532	1249.2	817.426	1189.03	2609.67	1245.62	4048.07	5377.44	884.209		10.8601	11.1925	11.0019	9.97133	10.8008
60 kDa chaperonin 4	A6UH06	Smed_4130	groL4	13	4	114.134	8.05389e-06	0.00014309	Chaperone	1186.26	114.81	1917.97	7681.07	3191.84		1.18192	19.7447	79.0734		0.0598601	0.00126049	0.0149471	0.000244532	0.249701	0.00430997	2.69066	0.162177		2505.18	810.46	243.148	178.659	103.934	61.8366	1823.84	2555.24	1374.82	5589.84	9635.06	7818.31	3435.88	1488.34	4651.28		11.2907	9.6626	7.92569	7.48107	6.69953
U4/U6.U5 small nuclear ribonucleoprotein 27 kDa protein	G7JVD2	MTR_4g127860		4	4	28.0127	7.31608e-05	0.00019582		1468.29	10445.2	4579.86	1650.52	2098.55		62.6378	27.4644	9.89778		2.28069	0.0225588	6.32847	0.00228985	2.77481	0.0142036	1.42924	0.428161		1235.02	1953.17	1216.7	12873.6	7242.7	11219.4	5211.98	3360.07	5167.54	1235.42	1340.9	2375.23	3039.63	2163.92	1092.09		10.2703	10.9316	10.2488	13.6521	12.8223
Tetratricopeptide TPR_2 repeat protein	A6U6N4	Smed_0457		6	4	40.4901	0.162556	0.0024618		7188.43	8208.44	2353.42	1485.34	1176		68.1357	19.535	12.3293		3.48788	0.00274181	5.52631	0.000791031	1.58443	0.000170172	0.163596	0.03925		6244.37	9170.92	6150	6261	11345.8	7018.54	2289.82	2489.81	2280.62	1438.12	1486.77	1531.12	1433.85	203.585	1890.56		12.6083	13.1629	12.5864	12.6122	13.4699
Nitrogen regulatory protein P-II glnK	A6U9A4	Smed_1388		5	4	50.6636	0.00147602	0.00029703	PII/Nitrogen Regulatory	1013.3	180.354	2376.59	9899.07	20503.8		1.44793	19.0799	79.4722		0.0758877	0.000822286	0.0182193	9.14232e-05	0.240083	0.0132958	20.2347	0.0395377		156.608	2883.3	0	144.414	192.095	204.553	1988.97	1518.8	3622.01	6043.91	12471.1	11182.2	20961.6	33459.5	7090.39		7.29101	11.4935	10.483	7.17407	7.58568
Group 3 LEA protein	G7JR07	MTR_4g123950		7	4	55.6798	0.121254	0.65681		1468.79	1756.28	1766.48	1569.9	1283.02		34.4865	34.6868	30.8267		0.994226	0.9744	1.11872	0.532002	1.12522	0.607479	0.873517	0.895134		979.47	2505.34	921.574	1888.56	1978.88	1401.39	2295.23	1369.62	1634.59	1317.48	2041.47	1350.74	1686.75	942.825	1219.48		9.93586	11.2908	9.84796	10.8831	10.9505
GatB/Yqey domain protein	A6UBN0	Smed_2228		5	4	36.2637	2.48633e-09	7.2054e-05		581.279	0	3213.06	13648.7	9723.36		0	19.0553	80.9447		0	0.00351133	0	0.000472512	0.235412	0.00736457	16.7275	0.00863366		1037.52	579.098	127.214	0	0	0	3122.83	2343.76	4172.6	8484.24	18630.7	13831.1	12240.5	9954.36	6975.28		10.0189	9.17766	6.99111	10.1502	9.78236
Nitrogenase MoFe cofactor biosynthesis protein NifE	A6UME6	Smed_6222		7	4	41.4766	3.05654e-05	6.6207e-06	Nitrogenase	8519.5	34730.5	9133.68	4133.7	3039.93		72.3584	19.0294	8.61226		3.80246	0.00383714	8.40179	0.000100063	2.20957	0.0303992	0.356821	0.0138135		7313.04	7274.54	10970.9	41077.3	32697.3	30416.7	10631.4	5787.42	10982.3	4447.88	3334.4	4618.81	2750.45	2071.25	4298.1		12.8363	12.8286	13.4214	15.3261	14.9969
DnaJ homolog subfamily C member-like protein	G7L2R8	MTR_7g101070		7	4	42.4102	0.00207169	0.00046042		761.005	1511.57	4925.74	1512.36	1585.41		19.0143	61.9616	19.0241		0.306872	0.0214353	0.999481	0.931487	3.257	0.0257901	2.0833	0.0238852		1027.05	759.202	496.761	1715.87	1373.24	1445.61	6624.04	2548.56	5604.63	1250.52	1938.59	1347.97	1732.52	1424.11	1599.59		10.0043	9.56834	8.95641	10.7447	10.4234
Uncharacterized protein	A6UJV3	Smed_5156		5	4	40.6956	0.000237634	3.1346e-06	Uncharacterized Protein	59757.2	96977.5	23607.2	4385.56	6754.82		77.6004	18.8903	3.50928		4.10796	0.00243525	22.1129	3.32936e-05	5.38295	0.00143805	0.113038	0.00496816		40849.7	62411.2	76010.7	118227	86449.4	86256.3	28991.5	15972.3	25857.9	4390.55	5196.69	3569.43	9301.41	8000.56	2962.49		15.318	15.9295	16.2139	16.8512	16.3996
Uncharacterized protein	I3SGX7			5	4	30.0153	0.00204756	0.0013643	Uncharacterized Protein	1677.08	85.6604	1012.52	1460.71	838.231		3.34756	39.5688	57.0837		0.084601	0.0137811	0.058643	0.0054652	0.693172	0.217462	0.499816	0.172321		2275.52	1544.99	1210.73	22.231	119.499	115.251	585.049	1586.53	865.986	1621.19	1214.94	1546	285.954	324.033	1904.71		11.152	10.5934	10.2417	4.4745	6.90085
Uncharacterized protein	B7FGF8			9	4	64.7892	0.000264675	0.00077085	Uncharacterized Protein	6415.21	15967.3	3974.24	1387.87	726.924		74.8605	18.6327	6.50683		4.0177	0.000700455	11.5049	0.00226633	2.86356	0.0385347	0.113313	0.0291466		7492.79	6228.68	5524.15	15454.1	18166.8	14281	4128.89	4744.09	3049.73	2464.75	743.959	954.898	102.199	210.473	1868.1		12.8713	12.6047	12.4315	13.9157	14.149
Uncharacterized protein	B7FI59			4	4	51.0762	1.40972e-07	4.477e-07	Uncharacterized Protein	21170	1000.31	1458.65	1363.66	2071.32		26.1682	38.1584	35.6734		0.685778	0.173708	0.733549	0.203665	1.06966	0.555003	0.0978421	0.000505637		27957.2	17355.7	18197	727.822	1533.65	739.465	1214.38	1512.01	1649.56	1329.63	1358.92	1402.43	2299.21	2470.23	1444.51		14.7709	14.0831	14.1514	9.50744	10.5828
60S ribosomal protein L6	B7FH28	MTR_3g094860		10	4	74.4495	0.00110162	0.028859	Ribosomal Component	3057.27	2312.77	2177.61	1356.76	1396.26		39.5539	37.2424	23.2038		1.06207	0.650257	1.70463	0.151632	1.60501	0.175825	0.4567	0.0147535		2854.37	2818.82	3498.62	1975.69	2240.43	2722.2	2060.62	2001.3	2470.93	649.297	1226.15	2194.83	1744.04	1500.3	944.427		11.479	11.4609	11.7726	10.9481	11.1296
26S proteasome non-ATPase regulatory subunit	G7LC12	MTR_8g075390		5	4	38.7507	0.0914594	0.064273	Proteasome	1382.24	459.483	1449.05	1351.31	1206.11		14.0953	44.4515	41.4532		0.317093	0.00305166	0.340028	0.005414	1.07233	0.707855	0.872581	0.538571		1471.28	1430.7	1244.74	485.001	349.49	543.958	1818.28	1273.38	1255.49	1062.01	1737.88	1254.04	1703.19	1609.53	305.621		10.5229	10.4825	10.2816	8.92184	8.44911
Uncharacterized protein	A6UCF7	Smed_2507		6	4	42.628	0.0196732	0.0048589	Uncharacterized Protein	15021.4	2771.27	1341.98	3211.28	5052.04		37.8355	18.3217	43.8428		2.06506	0.0908073	0.862981	0.548123	0.417896	0.0258425	0.336322	0.158602		29031.5	9290.2	6742.53	2895.42	3748.25	1670.14	1502.13	836.353	1687.46	2386.59	3802.09	3445.15	6957.94	6059.26	2138.91		14.8253	13.1815	12.7191	11.4996	11.872
Glucosidase ii beta subunit	G7JHL0	MTR_4g083360		8	4	43.094	0.00195541	0.00087464		240.773	2377.32	2566.05	1315.42	1267.19		37.9837	40.9991	21.0172		0.926451	0.979964	1.80727	0.0782031	1.95074	0.213806	5.26301	0.0226015		284.212	316.243	121.865	3045.11	2057.86	2029	3574.22	1168.43	2955.52	795.69	1551.77	1598.81	1630.54	1590.87	580.16		8.15083	8.30489	6.92914	11.5723	11.0069
Ketol-acid reductoisomerase ilvC	A6UAW6	Smed_1962	ilvC	6	4	35.5479	7.82379e-05	1.0894e-05	Amino Acid	6425.44	15980	4149.73	2620.99	3347.66		70.2396	18.24	11.5205		3.85086	0.00213225	6.09694	0.000235988	1.58327	0.0274675	0.521002	0.0352469		8659.68	6069.26	4547.38	19258.9	11971.2	16710	4665.47	3159.3	4624.41	2698.73	2674.2	2490.04	3619.2	3521.68	2902.11		13.0801	12.5673	12.1508	14.2332	13.5473
CsbD family protein	A6UIP4	Smed_4727		6	4	56.2677	3.97208e-05	0.00023279		1861.81	234686	51554.3	24619.2	22088.9		75.4959	16.5844	7.91971		4.55221	0.0307131	9.53265	0.00795862	2.09407	0.119215	11.8642	0.0338988		1703.39	178.409	3703.62	342668	258861	102530	42159.8	32961.3	79541.8	14007.9	33420	26429.7	12573.5	29289.9	24403.2		10.7342	7.47905	11.8547	18.3865	17.9818
Uncharacterized protein	A6UM65	Smed_6106		9	4	55.894	0.00291099	0.00040577	Uncharacterized Protein	11390.3	38446.9	8313.49	4136.25	3987.47		75.5392	16.3341	8.12677		4.62464	0.000864831	9.29511	0.000343909	2.00991	0.0424414	0.350074	0.110372		19949.4	7763.49	6458.16	34307.6	36878.2	44155	9909.78	9059.91	5970.78	5683.4	3050.67	3674.69	4634.15	1714.92	5613.34		14.2841	12.9225	12.6569	15.0662	15.1705
Heat shock protein	G7IDZ4	MTR_1g099840		18	4	132.62	0.00133074	0.00013197	Heat Shock	267.911	154.912	1110.33	1077.59	1037.97		6.61217	47.3925	45.9953		0.139519	0.00474268	0.143758	0.0040286	1.03038	0.923763	3.87429	0.0145631		429.942	234.562	139.229	129.675	254.178	80.8823	1128.55	831.77	1370.66	1275.71	968.654	988.412	800.803	1234.27	1078.83		8.748	7.87383	7.12132	7.01876	7.98969
Pathogen-related protein	Q2HSC5	MTR_2g076070		8	4	56.8322	0.00619916	0.00024613	Pathogenesis	1348.8	38.2063	854.953	1075.1	1161.58		1.94112	43.437	54.6218		0.0446882	0.0139857	0.0355375	0.0104086	0.795232	0.0492496	0.861194	0.858676		2101.58	1237.3	707.534	0	23.339	91.28	771.235	922.184	871.438	1020.95	992.608	1211.74	1273.35	949.35	1262.05		11.0373	10.273	9.46666	7.43494	4.54467
Aspartyl-tRNA synthetase	G7I885	MTR_1g014140		13	4	84.9698	0.000338768	0.013159	tRNA Processing	2467.33	1881.67	1733.85	1074.63	1019.02		40.1196	36.968	22.9124		1.08525	0.823614	1.751	0.094663	1.61345	0.0465237	0.413005	0.0232767		3587.49	2049.03	1765.47	2634.96	1599.12	1410.93	1855.58	1517.55	1828.44	1224.43	1242.76	756.683	1162	840.255	1054.81		11.8088	11.0007	10.7858	11.3636	10.6431
Seed specific protein Bn15D14A	G7I707	MTR_1g012530		8	4	45.7312	0.00252349	0.020656		2333.04	3645.82	2048.74	1066.45	1106.64		53.9242	30.3023	15.7735		1.77954	0.00880861	3.41866	0.00536656	1.92109	0.0333345	0.474333	0.148364		2349.22	2711.7	1938.21	4368.85	3111.02	3457.58	2322.06	1900.8	1923.36	695.79	1409.18	1094.37	2118.25	302.541	899.133		11.198	11.405	10.9205	12.093	11.6032
Glyoxalase/bleomycin resistance protein/dioxygenase	A6U9G5	Smed_1450		4	4	26.7601	0.00107776	0.00025049		989.867	68.5343	372.279	1892.39	4209.18		2.93735	15.9557	81.1069		0.184094	0.108659	0.0362158	0.000610338	0.196724	0.0165012	4.25226	0.0792333		1565.48	804.489	599.631	0	123.88	81.7229	148.183	602.565	366.088	1417.69	2470.31	1789.16	4680.69	6632.53	1314.31		10.6124	9.65193	9.22793	7.48159	6.9528
2-isopropylmalate synthase	G7IAZ2	MTR_1g116500		5	4	30.1035	0.0203229	0.056327	Amino Acid	648.836	1787.78	782.915	878.762	982.632		51.8279	22.6967	25.4753		2.28349	0.00564506	2.03443	0.0119978	0.89093	0.655674	1.51445	0.31485		1131.52	566.464	248.523	1756.93	1846.22	1760.2	587.682	1008.82	752.241	677.568	1184.78	773.937	1342.51	665.962	939.427		10.144	9.14584	7.95724	10.7788	10.8504
MtN29 protein (Fragment)	O82701		MtN29	6	4	46.98	3.57339e-06	0.05146	Nodulin	3.6964	14508.4	20943.4	874.907	11276.6		39.9386	57.6529	2.40844		0.692742	0.264157	16.5828	0.00140692	23.9379	0.000113068	3050.71	0.230261		11.0892	0	0	10755.1	8640.95	24129.1	25909.8	15576.9	21343.5	963.273	1025.26	636.192	20981.2	10085.7	2762.91		3.47108	11.6709	11.7467	13.3927	13.077
40S ribosomal protein S24	B7FMK4	MTR_1g081410		6	4	48.3769	0.000253032	0.0006494	Ribosomal Component	2817.44	18109.7	3309.57	870.087	538.762		81.2482	14.8482	3.90359		5.47193	0.000750129	20.8137	0.00374414	3.80372	0.0498361	0.191224	0.0566981		4066.78	1627.72	2757.81	20254.5	19197.9	14876.8	4381.01	2971.4	2576.3	1267.53	1099.01	243.716	237.604	93.727	1284.95		11.9897	10.6686	11.4293	14.306	14.2287
28 kDa ribonucleoprotein	G7IZB0	MTR_3g025880		5	4	42.4014	3.04414e-05	5.3639e-05		1251.63	13680.9	6427.07	857.033	4667.32		65.2559	30.6562	4.08792		2.12864	0.0997098	15.9631	0.000626937	7.49921	0.0166819	3.72898	0.00355541		1471.12	1102.93	1180.85	15403.3	14718.2	10921.2	6062.66	2624.04	10594.5	468.635	1085.91	1016.55	6143.37	4676.21	3182.37		10.5227	10.1071	10.2056	13.911	13.8453
40S ribosomal protein S10-like protein	G7KC05	MTR_5g010020		6	4	34.7899	0.00511215	0.050713	Ribosomal Component	2265.12	982.245	850.879	776.112	700.716		37.6449	32.6103	29.7448		1.15439	0.496971	1.2656	0.331352	1.09634	0.841877	0.309351	0.0530353		2967.96	1801.6	2025.79	863.752	920.33	1162.65	644.796	1343.92	563.923	1169.07	508.775	650.489	818.216	233.586	1050.35		11.5353	10.8151	10.9843	9.75447	9.84601
Ubiquinol-cytochrome c reductase iron-sulfur subunit	A6U9Q3	Smed_1541		4	4	32.3164	2.38731e-05	0.00080031	Cytochrome	2485.12	1455.73	1169.56	5828.03	13423.6		17.2208	13.8356	68.9437		1.24467	0.396446	0.24978	0.00260188	0.200679	0.00900534	5.40161	0.0396903		3370.8	2476.16	1608.4	1695.92	1394.23	1277.03	609.456	1619.18	1280.06	4052.31	5734.97	7696.8	16326.8	19533.5	4410.63		11.7189	11.2739	10.6514	10.7278	10.4453
Alcohol dehydrogenase class	G7KYI4	MTR_7g099040		9	4	57.586	0.0707126	0.20654	Glycolysis	1635.79	765.269	387.129	740.377	709.352		40.4311	20.453	39.116		1.97678	0.135885	1.03362	0.739368	0.52288	0.233866	0.433644	0.174485		1902.08	1819.23	1186.08	657.684	891.026	747.097	165.583	796.121	199.682	1087.41	374.106	759.617	248.024	50.9038	1829.13		10.8934	10.8291	10.212	9.36125	9.79932
Actin 2	B7FFV7			18	4	183.151	1.93572e-05	0.00012572	Structure	7424.76	1646.72	1336.25	730.439	710.962		44.3452	35.9846	19.6703		1.23234	0.215598	2.25442	0.0364807	1.82939	0.056726	0.0957555	0.00451842		10153.3	7029.54	5091.46	1260.54	1788.45	1891.17	1323.04	1431.94	1253.79	935.626	426.153	829.537	800.423	304.078	1028.39		13.3097	12.7792	12.3139	10.2998	10.8045
ATP synthase epsilon chain	A6UDM0	Smed_2921	atpC	7	4	80.2082	3.76246e-05	0.0074159	Electron Transport Chain	24345.2	161.252	17330.1	125125	167998		0.113067	12.1516	87.7354		0.00930473	0.372451	0.00128873	0.0572493	0.138502	0.000974355	6.90067	0.00395554		29231.2	25983.1	17821.3	0	0	483.755	12875	18110.4	21004.7	86717.8	155634	133022	181506	231069	91420.9		14.8352	14.6653	14.1213	14.2043	13.8561
Glutaredoxin	A6U9M2	Smed_1508		7	4	62.991	1.16652e-05	4.9524e-05		16254.8	1409.12	1798.99	11639.1	18539		9.49078	12.1167	78.3926		0.783283	0.432249	0.121067	0.00400577	0.154564	0.0022457	1.14052	0.957692		14766.4	17338.8	16659.2	1397.5	746.283	2083.58	1275.63	2292.54	1828.8	7505.09	14819.9	12592.4	17696	30577.2	7343.7		13.85	14.0817	14.024	10.4486	9.54358
Caffeic acid O-methyltransferase	G7J914	MTR_3g092900		6	4	34.7361	0.00963525	0.085685		1434.06	1411.08	1312.76	605.453	513.815		42.3838	39.4306	18.1857		1.0749	0.608644	2.33062	0.0269368	2.16822	0.401661	0.358295	0.0116482		1735.59	1212.45	1354.12	1353.08	1701.2	1178.96	1400.37	340.649	2197.25	370.373	837.213	608.774	728.406	467.578	345.462		10.7612	10.2437	10.4031	10.402	10.7323
Early nodulin-20	P93329	MTR_4g130800	ENOD20	4	4	34.5008	0.00051101	0.00081982	Early Nodulin	557.759	13395.3	4123.28	597.694	1053.24		73.9408	22.76	3.2992		3.24871	0.00438284	22.4117	0.000446079	6.89865	0.00141541	1.88834	0.844525		255.286	842.12	575.872	17139.5	13729.4	9317.06	4033.23	3533.2	4803.41	891.808	494.258	407.016	2305.54	130.966	723.22		7.99597	9.71788	9.1696	14.065	13.745
Phosphoinositide phospholipase C	Q93YX8	MTR_3g070720	PLC1	5	4	32.4763	0.000179259	0.00068948		3876.02	473.923	1064.01	583.731	419.29		22.3374	50.1497	27.5129		0.445414	0.00696423	0.811886	0.767289	1.82277	0.108081	0.108176	0.00796312		4580.58	4364.63	2682.84	365.617	491.478	564.674	1048.47	1247.27	896.282	986.524	332.447	432.221	151.325	383.662	722.884		12.1613	12.0916	11.3895	8.51419	8.94098
Apyrase-like protein	Q84UE1		APY1;3	4	4	21.0237	0.0101979	0.01873		2292.3	16.5025	78.0016	497.39	47.3532		2.78808	13.1783	84.0336		0.211566	0.510885	0.0331782	0.423773	0.156822	0.644729	0.0206575	0.00463505		4224.7	1367.13	1285.08	41.6487	0	7.85875	28.9525	75.2757	129.776	24.1077	1409.16	58.8971	11.6873	47.7951	82.5773		12.0446	10.4169	10.3276	5.3802	6.92025
T-complex protein 1 subunit eta	G7K2W1	MTR_5g087560		7	4	40.2931	0.000527036	0.00099867		691.011	3285.25	3778.2	459.109	299.037		43.672	50.2249	6.1031		0.869527	0.795389	7.1557	0.000887545	8.22942	0.00318756	0.432752	0.217101		980.982	757.351	334.701	3427.18	3913.69	2514.88	3513.15	2192.83	5628.62	354.198	634.805	388.324	540.163	55.7595	301.187		9.93808	9.56482	8.38673	11.7428	11.9343
FeS assembly scaffold SufA	A6U9H8	Smed_1463		4	4	35.3883	5.95077e-05	0.00056676		551.144	65.3041	2288.4	20969.2	40720		0.28	9.8118	89.9082		0.028537	0.299472	0.00311428	0.0163222	0.109131	0.0010681	73.8826	0.0082043		1444.9	97.0341	111.497	0	0	195.912	2409.54	1628.85	2826.81	13587.5	26465.2	22855	45953.1	63394.9	12811.8		10.4968	6.60042	6.80086	11.0557	10.703
Heat-shock protein	G7KEN5			13	4	84.9654	0.0620157	0.12968	Heat Shock	898.87	616.596	955.477	379.695	255.601		31.5917	48.9544	19.4539		0.645328	0.247753	1.62393	0.306296	2.51644	0.0798433	0.284358	0.179863		1754.55	712.502	229.556	321.126	735.644	793.017	820.523	1344.38	701.531	709.594	184.377	245.112	31.3743	67.4774	667.951		10.7769	9.47675	7.8427	8.32699	9.52286
Gamma-glutamylhydrolase	G7ITE1	MTR_2g075770		6	4	36.4542	0.00072655	0.0019631		5543.27	2491.52	1349.47	315.812	276.606		59.9383	32.4642	7.59747		1.84629	0.0138317	7.88925	0.0235978	4.27303	0.0564506	0.0498995	0.0158636		6716.43	5587.19	4326.17	2748.99	2580.12	2145.44	1427.68	1587.33	1033.4	724.181	62.9101	160.343	51.2304	34.7389	743.85		12.7135	12.4479	12.0789	11.4247	11.3332
Fasciclin-like arabinogalactan protein	G7IRP6	MTR_2g093980		4	4	28.6534	0.230473	0.55105		1508.48	274.391	364.324	234.147	189.757		31.4358	41.739	26.8252		0.753151	0.376477	1.17188	0.712183	1.55597	0.11304	0.125793	0.339777		3966.66	110.213	448.565	336.018	154.36	332.795	496.095	273.417	323.462	196.62	220.815	285.006	218.19	214.023	137.057		11.9537	6.78414	8.80917	8.39239	7.27016
Miraculin	G7KKR0	MTR_6g078290		6	4	45.0947	4.43663e-06	0.023694		5854.93	0.698632	2.33458	215.787	343.788		0.319273	1.0669	98.6138		0.299254	0.507538	0.00323761	0.218395	0.0108189	0.68934	0.0587177	0.0142831		4065.61	6992.14	6507.03	2.0959	0	0	0	7.00374	0	124.565	374.156	148.638	233.241	747.863	50.2585		11.9893	12.7715	12.6678	1.06757	7.28827
Uncharacterized protein	I3SKN7	MTR_4g057970		9	4	46.6008	3.50728e-05	0.00012668	Uncharacterized Protein	1370.82	3576.43	811.395	203.807	154.238		77.8902	17.6712	4.43866		4.40775	0.0142394	17.5481	0.000101842	3.98119	0.0383203	0.112515	0.0134112		1321.19	1201.72	1589.54	2965.18	4139.66	3624.45	522.31	1476.09	435.782	272.811	168.846	169.764	44.231	85.7882	332.695		10.3676	10.2309	10.6344	11.5339	12.0153
Ribosomal silencing factor RsfS	A6UDW0	Smed_3013	rsfS	6	4	41.5627	3.12404e-06	2.9703e-05		1077.06	358.249	275.062	5037.67	12244.4		6.31723	4.85034	88.8324		1.30243	0.743038	0.071114	0.00234972	0.054601	0.000176839	11.3684	0.0151643		1613.27	1088.24	529.671	245.576	639.81	189.361	202.244	330.583	292.358	3616.6	6090.54	5405.87	11714.2	20847.4	4171.67		10.6558	10.0878	9.04895	7.94002	9.3215
Nucleoid-associated protein Smed_3433	A6UF21	Smed_3433		4	4	21.0953	0.00115498	0.00012127		106392	2402.87	138.021	1641.57	2665.29		57.4511	3.3	39.2489		17.4094	0.00309585	1.46377	0.337245	0.0840788	0.00448674	0.0250517	0.033902		8793.97	139917	170464	3443.83	2318.39	1446.39	56.8555	164.926	192.282	1005.44	2011.28	1907.98	2379.39	4284.7	1331.78		13.1023	17.0942	17.3791	11.7498	11.1789
Pleiotropic drug resistance protein	G7IMF5	MTR_2g102670		9	4	52.3481	0.00232184	0.0078238		2132.6	7170.89	1015.96	171.414	1400.82		85.794	12.1551	2.05083		7.05826	0.123776	41.8338	0.0118807	5.92692	0.000107353	0.656857	0.250679		1950.55	2291.2	2156.05	17196.6	1533.56	2782.5	1184.14	874.72	989.008	161.445	198.095	154.702	311.823	406.941	3483.68		10.9297	11.1619	11.0742	14.0698	10.5827
Cucumisin-like serine protease subtilisin-like protease	G7L7L3	MTR_8g021130		8	4	50.1361	3.43073e-05	0.0001625	Protease	2807	615.015	278.626	166.194	159.45		58.0293	26.2895	15.6812		2.20732	0.100201	3.70057	0.0328302	1.6765	0.427186	0.0568046	0.000202658		2965.22	2599.74	2856.04	478.682	774.518	591.844	119.812	516.673	199.392	328.008	82.1463	88.4296	109.825	137.012	231.513		11.5339	11.3442	11.4798	8.90292	9.59716
Eukaryotic initiation factor iso-4F subunit p82-34	G7JFK4	MTR_4g130570		12	4	73.6905	0.00690767	0.0061992		2487.24	1145.66	800.04	165.367	85.8804		54.2692	37.8975	7.83333		1.432	0.319934	6.92799	0.068704	4.83798	0.110589	0.0345284	0.000740292		2711.77	2734.58	2015.36	793.886	1304.53	1338.56	757.552	1279.07	363.498	442.716	5.97117	47.412	0	0	257.641		11.405	11.4171	10.9768	9.63279	10.3493
Nucleosome/chromatin assembly factor group	A2Q555	MTR_2g039250		4	4	24.7302	0.00588424	0.0014634		2394.96	3370.59	653.757	129.732	131.176		81.1393	15.7377	3.12299		5.15572	0.028321	25.9812	0.0163527	5.03931	0.108062	0.0547715	0.000855993		3135.27	2420.56	1629.06	2102.11	5044.38	2965.27	478.385	1236.93	245.952	330.937	11.2597	46.9982	0	0	393.527		11.6144	11.2411	10.6698	11.0376	12.3005
Uncharacterized protein	I3T8Z7			6	4	39.1893	2.61568e-05	9.8305e-05	Uncharacterized Protein	2327.95	190.306	128.924	102.191	168.358		45.1582	30.5926	24.2492		1.47611	0.493961	1.86226	0.234541	1.26159	0.349853	0.0723201	0.00522077		2901.88	2350.81	1731.16	100.748	142.404	327.767	178.379	103.845	104.546	95.7742	117.021	93.7783	62.3505	333.954	108.768		11.5028	11.1989	10.7575	6.6546	7.15384
GDSL esterase/lipase	G7KQ29			5	4	28.9161	2.02345e-05	8.1934e-05		1197.72	633.262	53.7076	55.8369	139.09		85.2526	7.23036	7.51701		11.7909	0.00655241	11.3413	0.000788091	0.961867	0.653346	0.116129	0.00872699		1481.36	1531.79	580.001	764.47	451.664	683.653	25.5512	111.051	24.5208	35.7364	74.0991	57.6752	192.011	157.275	67.9831		10.5327	10.581	9.17991	9.57832	8.81911
Villin-4	G7IN22	MTR_2g036860		9	4	51.5262	0.000914478	0.0024324		2441.63	164.941	121.48	54.6814	53.5501		48.3553	35.6139	16.0308		1.35776	0.478295	3.01641	0.0489642	2.2216	0.0571286	0.0219321	0.0196001		3268.07	2361.28	1695.54	124.376	262.803	107.645	87.9993	125.23	151.211	81.4833	31.0179	51.5431	1.71276	29.2991	129.639		11.6742	11.2054	10.7275	6.95856	8.03784
Adenylyl cyclase-associated protein	G7JG54	MTR_4g069960		5	4	35.8212	0.0597706	0.0041247		956.583	23.3443	155.793	42.0141	36.83		10.5558	70.4462	18.9979		0.149842	0.0337482	0.55563	0.136128	3.7081	0.0996297	0.0385016	0.0307312		1988.32	717.348	164.08	4.10649	9.1107	56.8158	130.849	180.927	155.602	96.3811	29.6613	0	0	45.1897	65.3002		10.9573	9.48653	7.35825	2.0379	3.18756
Uncharacterized protein	I3T227			4	4	26.2737	0.00331803	0.019631	Uncharacterized Protein	148.651	4145.46	483.535	12.7765	255.645		89.3077	10.4171	0.27525		8.57322	0.00528993	324.46	0.00875109	37.8457	0.0474465	1.71977	0.981338		210.271	216.364	19.3163	3186.78	7078.27	2171.32	605.636	395.916	449.055	8.80024	29.5292	0	431.862	328.108	6.96507		7.71611	7.75732	4.27175	11.6379	12.7892
Blue copper protein	G7J4G1	MTR_3g099580		4	4	34.0023	0.000117342	0.0010083		20636.1	36.5863	35.3812	6.49105	31.8381		46.6313	45.0954	8.27322		1.03406	0.831655	5.63642	0.780062	5.45077	0.844504	0.00154283	0.00750815		18457.2	13555.4	29895.6	37.4994	52.7121	19.5472	47.9843	12.142	46.0174	2.0925	0	17.3807	87.6587	7.85543	0		14.1719	13.7266	14.8676	5.2288	5.72006
22.7 kDa class IV heat shock protein	G7KHK7			4	4	26.3101	0.000430384	0.028029	Heat Shock	2372.14	164.497	44.9108	3.88617	17.0791		77.1222	21.0558	1.82198		3.66276	0.0711735	42.3289	0.949588	11.5566	0.329758	0.00719987	0.100874		2598.38	2190.51	2327.54	112.959	153.318	227.214	26.8537	97.4796	10.399	11.6585	0	0	0	0	51.2374		11.3434	11.0971	11.1846	6.81965	7.26039
Nuclease S1	G7K0J7	MTR_5g056140		4	4	27.0113	0.000151629	0.070968		2190.43	67.6815	74.7499	0	0		47.5187	52.4813	0		0.905439	0.291079	#DIV/0!	0.545128	#DIV/0!	0.00167377	0	0.815309		2484.15	2921.95	1165.17	0	98.2369	104.808	109.781	35.2859	79.183	0	0	0	0	0	0		11.2785	11.5127	10.1863	14.0702	6.61819
Uncharacterized protein	B7FLW5			5	4	25.944	3.40854e-07	0.0041954	Uncharacterized Protein	1284.31	3466.97	184.939	0	0		94.9358	5.06417	0		18.7466	0.0287554	#DIV/0!	0.00745877	#DIV/0!	0.0780861	0	0.0105244		1344.98	1398.17	1109.79	5195.35	2279.72	2925.85	8.70231	497.123	48.9915	0	0	0	0	0	0		10.3934	10.4493	10.1161	12.343	11.1546
Pyruvate carboxylase	A6UE85	Smed_3139		5	3	25.6046	0.000949221	0.0017403	Glycolysis/TCA	9807.67	0	538.379	427.39	232.231		0	55.7462	44.2538		0	0.00369176	0	0.0765037	1.25969	0.480007	0.0236785	0.0213826		6090.25	10117.7	13215	0	0	0	384.994	821.616	408.526	876.269	144.406	261.494	13.7127	0	682.98		12.5723	13.3046	13.6899	6.2073	6.88887
NMT1/THI5 like domain protein	A6UC25	Smed_2373		8	3	46.8642	0.00229822	0.21913		3288.5	1847.44	4801.26	2325.87	2183.21		20.5853	53.4985	25.9162		0.384783	0.11418	0.794303	0.478662	2.06429	0.0397962	0.663894	0.541174		5928.93	2296.19	1640.36	499.026	2403.96	2639.34	5101.34	3242.13	6060.31	1950.76	1972.89	3053.94	1647.4	2565.58	2336.66		12.5336	11.165	10.6798	8.96297	11.2312
CCP	A7KH72	MTR_1g042910		5	3	46.246	5.73012e-11	3.5798e-08		119.15	0	7166.08	85615.3	47877.9		0	7.72361	92.2764		0	0.716853	0	0.00138236	0.0837009	0.00393308	401.828	8.49975e-05		191.733	86.9306	78.7868	0	0	0	7517.66	4111.33	9869.24	41845.2	118510	96490.3	65271.8	49787.5	28574.5		7.58296	6.44179	6.29988	12.7246	12.4616
Isopentenyl-diphosphate Delta-isomerase	G7KRI7	MTR_7g080060		6	3	32.3767	0.566938	0.051513	Terpene	31610.4	49667.5	69203.4	79577	75633.3		25.028	34.8723	40.0997		0.717703	0.474402	0.624143	0.127139	0.869641	0.610626	2.39267	0.0330611		18068.6	26556.7	50205.8	63179.6	50287.3	35535.5	73995.2	35345.7	98269.3	54584.9	86017.1	98129.1	69685.4	77400.8	79813.5		14.1412	14.6968	15.6156	15.9472	15.6179
Uncharacterized protein	I3SYD0	MTR_4g088110		5	3	54.4671	0.000458822	9.9655e-05	Uncharacterized Protein	11822.2	79193.4	65199.5	68592.3	91712.1		37.1826	30.6122	32.2052		1.21463	0.444932	1.15455	0.484605	0.950536	0.766446	7.7576	0.0026516		7051.46	13633.4	14781.8	100393	72653.8	64534	75204.4	39154.4	81239.6	52397.3	74347	79032.7	103340	112734	59062.3		12.7837	13.7349	13.8515	16.6153	16.1487
CCP	G7JQH4	MTR_4g060660		3	3	34.4648	1.28547e-06	5.2109e-07		230.338	352.029	11861.2	63880	56858.1		0.462628	15.5877	83.9497		0.029679	0.00134047	0.00551078	0.000518802	0.185679	0.00699419	246.846	0.000633026		314.613	318.004	58.3973	131.546	343.879	580.66	13361.4	8618.61	13603.6	33883.8	83917.4	73838.6	57923.6	72923.9	39726.7		8.29744	8.3129	5.86783	7.03943	8.42576
Uncharacterized protein	I3SI26			6	3	64.6275	0.00033441	8.4595e-05	Uncharacterized Protein	5455.54	40164.6	24117.8	60566.8	101419		32.1705	19.3175	48.512		1.66535	0.162093	0.663145	0.155992	0.398201	0.033012	18.5902	0.00234769		5450.34	4197.8	6718.48	49299.8	44120.8	27073	22803.1	14356.5	35193.6	51595.9	80264.3	49840.1	124561	138336	41361.1		12.4121	12.0354	12.7139	15.5893	15.4292
Acetyl-coenzyme A carboxylase carboxyl transferase subunit alpha	A6UCL8	Smed_2568	accA	3	3	16.8869	0.0440997	0.15744	Fatty Acid	2047.01	315.909	1093.9	712.405	549.402		14.8858	51.5453	33.5689		0.288791	0.0742843	0.44344	0.135147	1.5355	0.138748	0.268393	0.258563		3186.85	2621.7	332.462	112.083	85.8728	749.771	1200.47	1352.33	728.898	751.181	563.481	822.554	516.057	92.4153	1039.74		11.6379	11.3563	8.37704	6.80843	6.42413
60s acidic ribosomal protein	G7L532	MTR_7g118060		4	3	37.1921	0.00107972	0.00032057	Ribosomal Component	8262.76	74905.2	57267.7	56118.6	95683.1		39.7815	30.4144	29.8041		1.30798	0.144218	1.33477	0.154337	1.02048	0.888957	11.58	0.0108795		7758.18	4708.21	12321.9	89348.9	69569.1	65797.5	61801.6	44776.1	65225.4	43282.3	70973	54100.6	125547	128208	33294.2		12.9215	12.201	13.5889	16.4472	16.0862
Histidine--tRNA ligase	A6U6I0	Smed_0403	hisS	6	3	34.717	0.0605565	0.42927	tRNA Processing	2448.04	390.898	1694.83	1332.89	1391.49		11.4344	49.5766	38.989		0.230641	0.0103924	0.293271	0.0162436	1.27155	0.144148	0.568408	0.704347		6625.53	513.355	205.244	0	387.453	785.24	1349.24	1740.86	1994.4	1366.4	1437.47	1194.79	1223.4	1134.39	1816.68		12.6938	9.00381	7.68119	8.47449	8.59788
Enolase 2	I3SYN9			10	3	112.132	0.0673011	0.13978	Glycolysis	22951	39205.8	31659.5	44514.1	27525.9		33.9799	27.4395	38.5806		1.23836	0.0764109	0.88075	0.722341	0.711224	0.251627	1.19933	0.861246		20914.6	22047.8	25890.8	38581.1	43052.8	35983.5	31836.1	35626.8	27515.8	64731.2	34138.8	34672.4	15925.4	19117.5	47534.7		14.3522	14.4283	14.6601	15.2356	15.3938
T-complex protein 1 subunit gamma (Fragment)	G7IPS8	MTR_2g013540		5	3	29.5168	0.0246131	0.012242		3328.34	3308.69	2168.51	42953.9	62335.5		6.83175	4.47752	88.6907		1.52579	0.0642523	0.0770289	0.0202697	0.0504846	0.0124774	18.7287	0.10577		3835.76	2954.04	3195.22	3214.22	3174.54	3537.31	1753.02	2982.74	1769.77	26282.3	90790.7	11788.6	72235.1	111085	3686.2		11.9053	11.5285	11.6417	11.6502	11.6323
Uncharacterized protein	I3T5Y0			7	3	47.9743	8.73437e-06	1.8152e-06	Uncharacterized Protein	2485.46	1461.87	4813.54	38483.9	24323.7		3.26608	10.7543	85.9796		0.3037	0.000685057	0.0379867	0.00010045	0.125079	0.000968837	9.78639	0.00491139		2562.6	2240.57	2653.19	1519.57	1512.7	1353.35	4037.22	5972.87	4430.53	54009	34621.2	26821.5	11925.9	18169.5	42875.6		11.3234	11.1296	11.3735	10.5694	10.5629
Helicase domain protein	A6UE61	Smed_3115		3	3	21.4835	0.0166388	0.0060017		2742.74	2043.63	2523.43	722.56	652.996		38.6348	47.7053	13.66		0.809864	0.164533	2.82832	0.00540076	3.49234	0.00181663	0.238081	0.0582393		3464.13	1339.75	3424.35	1668.04	2033.78	2429.07	2838.49	2490.37	2241.43	949.092	552.306	666.283	209.223	437.675	1312.09		11.7583	10.3878	11.7416	10.7039	10.9899
Tubulin beta chain	G7JRA0	MTR_4g019090		21	3	173.68	9.82806e-05	2.9277e-05	Structure	633.738	4600.18	14435.9	35912.5	26724.7		8.37178	26.2717	65.3566		0.318662	0.00187273	0.128094	0.000200593	0.401974	0.00043138	42.17	0.00595808		1403.79	396.355	101.068	3957.55	6034.61	3808.36	14744.5	15734.9	12828.3	34396.5	33073.6	40267.4	25752.1	17754.8	36667.3		10.4551	8.63065	6.65918	11.9504	12.559
Glyoxalase/bleomycin resistance protein/dioxygenase	A6UF91	Smed_3503		4	3	32.6516	1.72599e-05	0.0013111		6733.71	1639.63	9983.69	9925.44	14114.1		7.60891	46.3307	46.0604		0.16423	0.0129075	0.165194	0.0108228	1.00587	0.962462	2.09603	0.132122		10541.6	6006.37	3653.19	768.538	1049.76	3100.58	11914.8	6755.52	11280.7	7876.01	10048.3	11852	13685.6	20472.2	8184.39		13.3638	12.5523	11.8349	9.58597	10.0358
Heat shock protein	G7KWU8	MTR_7g024390		30	3	274.041	1.04886e-05	2.9949e-06	Heat Shock	488.014	3618.96	42767.8	34308.1	23988.1		4.48474	52.9994	42.5159		0.0846188	0.00143821	0.105484	0.0112964	1.24658	0.567681	49.1546	0.000395174		216.857	735.885	511.301	2712.81	3346.48	4797.57	46965.4	24040.7	57297.3	11995.3	42052.4	48876.7	21774.9	26275.4	23914.1		7.7606	9.52334	8.99803	11.4056	11.7084
Calmodulin-like protein 1	Q8LKW5	MTR_3g055490		3	3	44.5441	1.82423e-07	7.7217e-08	Calmodulin	175.964	183.383	1877.35	34150.8	48240.7		0.506423	5.18439	94.3092		0.0976823	0.00367207	0.00536982	0.00030907	0.0549723	0.000267943	274.151	0.00022139		308.93	125.046	93.916	77.4629	165.586	307.101	1962.08	1609.05	2060.91	21268.8	45412.7	35770.8	56628.2	61550.9	26542.8		8.27113	6.96632	6.5533	6.27543	7.37144
S-adenosylmethionine synthase	A4PU48		METK	18	3	229.06	0.000156758	0.0001069		10153.1	62421.5	44338.5	31809.3	27103.1		45.0471	31.9973	22.9555		1.40784	0.0272928	1.96236	0.0082017	1.39388	0.121909	2.66944	0.036427		13565.1	9417.64	7476.65	64410	61658.8	61195.8	53408.1	41769.6	37837.7	41297.5	26395.6	27734.9	32038.7	15369.6	33901.1		13.7276	13.2012	12.8682	15.975	15.912
Cysteine synthase A	A6UFD5	Smed_3549		5	3	29.8444	0.0069946	0.03438		830.183	163.032	1364.89	1496.18	1695.16		5.39109	45.1336	49.4753		0.119447	0.0252463	0.108965	0.0212249	0.912247	0.219048	2.04191	0.199502		874.83	1470.02	145.701	0	139.625	349.473	1314.36	1324.77	1455.53	1372.27	1472.52	1643.76	1472.99	1724.33	1888.16		9.77286	10.5216	7.18686	9.22851	7.12541
Uncharacterized protein	A6UBP4	Smed_2242		4	3	24.1352	0.0157691	0.28231	Uncharacterized Protein	857.426	4041.32	4131.51	1148.92	1663.3		43.3537	44.3212	12.3251		0.978171	0.665827	3.5175	0.488183	3.59599	0.0665796	1.93988	0.137178		1582.56	512.548	477.168	5946.8	5848.12	329.044	3400.05	2024.95	6969.52	509.712	1532.85	1404.2	1374	2294.02	1321.89		10.628	9.00154	8.89835	12.5379	12.5138
Periplasmic binding protein/LacI transcriptional regulator	A6UHJ3	Smed_4318		8	3	47.3226	0.00490624	0.11742		299.225	814.925	1525.91	1131.63	1704.89		23.4682	43.943	32.5888		0.53406	0.226355	0.720131	0.463721	1.34841	0.537895	5.69769	0.103082		837.836	59.8376	0	434.848	637.034	1372.89	1271.72	860.079	2445.91	596.013	1161.44	1637.45	1605.44	2215.67	1293.56		9.71052	5.90298	8.98145	8.76437	9.31523
Cytochrome c class I	A6UF14	Smed_3426		3	3	17.8901	8.93214e-10	0.18866	Cytochrome	0	0	1423.08	1848.43	3397.98		0	43.4992	56.5008		0	0.0662499	0	0.134874	0.769886	0.671777	#DIV/0!	0.334922		0	0	0	0	0	0	1216.11	1107.65	1945.47	833.355	1972.27	2739.65	3329.24	5908.73	955.982		10.5119	10.7198	10.3222	9.52316	9.99743
Pre-mRNA-processing-splicing factor	G7IKP7	MTR_2g093510		6	3	32.0552	0.000148385	2.2464e-05		2949.92	4231.2	46549.1	25706.4	29187.2		5.53195	60.8591	33.609		0.0908976	0.000704199	0.164597	0.00133596	1.8108	0.051828	9.89425	0.0068509		1144.05	3231.95	4473.76	4189.96	2905.48	5598.15	56212.7	32355.1	51079.5	21048.9	32280.8	23789.3	31456	37927	18178.7		10.1599	11.6582	12.1273	12.0327	11.5046
Uncharacterized protein	B7FMX7			7	3	67.2911	0.000589972	0.00011478	Uncharacterized Protein	3104.23	21077.2	20410	24246.4	41511.5		32.0646	31.0496	36.8859		1.03269	0.867984	0.869292	0.577167	0.841774	0.508939	13.3725	0.00352254		2529.23	2535.05	4248.43	26313.2	21193.4	15725.2	20749.3	14222.6	26258.2	18532.9	32252.4	21954.1	48020.5	58693.3	17820.6		11.3045	11.3078	12.0527	14.6835	14.3713
Glutaredoxin-C4	G7IID7	MTR_2g038560		6	3	46.0592	0.120488	0.72492		24049.1	24622.4	27799.1	22990.5	30692.4		32.6505	36.863	30.4865		0.885725	0.760918	1.07098	0.728791	1.20916	0.595863	1.27624	0.253274		19494.2	24026.5	28626.7	31185.8	22013.8	20667.6	34164	16489.3	32744	17070	27802.4	24099.1	32194.3	36826.5	23056.5		14.2508	14.5523	14.8051	14.9286	14.4261
Heat shock protein	G7IQ90	MTR_2g040160		18	3	128.715	0.00229843	0.0014007	Heat Shock	9347.77	40195.5	38161.8	21295.3	23509		40.3356	38.2949	21.3695		1.05329	0.797907	1.88753	0.0343554	1.79203	0.104945	2.51493	0.0266613		6349.51	8691.38	13002.4	52313.9	37667.7	30604.9	44775.6	22827.5	46882.3	17297.5	26323.2	20265.1	28992.9	25410.4	16123.7		12.6324	13.0854	13.6665	15.6749	15.201
Ferredoxin	G7ITT5	MTR_2g086510		4	3	29.4549	0.000445004	0.00012275		703.65	4833.16	9076.95	20919.6	31765.8		13.8765	26.061	60.0625		0.532465	0.116627	0.231035	0.0116664	0.433897	0.0681816	45.1444	0.00495835		1349.52	588.369	173.064	3267.28	4304.99	6927.21	7900.21	6140.45	13190.2	12192.3	27701.1	22865.3	36939.6	45377.5	12980.4		10.3982	9.20058	7.43516	11.6739	12.0718
RNA-directed DNA polymerase (Reverse transcriptase)	Q2HW78			6	3	36.0455	8.89427e-06	4.9636e-07	Polymerase	2852.14	2145.43	8396.34	17793.5	13226.6		7.57159	29.6321	62.7963		0.25552	0.000327111	0.120574	0.000606514	0.471877	0.0223367	4.63742	0.00038313		2809.92	2851.67	2894.83	2297.86	1742.53	2395.91	8583.02	7391.13	9214.88	11819.7	21297.6	20263.2	13506.7	16106	10066.9		11.4563	11.4776	11.4993	11.1661	10.767
Proline--tRNA ligase	A6U7Z3	Smed_0918	proS	4	3	22.5887	0.00266587	0.23627	tRNA Processing	20.0798	124.164	1190.48	1575.45	1061.37		4.29619	41.1918	54.512		0.104297	0.393428	0.0788118	0.31736	0.755648	0.771115	52.8576	0.558677		60.2394	0	0	0	0	372.492	709.292	2156.09	706.073	3148.65	651.244	926.453	59.451	288.659	2836.01		5.91264	7.97107	8.25296	10.2725	9.06963
Homospermidine synthase	A6UCY8	Smed_2688		4	3	28.4523	2.21814e-05	0.00022129		4239.68	351.964	1989.33	2526.55	2329.4		7.2304	40.8667	51.9029		0.176926	0.0253541	0.139306	0.0182426	0.787369	0.0224551	0.54943	0.00146389		4105.2	4334.27	4279.56	99.9788	186.904	769.01	2081.72	1931.87	1954.39	2231.86	2719.96	2627.83	2231.87	2679.49	2076.85		12.0032	12.0816	12.0632	6.64355	7.54615
Porin	A6U794	Smed_0668		9	3	94.6524	4.61402e-05	0.058511		139.988	24833	27064.3	14957	14606.2		37.145	40.4825	22.3725		0.917557	0.793165	1.66029	0.309052	1.80947	0.1434	104.339	0.185195		419.963	0	0	11455.8	29318.9	33724.4	34675.8	14838.2	31678.9	11548.1	18233.7	15089.3	15716.4	19869.7	8232.63		8.71412	12.7284	12.9419	13.4838	14.8395
HMG-Y-related protein A	A2Q383	MTR_5g078330		6	3	45.753	0.000716151	0.00022809		3465.02	1371.49	3143.6	16191.9	32908.2		6.6233	15.1813	78.1954		0.436279	0.148709	0.084702	0.00578284	0.194146	0.0109979	9.49728	0.00941961		4422.62	4353.83	1618.6	561.047	1167.63	2385.79	2306.43	5103.6	2020.77	9594.8	18548.3	20432.6	37615	46078	15031.7		12.1107	12.0881	10.6605	9.13198	10.1894
Periplasmic solute binding protein	A6UA53	Smed_1697		4	3	28.9644	6.11181e-05	3.217e-05		63387.2	266.359	1463.58	1908.19	2340.46		7.32131	40.229	52.4497		0.181991	0.0589354	0.139587	0.0348897	0.767	0.417651	0.0369232	0.000749615		34839.9	53105.8	102216	680.238	66.8316	52.0071	1395.87	746.718	2248.16	1307.26	2401.82	2015.49	2211.54	3012.24	1797.6		15.0885	15.6966	16.6413	9.4099	6.06246
MtN26 protein	G7L1U2	MTR_7g114890		4	3	38.9578	2.15882e-05	0.038418	Nodulin	30.2217	0.189598	6869.67	15129.5	8735.11		0.000861834	31.2266	68.7725		2.75993e-05	0.282396	1.25317e-05	0.229443	0.454057	0.545312	289.034	0.0542711		78.2608	12.4018	0.00247254	0	0	0.568795	8064.41	2129.81	10414.8	2800.63	31550.5	11037.5	11806.6	10689.9	3708.89		6.29022	3.63248	-8.65979	11.3651	11.4393
Uncharacterized protein	I3SUA4	MTR_6g007613		13	3	90.3133	0.000879498	0.00096197	Uncharacterized Protein	7007.62	37238.6	30829.4	14460.9	15309.3		45.1219	37.3558	17.5222		1.20789	0.522455	2.57512	0.0163432	2.13191	0.0553297	2.18466	0.066528		5782.57	7786.35	7453.93	50576.9	27367.6	33771.4	38595.8	18692.4	35199.9	10489.6	16507.6	16385.6	21908	15404.6	8615.22		12.4975	12.9267	12.8638	15.6262	14.7402
Aconitate hydratase	G7JDJ4	MTR_4g048190		19	3	133.756	0.00539317	0.0011902	TCA	5790.98	17173.1	23011.4	12800.3	17520.2		32.4114	43.4302	24.1584		0.746288	0.337581	1.34162	0.180258	1.79773	0.0928248	3.02543	0.00701561		5320	5264.63	6788.33	20058.1	17914.2	13547.2	28922.1	14509.4	25602.8	10261.4	16631.2	11508.2	18117.9	22732.5	11710.3		12.3772	12.3621	12.7288	14.2919	14.1288
UDP-glucuronic acid decarboxylase	G7JUT0	MTR_4g063600		6	3	35.4847	2.66941e-06	7.7028e-07		740.648	149.533	5369.37	12381.4	9169.71		0.835364	29.996	69.1686		0.0278492	0.000236891	0.0120772	0.000145173	0.433665	0.00542908	12.3807	0.00537785		1299.56	518.078	404.304	78.6656	190.757	179.175	5134.53	6055.85	4917.74	15562.2	9737	11844.9	5022.97	8176.82	14309.3		10.3438	9.01703	8.6593	6.29766	7.57559
Uncharacterized protein	I3SPQ1	MTR_7g053180		4	3	46.6069	0.00228077	0.00067517	Uncharacterized Protein	1939.61	14863	12606.6	12101.6	13201.7		37.5601	31.858	30.5819		1.17899	0.468825	1.22818	0.425499	1.04173	0.834648	6.8064	0.00637429		2819.59	1584.09	1415.13	13069.5	17959.1	13560.3	15619.3	7477.62	14722.8	10746.2	19128.3	6430.38	15802.4	16959	6843.81		11.4613	10.6294	10.4667	13.6739	14.1324
Profilin	G7L7D9			4	3	37.6522	0.000122162	0.00017982		55.7411	15.3252	1929.77	11711.4	7567.43		0.112219	14.1307	85.757		0.00794147	0.0511302	0.00130857	0.013291	0.164776	0.0004779	135.76	0.00263818		130.14	9.25601	27.8276	0	16.6985	29.2772	1924.77	1631.81	2232.74	8717.43	14336.6	12080.3	9594.71	8886.46	4221.13		7.02392	3.21039	4.79845	9.56273	4.06164
THO complex subunit	G7J9D5	MTR_3g065490		3	3	15.2731	0.0307109	0.010182		12159.7	4169.8	14131.8	11554	18067.6		13.9665	47.3338	38.6997		0.295065	0.0518842	0.360895	0.0399597	1.2231	0.720088	1.48586	0.187598		9619.64	12745.7	14113.8	2202.52	3666.27	6640.6	20695.4	7088.67	14611.4	8001.47	14334.1	12326.6	22260.5	20322.1	11620.3		13.2318	13.6377	13.7848	11.1049	11.8401
50S ribosomal protein L23	A6U861	Smed_0988	rplW	4	3	45.0011	1.86003e-06	0.001261	Ribosomal Component	6424.67	5967.45	16622.3	21082.9	26077.8		13.664	38.0612	48.2748		0.359002	0.0201765	0.283047	0.00573066	0.788429	0.259442	4.059	0.0207855		7690.4	6492.75	5090.86	4515.84	4550.15	8836.36	16794.7	11808.6	21263.7	17402.5	24048.8	21797.3	32038.5	34082.2	12112.7		12.9088	12.6646	12.3137	12.1408	12.1517
40S ribosomal protein S20	G7IRA1	MTR_1g091057 MTR_2g085090		6	3	61.0337	0.00675826	0.038962	Ribosomal Component	8686.84	12850.9	9912.09	10171.9	15468.4		39.019	30.096	30.885		1.29648	0.063744	1.26337	0.0649697	0.974455	0.75443	1.78067	0.070706		10504.2	8182.89	7373.41	14809.3	12275.1	11468.2	11136.6	9755.32	8844.35	11056.1	10152.1	9307.6	18974.1	17393.9	10037.1		13.3587	12.9984	12.8481	13.8542	13.5834
Uncharacterized protein	I3SKQ8	MTR_7g103320		3	3	19.2473	1.00946e-05	7.3065e-05	Uncharacterized Protein	49252.5	39418.5	34037.2	10027.4	8298.66		47.2174	40.7713	12.0113		1.1581	0.27416	3.9311	0.00253821	3.39443	0.00530955	0.168492	0.00580806		51346.9	50265.8	46144.7	44059.4	37931.5	36264.7	40706.7	33306.5	28098.3	13800.6	6904.22	9377.29	5449.53	4760.7	14685.7		15.648	15.6173	15.4939	15.4272	15.2111
Uncharacterized protein	I3T1H7	MTR_2g079830		3	3	19.9402	0.00581613	0.0015833	Uncharacterized Protein	137.437	37.2834	10129.7	9402.44	6835.3		0.190518	51.763	48.0465		0.00368058	0.031031	0.00396529	0.0333057	1.07735	0.835472	49.7343	0.00724701		326.218	86.0916	0	0	26.4025	85.4476	11771	5770.7	12847.5	5121.66	11874.9	11210.8	6961.82	8822.13	4721.96		8.34969	6.4278	9.42882	10.7145	4.7226
Glutathione S-transferase omega-like protein	Q2MGR6	MTR_4g084040		4	3	23.552	0.00045573	0.0007509		7726.71	24966.5	31200.7	9343.92	10865.9		38.1103	47.6266	14.2631		0.800191	0.432328	2.67195	0.00386548	3.33915	0.00422251	1.40628	0.377938		5440.95	7875.57	9863.6	32648.6	19945.2	22305.8	35514.6	20583.6	37503.9	8279.01	9871.45	9881.31	13566	12944	6087.69		12.4096	12.9432	13.2679	14.9947	14.2837
Embryo-specific 3	Q2HVW7	MTR_2g103330		4	3	35.0184	4.19635e-05	2.0264e-05		2142.35	76.0242	3217.84	9039.36	7907.8		0.616418	26.0908	73.2928		0.0236259	0.00728136	0.00841035	0.00324239	0.355981	0.0069109	3.69117	0.0153812		1527.35	2258.45	2641.26	41.8512	9.51168	176.71	2556.79	4310.14	2786.6	11391.5	7653.59	8072.99	5647.08	5635.83	12440.5		10.5768	11.1411	11.367	5.3872	3.2497
CCP	G7JM03	MTR_4g031520 MTR_4g031805		3	3	24.2137	0.00016186	8.5132e-05		21.1706	284.622	6449.99	8986.65	7581.37		1.81043	41.0272	57.1624		0.0441275	0.0143304	0.0316716	0.00968448	0.717731	0.411914	358.108	0.00495715		42.77	19.8177	0.924215	44.1135	79.5896	730.162	8350.08	3183.02	7816.87	5211.96	10822.7	10925.3	7964.48	9858.94	4920.68		5.41853	4.30871	-0.1137	5.46315	6.31451
30S ribosomal protein S4	A6U9M8	Smed_1514	rpsD	4	3	29.3579	0.005448	0.0014137	Ribosomal Component	9775.14	17178.6	12283.5	3599.15	1938.07		51.96	37.1537	10.8863		1.39851	0.203383	4.77296	0.0103501	3.41288	0.0126393	0.198265	0.0350639		11836.6	8140.69	9348.1	12458.7	15355.2	23721.9	12403.2	13474.7	10972.5	5953.44	2533.55	2310.45	608.529	700.824	4504.87		13.531	12.9909	13.1905	13.6049	13.9064
30S ribosomal protein S11 rpsK	A6U882	Smed_1009	rpsK	4	3	27.0662	3.49925e-05	0.0010485	Ribosomal Component	530.094	6796.57	8088.54	7643.6	12033.1		30.1685	35.9033	33.9283		0.840271	0.449874	0.889184	0.613165	1.05821	0.659395	22.7	0.0147521		73.8508	605.11	911.322	3157.34	5149.83	12082.5	8620.03	7899.92	7745.67	7276.82	10295.2	5358.83	14631.3	15710.7	5757.33		6.20654	9.24105	9.83182	11.6245	12.3303
Eukaryotic translation initiation factor 3 subunit C	G7IN73	MTR_2g005610		12	3	61.8794	0.0663965	0.017909	Translation Initiation	1830.41	7724.21	6995.55	7969.89	7268.7		34.0429	30.8315	35.1257		1.10416	0.763161	0.969174	0.912255	0.877748	0.88587	3.97109	0.00183647		1962.64	1639.25	1889.32	7384.83	11100.2	4687.56	8124.13	3338.49	9524.04	3457.7	13417.8	7034.2	8287.68	8550.99	4967.44		10.9386	10.6788	10.8836	12.8504	13.4383
Uncharacterized protein	A6U8I5	Smed_1114		3	3	22.6471	7.10763e-06	0.15339	Uncharacterized Protein	12655.7	9713.57	14158.4	16096.6	18001.8		24.303	35.4238	40.2731		0.686064	0.100169	0.603456	0.0846558	0.87959	0.636844	1.42242	0.227389		17315.9	12182.3	8469.09	9129.43	8030.46	11980.8	15720.9	10732.8	16021.5	11624	21502.7	15163	18359.2	22533.6	13112.7		14.0798	13.5725	13.048	13.1563	12.9713
Extracellular solute-binding protein family 3	A6U5V4	Smed_0175		4	3	30.2554	7.42719e-05	0.0019301		628.485	115.716	1074.87	1882.05	2451.51		3.76602	34.9819	61.252		0.107656	0.0138688	0.0614841	0.00819349	0.571115	0.206291	3.90067	0.0962836		1002.27	705.815	177.367	33.4236	95.9229	217.803	886.297	770.687	1567.62	996.913	2435.52	2213.73	2514.68	3860.87	978.977		9.96906	9.46315	7.47059	5.06279	6.5838
Nitrogenase protein alpha chain	A6UME8	Smed_6224		40	3	587.774	1.30226e-06	0.0001427	Nitrogenase	7088.17	18536.7	64719.7	103591	81017.7		9.9208	34.6378	55.4414		0.286415	0.000243802	0.178942	0.00171623	0.624764	0.138896	11.43	0.0128381		10579.9	3433.39	7251.2	19572.4	19412.2	16625.4	57600.3	76012.4	60546.3	139335	65957.6	105479	36751.6	51399.9	154902		13.369	11.7454	12.824	14.2565	14.2447
Glucose-1-phosphate adenylyltransferase	G7J834	MTR_3g082150		12	3	79.8218	0.000265122	7.9524e-05		1489.86	10126.9	9794.67	7129.42	6894.73		37.4364	36.2082	26.3555		1.03392	0.771029	1.42044	0.105354	1.37384	0.273562	4.62778	0.00713074		1485.11	1456.75	1527.72	11486.6	9309.31	9584.83	10603.4	6643.25	12137.4	5176.84	6983.03	9228.39	10866.1	5705.17	4112.97		10.5364	10.5085	10.5772	13.4877	13.1845
Heat shock protein	G7KZZ4	MTR_7g025790		14	3	93.8503	3.38449e-06	0.0043608	Heat Shock	1143.47	3.70318	357.409	6829.87	8877.64		0.0514976	4.97024	94.9783		0.0103612	0.696749	0.000542204	0.0577061	0.0523302	0.000808158	7.76378	3.41358e-06		1179.32	1155.37	1095.72	0	0	11.1096	190.856	591.579	289.79	6026.67	7344.73	7118.21	8098.46	8842.4	9692.07		10.2037	10.1741	10.0977	9.28608	9.62422
SKP1-like a	Q155U3	MTR_5g022710		9	3	67.0654	0.000395923	0.00013535		2950.11	8695.75	25676.7	6792.97	6609.61		21.1239	62.3744	16.5016		0.338663	0.00904883	1.28011	0.173282	3.77989	0.00458687	2.24046	0.0650487		2067.74	2215.26	4567.33	10532.5	7781.87	7772.86	30777	16643.5	29609.5	6955.73	7970.37	5452.81	9514.3	4793.18	5521.34		11.0138	11.1133	12.1571	13.3626	12.9259
Aldo/keto reductase	A6UF77	Smed_3489		3	3	16.0328	0.000650192	7.2737e-05		13279.9	245.249	225.103	194.86	554.497		36.8678	33.8393	29.2929		1.0895	0.813201	1.25859	0.842393	1.1552	0.929316	0.0417545	0.000129257		14718.4	8594	16527.3	525.208	168.586	41.9527	96.9448	396.159	182.205	247.831	107.098	229.651	472.214	590.902	600.374		13.8453	13.0691	14.0126	9.03674	7.39734
Ras GTPase-activating protein-binding protein	G7KXF8	MTR_7g098440		6	3	39.772	0.305806	0.081412		1866.6	3204.17	3652.72	6374.23	3462.1		24.2169	27.607	48.176		0.877201	0.519769	0.502676	0.0995512	0.573045	0.176643	1.85476	0.40235		2188.8	1454.36	1956.65	3727.53	2582.84	3302.16	4341.45	3878.84	2737.87	10028.3	4122.2	4972.21	1985.57	1672.05	6728.68		11.0959	10.5062	10.9342	11.864	11.3347
Malate dehydrogenase	G7K140	MTR_5g014710		4	3	23.0978	2.11725e-07	1.8086e-08	TCA	2045.27	747.142	6748.63	6168.77	5967.43		5.46774	49.3879	45.1444		0.11071	5.47741e-05	0.121117	0.000278615	1.094	0.497061	2.91767	8.58198e-05		2297.54	1859.04	1979.25	589.202	840.433	811.79	6169.22	7219.2	6857.46	7808.3	5758.66	4939.35	6063.3	5712.46	6126.52		11.1659	10.8603	10.9507	9.20262	9.71499
Nuclear transcription factor Y subunit B-3 (Fragment)	G7L4J2	MTR_7g061270		5	3	28.754	7.62746e-05	2.1186e-05	Transcription Factor	602.011	7032.2	6413.52	5846.97	5766.46		36.4501	33.2433	30.3067		1.09646	0.761448	1.20271	0.511338	1.0969	0.740335	9.57867	0.0029337		448.622	1010.05	347.356	9378.39	4804.51	6913.7	7929.64	4398.74	6912.19	4748.11	5913.67	6879.14	6979.19	6260.75	4059.45		8.80936	9.98022	8.44027	13.1951	12.2302
DEAD/DEAH box helicase domain protein	A6U5J7	Smed_0067		8	3	41.5624	0.034445	0.10215		6645.36	2547.58	2546.47	2713.32	2918.56		32.6305	32.6162	34.7533		1.00044	0.817379	0.938918	0.875322	0.938507	0.979324	0.439187	0.0986645		7157.31	4429.71	8349.06	1306.78	3120.88	3215.08	2353.62	2814.37	2471.4	4210.6	1722.97	2206.38	1266.08	2555.83	4933.76		12.8052	12.113	13.0274	10.3518	11.6077
Uncharacterized protein	I3SQE3	MTR_7g103610		7	3	43.8748	0.00428375	0.008798	Uncharacterized Protein	11177.4	2516.87	849.3	5744.32	9307.37		27.626	9.32222	63.0517		2.96346	0.025186	0.438149	0.282122	0.14785	0.0321722	0.832692	0.48828		9642.68	11129.3	12760.3	3379.08	2262.81	1908.72	544.503	1355.14	648.262	2660.04	11532	3040.9	11187.3	15145.6	1589.23		13.2352	13.4421	13.6394	11.7224	11.1439
Uncharacterized protein	I3SM21			4	3	21.8166	0.0217874	0.0012155	Uncharacterized Protein	1630.66	3572.04	8501.76	5739.52	6750.52		20.0527	47.727	32.2204		0.420154	0.0663277	0.622359	0.129618	1.48127	0.327815	4.13974	0.00353084		1712.3	1935.61	1244.08	2811.96	2821.84	5082.33	11559	4687.66	9258.56	4500.59	7695.89	5022.07	5981.07	9298.31	4972.17		10.7417	10.9186	10.2809	11.4574	11.4624
Uncharacterized protein	A6UME4	Smed_6220		5	3	37.1455	0.000180017	0.0025912	Uncharacterized Protein	955.538	383.424	7866.25	16022.6	6353.96		1.57968	32.4084	66.0119		0.0487429	0.00584508	0.0239302	0.0029424	0.490947	0.0466498	6.64962	0.103042		2414.97	403.926	47.7132	862.464	123.117	164.69	6716.28	6140.83	10741.6	13016.7	12887.5	22163.6	2525.24	3554.88	12981.8		11.2378	8.65795	5.57632	9.75232	6.94389
30S ribosomal protein S2	A6U8K2	Smed_1131	rpsB	7	3	42.3383	0.456351	0.34418	Ribosomal Component	2621.18	1048.33	734.404	544.423	650.754		45.0477	31.558	23.3943		1.42746	0.374489	1.92559	0.102271	1.34896	0.175205	0.248267	0.307507		5654.67	1813.8	395.081	773.881	720.524	1650.59	654.799	962.199	586.214	474.403	526.502	632.363	500.627	812.57	639.065		12.4652	10.8248	8.62601	9.59597	9.4929
Superoxide dismutase	A6U713	Smed_0587		3	3	23.8571	0.00234707	5.6502e-05		112.442	864.534	4316.72	8508.56	10598.1		6.31516	31.5324	62.1525		0.200276	0.0302542	0.101608	0.00628649	0.507339	0.00588867	94.2539	0.00303018		337.325	0	0	0	751.044	1842.56	3646.21	4749.71	4554.25	7166.22	8365.17	9994.28	10830.5	12022.6	8940.99		8.39799	9.91329	10.3079	11.042	9.55275
Triosephosphate isomerase	I3SN66			11	3	65.5153	9.78849e-05	0.00049904	Glycolysis	12516.4	20900.2	26900.2	5558.36	5276.81		39.1691	50.4139	10.417		0.776951	0.695723	3.76013	0.000794899	4.8396	0.0164418	0.421592	0.0192859		8842.34	11563.2	17143.6	21468.2	23079.6	18152.7	34568.1	11973.8	34158.7	4987.96	4653.27	7033.85	5938.4	4198.56	5693.47		13.1102	13.4973	14.0654	14.3899	14.4943
Lysosomal alpha-mannosidase	G7KX95	MTR_7g084030		7	3	50.8051	8.64082e-06	1.7888e-05		6314.23	38864	35193.1	5519.34	7852.9		48.8386	44.2255	6.93589		1.10431	0.683571	7.04143	0.00031309	6.37632	0.00143694	1.24368	0.594108		7358.1	6128.98	5455.62	50976.5	29605.6	36010	45886.6	21643.2	38049.5	5072.05	5502.23	5983.73	9480.05	9751.89	4326.75		12.8451	12.5814	12.4135	15.6375	14.8536
Asparagine synthetase	G7J3R9	MTR_3g087220		10	3	68.5185	0.0160844	0.024391	Amino Acid	3838.79	9610.02	12017.7	5465.88	5147.3		35.4697	44.3562	20.1741		0.799658	0.626422	1.75818	0.0991116	2.19867	0.0859835	1.34087	0.451425		3018.62	4044.22	4453.52	12573.4	10136.2	6120.46	14963.3	6204.29	14885.4	4191.84	6630.99	5574.82	7969.94	4047.62	3424.34		11.5597	11.9817	12.1207	13.6181	13.3072
Enolase	G7KNB8	MTR_6g060570		13	3	106.41	0.0956136	0.008224	Glycolysis	1394.46	3050.06	3495.12	5405.41	6026.61		25.5223	29.2464	45.2313		0.872662	0.668785	0.564261	0.111791	0.646598	0.249738	4.32181	0.0193152		1545.63	1685.59	952.163	3050.1	2509.29	3590.79	3529.26	2298.17	4657.93	3179.23	6388.75	6648.25	7867.76	7336.51	2875.54		10.594	10.719	9.89507	11.5746	11.2931
50S ribosomal protein L16	A6U866	Smed_0993	rplP	5	3	37.2622	0.00150452	0.040448	Ribosomal Component	1906.33	9610.49	7158.19	6326.29	11479.6		41.6129	30.9946	27.3925		1.34259	0.236232	1.51913	0.159187	1.1315	0.395798	6.02186	0.0997153		4310.85	1291.04	117.1	7353.09	8155.78	13322.6	7719.87	6772.35	6982.37	5060.41	8226.13	5692.33	12893.5	17205.3	4340.11		12.0738	10.3343	6.8716	12.8441	12.9936
Ribosome maturation factor RimM	A6UE44	Smed_3098	rimM	4	3	28.0733	0.00806718	0.4379		709.482	1838.01	1687.59	1997.57	3146.33		33.2782	30.5547	36.1671		1.08913	0.844164	0.920121	0.559332	0.844819	0.508116	4.43469	0.09093		2128.45	0	0	519.543	3653.59	1340.89	2039.25	861.871	2161.63	1596.46	2418.94	1977.32	3384.22	4291.65	1763.14		11.0556	9.7097	10.1394	9.0211	11.8351
CCP	G7JAL3	MTR_3g069830		4	3	28.7404	7.7226e-05	3.7234e-05		18.628	11.7781	637.795	4785.88	3618.28		0.216691	11.734	88.0493		0.018467	0.0661229	0.00246102	0.0120062	0.133266	0.00181585	194.239	0.000159356		25.1223	15.7954	14.9664	13.6244	21.7101	0	554.232	534.918	824.235	3024.19	6731.43	4602.03	4351.7	4835.03	1668.11		4.6509	3.98143	3.90366	3.76812	4.44029
CD2 antigen cytoplasmic tail-binding protein	G7JND7			5	3	29.7948	4.11074e-05	0.0001278	Cytochrome	5417.05	16097.9	19106.6	4779.22	3213.31		40.2611	47.786	11.9529		0.842529	0.810554	3.3683	0.00432403	3.99785	0.023862	0.593184	9.62964e-05		5446.38	5317.15	5487.6	20552.8	13484.4	14256.4	26633.9	9007.05	21678.9	5460.69	5509.78	3367.19	3254.08	3365.4	3020.44		12.4111	12.3764	12.422	14.327	13.719
60S ribosomal protein L30	G7KSW7	MTR_7g021030		4	3	35.6689	4.75873e-05	0.0057881	Ribosomal Component	4826.41	7301.78	6459.65	4662.59	4763.39		39.6319	35.061	25.3071		1.13037	0.319459	1.56604	0.0323304	1.38542	0.0415312	0.986943	0.965156		5653.11	4079.09	4747.03	6017.44	7834.08	8053.82	6628.91	6816.4	5933.64	5637.09	3953.67	4397.01	4636.26	4798.54	4855.38		12.4648	11.994	12.2128	12.5549	12.9355
OsmC family protein	A6U703	Smed_0577		4	3	43.5875	2.76407e-07	4.6991e-05		3113.99	4901.25	12788.6	24481	34046.2		11.6224	30.3256	58.052		0.383253	0.0215364	0.200206	0.00430208	0.522387	0.0469622	10.9333	0.00248018		3621.15	3626.74	2094.07	5256.12	3050.05	6397.59	12807	9514.65	16044	17024.3	29263.1	27155.7	35009.4	49073.4	18055.9		11.8222	11.8245	11.0321	12.3598	11.5746
Heat shock protein	G7KWR9	MTR_7g024030		13	3	96.9075	0.533881	0.23819	Heat Shock	929.381	2762.52	3568.84	4538.44	6277.85		25.4147	32.8326	41.7527		0.774067	0.59114	0.608695	0.786916	0.786359	0.954087	6.75488	0.128418		501.648	882.621	1403.87	3817.93	2718.93	1750.71	4120.19	1789.45	4796.87	2046.89	10045.2	1523.27	8699.04	9247.49	887.023		8.97053	9.78565	10.4552	11.8986	11.4088
Kunitz trypsin inhibitor	G7KMU9	MTR_6g059760		5	3	27.6436	0.000850732	0.00020281		1213.34	5593.55	11017.9	4506.23	5099.96		26.4876	52.1737	21.3387		0.50768	0.0135326	1.24129	0.197799	2.44503	0.00354367	4.20323	0.0235917		1919	1196.36	524.673	4728.76	5239.06	6812.83	13558.9	9071.42	10423.3	3977.44	4288.01	5253.25	6493.03	5492.61	3314.23		10.9061	10.2244	9.03527	12.2072	12.3551
Elongation factor 1-alpha	G7INH6	MTR_2g037420		8	3	52.8231	0.0482984	0.0091786	Elongation Factor	476.716	1006.26	2309.6	4383.1	1951.67		13.0701	29.9989	56.931		0.435687	0.0358351	0.229578	0.00646276	0.526934	0.0120402	4.09398	0.135606		107.483	662.743	659.921	573.685	982.098	1463.01	2193.91	2737.82	1997.08	3459.42	4860.48	4829.4	1992.15	596.035	3266.81		6.74797	9.37231	9.36615	9.16412	9.93972
Lipoxygenase	G7LI99	MTR_8g018420		28	15	209.489	7.48911e-05	0.00017017	Fatty Acid	27509.6	7245.52	11115.2	17521.9	20910.5		20.1923	30.9767	48.8311		0.651854	0.00811748	0.413513	0.00341865	0.634364	0.0226185	0.760115	0.243873		25817.2	27910.7	28800.9	6271.03	7207.44	8258.08	11409.1	11661.6	10275.1	14027.5	20983.5	17554.6	21149.5	28817.4	12764.5		14.656	14.7685	14.8138	12.6145	12.8153
Elongation factor Tu	I3SN05			8	3	60.9465	0.0855288	0.051959	Elongation Factor	2943.99	3181.86	9582.49	4091.04	3721.29		18.8774	56.8512	24.2714		0.332049	0.00327245	0.777763	0.457446	2.34231	0.0178597	1.26403	0.959132		2100.97	2773.82	3957.17	2274.92	4061.59	3209.06	8472.7	10402.9	9871.86	5776.92	2670.77	3825.43	1630.88	1634.49	7898.49		11.0368	11.4377	11.9503	11.1516	11.9878
Pyruvate dehydrogenase E1 component subunit beta	B7FJJ4	MTR_7g005380		8	3	51.9922	0.00050221	0.00013856	Glycolysis/TCA	3768.79	2897.98	7863	3986.55	4236.54		19.6506	53.3174	27.032		0.368559	0.000814952	0.72694	0.0104597	1.97238	0.00558156	1.12411	0.531867		3890.06	3751.76	3664.55	3029.35	2771.88	2892.72	8116.29	6363.65	9109.07	4232.25	4237.62	3489.78	4547.5	3144.4	5017.71		11.9256	11.8734	11.8394	11.5648	11.4367
Membrane protein insertase YidC	A6U5K9	Smed_0079	yidC	8	3	49.6699	0.04103	0.0067135		5123.39	9202.4	4297.52	1555.66	1371.21		61.1228	28.5444	10.3328		2.14133	0.315973	5.91543	0.0354481	2.76251	0.01173	0.267637	0.0268641		3405.99	7231.56	4732.62	2845.32	11828.4	12933.5	4996.02	2991.91	4904.63	1278.93	1306.8	2081.25	1194.77	684.066	2234.79		11.7339	12.8201	12.2084	11.4744	13.53
Cell division cycle protein-like protein	G8A161			12	3	87.2241	0.000176347	0.00012733		1864.29	9299.83	12623.1	3785.37	4187.53		36.1745	49.1012	14.7243		0.736734	0.487044	2.45678	0.00127039	3.33469	0.0191211	2.24617	0.0219547		1284.96	1544.48	2763.43	10318.9	10021.1	7559.45	17606.9	6617.61	13644.7	3547.87	4151.36	3656.88	4627.69	3880.23	4054.66		10.3275	10.5929	11.4322	13.333	13.2908
Pyruvate kinase	G7IDV6	MTR_1g099360		4	3	21.6379	0.000930105	0.00010939	Glycolysis	559.69	2204.41	5597.91	3693.16	3766.01		19.1764	48.6966	32.127		0.393793	0.0346382	0.596891	0.144706	1.51575	0.206895	6.72875	0.00304902		820.865	556.28	301.925	1352.27	2574	2686.98	6598.18	3616.43	6579.1	2523.56	4824.54	3731.38	4445.53	3730.31	3122.19		9.681	9.11967	8.23805	10.4012	11.3298
UDP-glucose 6-dehydrogenase	G7L571	MTR_7g012950		9	3	63.5235	0.00445743	0.006809		2721.8	11423.3	9479.27	3658.74	5806.55		46.5093	38.5943	14.8964		1.20508	0.702507	3.12219	0.0231958	2.59085	0.012276	2.13335	0.138711		3221.75	2084.23	2859.44	18293.5	8371.05	7605.34	12089.9	6452.7	9895.2	2915.31	4093.53	3967.39	7444.22	7320.16	2655.27		11.6536	11.0253	11.4815	14.159	13.0312
Cysteine proteinase	G7I5V9	MTR_1g023210		7	3	55.221	3.40113e-05	1.9789e-05	Protease	3376.62	264.639	1074.55	3642.62	2567.21		5.31211	21.5694	73.1184		0.24628	0.00736978	0.0726508	0.000552568	0.294993	0.00231829	0.76029	0.395175		3900.8	3981.73	2247.33	179.722	211.234	402.961	1077.74	1340.53	805.376	4270.94	3014.44	3642.47	1580.85	1908.01	4212.76		11.9296	11.9592	11.134	7.48963	7.7227
Uncharacterized protein	I3SH19			7	3	50.9338	0.00116968	0.0018469	Uncharacterized Protein	7514.2	1196.76	4443.6	3542.93	2974.42		13.0319	48.3879	38.5802		0.269322	0.00552929	0.337787	0.0120493	1.25421	0.210079	0.39584	0.0639651		9340.43	6547.14	6655.03	1271.45	736.27	1582.55	5007	4701.13	3622.65	4251.35	2818.36	3559.07	2812.44	1226.88	4883.95		13.1893	12.6767	12.7002	10.3123	9.52409
Pyruvate dehydrogenase E1 component alpha subunit	G7LEP9	MTR_8g062670		11	3	74.6418	3.73152e-05	9.0182e-05	Glycolysis/TCA	2800.88	7835.73	9237.85	3532.35	3041.88		38.0266	44.831	17.1424		0.84822	0.577031	2.21827	0.00958313	2.61521	0.00956357	1.08604	0.426141		2873.48	2899.85	2629.31	10259.4	5831.45	7416.37	11342	6027.65	10343.9	3672.31	3393.37	3531.38	3118.2	2591.63	3415.81		11.4886	11.5018	11.3605	13.3247	12.5096
Heat shock protein	G7L005	MTR_7g026110		6	3	46.4347	0.0624798	0.0048108	Heat Shock	1518.08	907.055	2210.26	3388.05	2075.96		13.9432	33.9759	52.0809		0.410384	0.00301209	0.267722	0.00108206	0.652368	0.0462736	1.36749	0.61497		1739.6	1420.57	1394.07	760.901	871.939	1088.32	2156.73	2588.51	1885.54	4209.59	3025.6	2928.97	1121.1	1531.77	3575.01		10.7645	10.4723	10.4451	9.57156	9.76808
Uncharacterized protein	I3SKZ1			15	3	118.893	0.00497807	0.059343	Uncharacterized Protein	6665.84	3781.07	3848.55	3326.24	2010.48		34.5119	35.1278	30.3604		0.982466	0.949459	1.13674	0.610994	1.15703	0.57936	0.301609	0.00494934		8581.93	5039.57	6376.02	4786.68	4205.97	2350.56	3925.3	2505.63	5114.72	1630.2	6098.78	2249.73	1507.58	2506.21	2017.64		13.0671	12.2991	12.6384	12.2248	12.0382
NADH dehydrogenase	B7FN64	MTR_8g035900		3	3	20.0379	0.000981978	0.0005826	Electron Transport Chain	479.903	53.7179	103.428	3321.28	3800.92		1.54432	2.97342	95.4823		0.519374	0.613965	0.0161739	0.00314686	0.0311411	0.00908366	7.92019	0.0567833		653.058	694.438	92.2136	95.2349	49.6056	16.3132	61.231	22.2293	226.824	1299.9	5344.9	3319.04	4979.49	5264.26	1159.03		9.35107	9.4397	6.52691	6.57342	5.63243
Pathogen-related protein, related	Q2HSD5			7	3	47.0844	1.33352e-06	3.8956e-07	Pathogenesis	92.1282	49.2182	1560.96	3066.54	2935.45		1.05241	33.3773	65.5703		0.0315307	0.00118805	0.0160501	0.00062292	0.509031	0.013058	31.8627	0.000492371		132.129	100.67	43.5855	40.1093	20.024	87.5212	1442.86	1909.93	1330.09	3741.93	2529.31	2928.38	2486.73	3253.69	3065.94		7.0458	6.6535	5.44578	5.32587	4.32366
60S ribosomal protein L22-like protein	G7KXJ9	MTR_7g112770		8	3	62.5186	2.5964e-06	4.5001e-05	Ribosomal Component	8546.79	11558.1	7717.4	3045.7	3352.78		51.7808	34.5743	13.6449		1.49767	0.0260846	3.79489	0.000466327	2.53387	0.00199575	0.392285	0.0141552		7114.8	8359.84	10165.7	12686.2	12206.1	9782	8597.12	6493.97	8061.11	3406.59	3246.91	2483.6	4540.78	2209.2	3308.35		12.7966	13.0293	13.3114	13.631	13.5753
MtN14 protein	G7K500	MTR_5g098020		3	3	19.9097	0.0685297	0.022404	Nodulin	129.911	423.789	1476.11	3000.27	991.816		8.64846	30.1237	61.2278		0.287098	0.0458764	0.14125	0.0944788	0.491993	0.638382	7.63461	0.0945172		172.752	198.397	18.5826	381.841	384.653	504.873	2460.36	660.088	1307.89	617.895	6674.92	1708	1924.62	241.877	808.949		7.43256	7.63225	4.21588	8.57683	8.58742
Ubiquitin-activating enzyme E1	G7KEA8	MTR_5g072480		16	3	89.0661	0.00103904	0.00025121		253.696	1478.48	5221.09	2977.46	1892.41		15.2783	53.9534	30.7683		0.283175	0.00249735	0.496559	0.0438125	1.75354	0.0216902	7.45933	0.0327557		432.147	238.869	90.0734	994.209	1571.91	1869.33	5584.7	5049.04	5029.52	3360.35	3441.02	2131	2035.6	684.332	2957.28		8.75538	7.90008	6.49303	9.9574	10.6183
Charged multivesicular body protein 1b	B7FHV8	MTR_2g100420		3	3	18.6346	0.00142977	0.00022058		272.773	1349.83	3121.6	2976.61	1906.88		18.1232	41.9117	39.965		0.432415	0.0104898	0.453477	0.0185839	1.04871	0.594417	6.99074	0.0260862		249.782	293.122	275.414	1841.68	1257.07	950.723	3208.77	3154.65	3001.38	3367.51	3106.18	2456.15	1890.79	594.372	3235.49		7.96452	8.19536	8.10546	10.8468	10.2959
Methionyl-tRNA synthetase	G7JSQ9			7	3	41.154	0.00209611	0.0025539	tRNA Processing	1569.2	6295.16	5884.74	2950.56	2177.96		41.6059	38.8934	19.5008		1.06974	0.595149	2.13355	0.0186914	1.99445	0.0425836	1.38795	0.408869		2682.57	1194.27	830.751	5722.05	6431.56	6731.86	7029.1	6164.21	4460.91	4236.59	2366.69	2248.38	2007.77	1353.17	3172.95		11.3894	10.2219	9.69827	12.4823	12.651
S-adenosylmethionine synthase	G7L3W1	MTR_7g102120		14	3	132.643	2.34824e-05	1.9578e-05		7634.27	158.373	983.416	2923.67	6106.69		3.89557	24.1896	71.9148		0.161043	0.0124913	0.0541692	0.00198287	0.336364	0.0351005	0.799905	0.432516		6857.61	7324.1	8721.09	108.62	91.1688	275.329	682.997	713.656	1553.6	1749.96	3776.42	3244.62	5970.61	10180.8	2168.66		12.7435	12.8384	13.0903	6.76314	6.51047
Uncharacterized protein	I3SLP9_MEDTR	#N/A	#N/A	3	3	19.0325	0.0171713	0.0090662	Uncharacterized Protein	2002.25	4479.73	6035.57	2865	5401.96		33.4801	45.1079	21.4121		0.742222	0.253073	1.56361	0.118361	2.10666	0.0559527	2.69794	0.0257428		1683.18	2072.09	2251.48	4110.48	5439.55	3889.16	6578.01	4103.05	7425.64	2195	4248.5	2151.5	5654.65	7435.03	3116.19		10.717	11.0169	11.1367	12.0051	12.4093
Uncharacterized protein	I3T8L1			3	3	18.9347	0.038587	0.10479	Uncharacterized Protein	2202.75	8720.19	3172.96	2823.82	4083.62		59.2526	21.5599	19.1875		2.74828	0.163739	3.08808	0.111787	1.12364	0.950634	1.85388	0.0860817		1658.97	3057.32	1891.96	16505.1	5640.97	4014.53	2449.04	1573.11	5496.73	1699.7	3550.62	3221.15	4049.3	2751.88	5449.69		10.6961	11.578	10.8857	14.0106	12.4617
NAD/NADP-dependent betaine aldehyde dehydrogenase	A6U6Y9	Smed_0563	betB	5	3	29.6898	0.52348	0.72013		3974.39	2769.2	1504.52	1691.63	1036.1		46.4214	25.221	28.3576		1.84059	0.755816	1.637	0.864555	0.889393	0.762621	0.260695	0.307887		8255.28	3148.32	519.559	395.003	3499.87	4412.73	888.476	2313.99	1311.1	2546.08	1016.79	1512.01	421.278	500.291	2186.74		13.0111	11.6204	9.02114	8.62572	11.7731
Translation initiation factor IF-1	A6U5Z0	Smed_0211	infA	4	3	38.0199	0.000121764	0.0038326	Translation Initiation	8375.55	1890.65	7096.23	19165	12083.3		6.71589	25.207	68.0772		0.26643	0.0591697	0.0986512	0.0212341	0.37027	0.0807991	1.44269	0.26341		12132.4	8036.15	4958.06	621.358	725.648	4324.94	7205.21	4816.22	9267.25	9031.27	29576.7	18886.9	16438	9787.27	10024.8		13.5666	12.9723	12.2756	9.27928	9.50313
Heat shock protein 70-3	G7KZ01	MTR_7g025760		8	3	55.2962	0.000563816	0.0037945	Heat Shock	7175.51	5864.01	4565.93	2481.45	1506.85		45.4173	35.3635	19.2191		1.2843	0.0912769	2.36313	0.0243367	1.84002	0.0714395	0.209999	0.0255145		8138.6	6956.93	6431.01	6343.29	6037.03	5211.71	4881.29	5105.33	3711.15	3830.21	1660.84	1953.31	734.839	590.38	3195.33		12.9906	12.7642	12.6508	12.631	12.5596
26S proteasome non-ATPase regulatory subunit	G7J2W0	MTR_3g109300		3	3	16.2933	0.0013146	0.0069276	Proteasome	4886.21	8522.88	4261.73	2360.24	1468.55		56.2758	28.1398	15.5844		1.99986	0.0090589	3.61103	0.0193506	1.80564	0.129888	0.30055	0.0583029		5556.24	4513.19	4589.19	6917.26	9455.51	9195.87	3758.26	5221.59	3805.34	4074.39	1208.11	1798.22	820.57	436.029	3149.04		12.4399	12.1399	12.164	12.756	13.2069
CCP	A7KH65	MTR_5g056185		3	3	21.8096	0.00105647	1.4428e-05		37.256	24.3919	731.405	2357.47	1648.36		0.783483	23.4932	75.7234		0.0333494	0.0876705	0.0103466	0.0170485	0.31025	0.0321655	44.2441	0.000140431		55.6529	32.4861	23.6289	0	0	73.1758	932.076	497.503	764.636	1211.58	3102.36	2758.47	1633.01	1941.82	1370.23		5.79838	5.02175	4.56248	7.94246	8.79364
L-ascorbate oxidase	O24093		MtN23	4	3	24.1352	0.406073	0.11848		1436.67	1700.1	4044.24	2350.47	2305.21		21.0024	49.9609	29.0367		0.420376	0.0292794	0.723303	0.145486	1.72061	0.107473	1.60455	0.464614		1931.56	1652.7	725.759	1317.66	1707.04	2075.6	4588.17	2522.9	5021.66	1853.42	2841.77	2356.21	3427.07	895.472	2593.1		10.9156	10.6906	9.50335	10.3638	10.7373
50S ribosomal protein L24	A6U870	Smed_0997	rplX	3	3	35.3298	1.84424e-05	3.8205e-05	Ribosomal Component	20500.7	249017	83554.9	29536.2	13700.4		68.7687	23.0746	8.15673		2.98028	0.0312631	8.43091	0.00644898	2.8289	0.0802224	0.66829	0.0185004		23404	19628.1	18470.1	318296	164486	264269	118644	44854.4	87166.1	14538.7	52920.1	21149.8	15339.4	11768.3	13993.5		14.5145	14.2606	14.1729	18.28	17.3276
Protease Do	A6UB17	Smed_2014		3	3	17.6316	1.88213e-07	0.0061834	Protease	0	10.006	740.201	2467.67	3013.21		0.31095	23.0028	76.6862		0.0135179	0.195053	0.00405483	0.0391678	0.29996	0.00487828	#DIV/0!	0.0149766		0	0	0	0	0	30.0179	533.357	609.267	1077.98	2259.75	2698.79	2444.47	3332.04	4205.52	1502.08		9.64654	9.59754	9.50926	8.85325	8.5415
Hedgehog-interacting protein	G7KR74			5	3	32.3175	0.41393	0.15783		1310.67	1032.36	2875.67	2328.42	1622.69		16.5537	46.1107	37.3356		0.358999	0.149443	0.443376	0.19463	1.23503	0.608104	1.23806	0.348093		1406.11	1592.15	933.764	143.869	607.648	2345.58	3483.85	1551.75	3591.41	2061.47	1476.28	3447.5	1648.01	1251.04	1969.01		10.4575	10.6368	9.86691	7.16861	9.24709
Ribulose bisphosphate carboxylase large chain	G7JG19	MTR_4g051270		7	3	38.7245	0.000638669	0.00017447		276.678	2631.35	1975.8	2287.88	3033.8		38.163	28.6554	33.1817		1.33179	0.155459	1.15012	0.522058	0.86359	0.62962	10.9651	0.00752818		315.873	335.139	179.022	3208.95	2103.6	2581.5	2325.24	1610.41	1991.74	1539.86	3082.3	2241.49	3578.19	4362.45	1160.76		8.3032	8.38861	7.48399	11.6479	11.0386
4Fe-4S ferredoxin iron-sulfur binding domain protein	A6UMF7	Smed_6234		5	3	74.5712	3.06804e-07	3.1839e-06	Electron Transport	2665.86	4828.04	152480	521187	620311		0.711581	22.4733	76.8152		0.0316634	0.000693939	0.00926355	0.000263954	0.292563	0.0208177	232.687	0.00218036		5514.66	2024.73	458.195	7553.25	2683.34	4247.53	178487	94743.2	184209	300653	631847	631060	676758	929130	255046		12.4291	10.9835	8.83982	12.8829	11.3898
Pre-mRNA-processing factor	G7KXF7	MTR_7g098430		4	3	20.4105	0.000151065	0.0034914		5675.85	6393.75	5008.75	2247.48	2621.92		46.8407	36.6942	16.4651		1.27652	0.340413	2.84485	0.00270637	2.22861	0.0604594	0.461944	0.0217033		6437.85	6025.54	4564.17	6305.13	7433.9	5442.21	6578.15	2820.2	5627.9	1700.01	2514.61	2527.81	3074.19	3059.61	1731.97		12.6524	12.5569	12.1561	12.6223	12.8599
60S ribosomal protein L14-1	G7I4V0	MTR_1g075720		5	3	37.4206	3.3122e-05	0.00014574	Ribosomal Component	4453.25	20716	6024.56	2218.12	1881.39		71.5364	20.804	7.6596		3.43859	0.00237389	9.33945	0.00146426	2.71607	0.0339463	0.422475	0.0714257		4808.79	3271.28	5279.66	21609.3	22690.6	17848.1	5507.52	8038.4	4527.76	3554.55	1739.66	1360.14	936.829	1351.55	3355.78		12.2315	11.6756	12.3662	14.3994	14.4698
Ovarian tumour, otubain, putative	A2Q5X7			9	3	42.5795	0.00172486	0.0084411		6337.49	10443	9491.03	2131.97	2045.62		47.3263	43.0119	9.66177		1.10031	0.627954	4.89831	0.000842143	4.45177	0.0531343	0.322781	0.0854433		2775.55	4847.17	11389.7	11725.6	12089.3	7514.27	10694.1	3091.7	14687.3	1808.89	2187.51	2399.51	2175.01	1569.21	2392.64		11.4386	12.2429	13.4755	13.5174	13.5614
Uncharacterized protein	I3SI73			7	3	43.8083	0.0191378	0.004861	Uncharacterized Protein	128.671	765.329	1068.49	2130.44	1352.77		19.3057	26.9531	53.7411		0.71627	0.563692	0.359236	0.0328343	0.501537	0.122494	10.5135	0.0454933		221.307	68.5386	96.1667	427.332	926.006	942.65	808.241	1826.32	570.92	2799.34	1422.26	2169.71	1756.55	259.199	2042.58		7.78991	6.09884	6.58747	8.73921	9.85488
Chaperone protein HtpG	A6UIJ0	Smed_4673	htpG	5	3	28.7405	0.00101931	0.048625	Chaperone	1027.44	1569.92	2355.48	6671.18	6279.42		14.8154	22.2287	62.956		0.666499	0.361647	0.235329	0.087055	0.353083	0.00471755	6.11169	0.0667615		1538.42	1264.7	279.203	191.941	2293.91	2223.92	2736.16	1905.25	2425.03	6543.29	8410.4	5059.86	11245	2070.86	5522.34		10.5872	10.3046	8.12517	7.58452	11.1636
S-adenosylmethionine synthase	A6U5H6	Smed_0046		4	3	22.1845	0.00483649	0.0097252		4240.63	985.617	732.747	1641.62	2383.61		29.334	21.808	48.858		1.3451	0.689263	0.600392	0.287154	0.446355	0.089672	0.562089	0.163993		6026.67	3831.18	2864.02	375.573	1129.99	1451.29	416.035	968.502	813.704	1827.76	2159.52	937.6	2756.77	3107.81	1286.24		12.5571	11.9036	11.4838	8.55295	10.1421
Uncharacterized protein	A6U6W3	Smed_0537		6	3	61.6572	2.60122e-06	6.4395e-05	Uncharacterized Protein	3409.9	1274.5	9706.78	33532.6	50507.5		2.86316	21.8062	75.3307		0.1313	0.0118795	0.0380079	0.0024236	0.289473	0.00882015	14.812	0.00702483		6500.29	2478.41	1251.01	437.203	1239.5	2146.81	8422.75	7375.98	13321.6	22313.6	40491.7	37792.5	53319.5	71307.8	26895.2		12.6663	11.2752	10.2889	8.77216	10.2755
Uncharacterized protein	A6U8J5	Smed_1124		7	3	43.5234	0.00148834	0.00012626	Uncharacterized Protein	26846.2	1424.61	1052.08	2355.97	2253.8		29.4789	21.7701	48.751		1.3541	0.894978	0.604682	0.310913	0.446558	0.0600436	0.0839523	0.000882442		31527	22945	26066.7	1422.56	2467.64	383.628	830.605	875.339	1450.28	1510.11	3466.34	2091.44	1945.77	3452.05	1363.58		14.9443	14.4859	14.6699	10.4743	11.2689
Isoleucine--tRNA ligase	A6U6I9	Smed_0412	ileS	5	3	27.0145	0.232644	0.016458	tRNA Processing	3205.67	2033.46	670.755	428.688	279.245		64.9066	21.41	13.6834		3.0316	0.0631277	4.74345	0.0472534	1.56467	0.521596	0.0871098	0.0359015		5247.73	2306.08	2063.19	1446.97	2103.44	2549.97	253.352	1349.44	409.472	893.066	92.1809	300.817	24.2355	44.487	769.013		12.3575	11.1712	11.0107	10.4988	11.0385
Activator of Hsp90 ATPase 1 family protein 2	A6UI23	Smed_4503		6	3	43.3749	7.73876e-06	0.00096404	Chaperone	2126.07	1228.44	1834.93	5613.62	8941.4		14.1575	21.147	64.6955		0.669479	0.288396	0.218833	0.0067187	0.32687	0.0257998	4.2056	0.0217059		3193.39	1625.58	1559.25	812.698	1413.92	1458.71	1511	1238.95	2754.82	3490.74	6008.79	7341.33	11087.8	11295.9	4440.55		11.6409	10.6667	10.6066	9.66658	10.4655
MYB transcription factor MYB49	D5FFH2			6	3	32.6619	0.000544082	0.00012364	Transcription Factor	362.79	104.898	624.219	1920.03	2631.16		3.95968	23.563	72.4773		0.168046	0.00651848	0.0546335	0.000375288	0.325109	0.0326354	7.25258	0.0195195		579.12	377.101	132.148	113.009	75.961	125.723	867.157	325.448	680.051	1212.53	2191.26	2356.29	3431.28	3202.87	1259.32		9.17772	8.55881	7.04601	6.82029	6.24719
Alcohol dehydrogenase class III/S-(Hydroxymethyl)glutathione dehydrogenase	A6U897	Smed_1024		5	3	27.2701	0.000175749	0.033007	Glycolysis	1898.58	891.256	1159.37	3472.6	2253.45		16.1365	20.9908	62.8727		0.76874	0.378168	0.256654	0.0219894	0.333863	0.0201655	1.18692	0.596866		2978.37	1895.54	821.826	501.273	777.508	1394.99	1126.18	1473.71	878.23	4362.29	4025.97	2029.55	1362.43	2602.98	2794.95		11.5403	10.8884	9.68269	8.96945	9.60271
NADH dehydrogenase	G7J7T5	MTR_3g117550		4	3	21.0536	0.0177648	0.14846	Electron Transport Chain	2722.28	2384.76	1712.5	1820.88	1200.56		40.2957	28.9364	30.7678		1.39256	0.214043	1.30967	0.0800309	0.940477	0.69464	0.441015	0.129395		3102.53	2785.94	2278.35	2312.52	2346.59	2495.15	1074.91	2708.88	1353.71	2247.66	1496.63	1718.35	1115.9	322.569	2163.23		11.5992	11.4439	11.1538	11.1753	11.1964
Kinesin light chain	B7FNB2	MTR_3g065220		5	3	24.8774	0.224713	0.049493		824.64	855.362	869.669	1800.37	2176.49		24.2628	24.6686	51.0686		0.983549	0.875013	0.475102	0.0872484	0.483049	0.0642841	2.63932	0.0688246		1125.35	844.292	504.281	525.45	660.733	1379.9	603.35	1235.96	769.698	1168.7	2005.56	2226.86	2456.15	2961.34	1111.99		10.1362	9.7216	8.97808	9.03741	9.36792
Pathogenesis-related thaumatin-like protein	G7KDF3	MTR_5g010640		4	3	24.9614	4.75385e-05	0.001631	Pathogenesis	5115.34	5085.51	2376.54	1772.56	2530.8		55.0701	25.7352	19.1947		2.13988	0.0268808	2.86902	0.00114302	1.34074	0.369362	0.494748	0.0355114		4197.54	6994.38	4154.09	5737.98	4650.96	4867.59	3247.31	2395	1487.32	1405.3	1987.9	1924.48	2669.02	3027.31	1896.09		12.0353	12.772	12.0203	12.4863	12.1833
Fructokinase	G7IC33			5	3	31.3998	0.0102597	0.0041003	Fructose	662.869	35.7366	762.297	1727.92	1082.36		1.41478	30.1786	68.4066		0.0468801	0.0315305	0.0206819	0.0107869	0.441165	0.0150219	1.63284	0.280502		1146	705.931	136.675	0	22.4528	84.757	724.081	1002.19	560.622	2100.65	1673.13	1409.96	1054.23	957.134	1235.71		10.1624	9.46338	7.09461	7.87504	4.48882
Proteasome subunit beta type	B7FGZ8	MTR_3g109210		5	3	35.6416	0.00333515	0.18024	Proteasome	2628.13	1604.91	1844.18	1685.26	1930.37		31.2584	35.9185	32.8232		0.870259	0.48555	0.952325	0.838851	1.0943	0.66845	0.734502	0.236538		3469.94	2609.51	1804.95	1556.3	1362.72	1895.73	1636.59	2373.2	1522.75	1343.78	1541.61	2170.39	2181.61	1825.72	1783.77		11.7607	11.3496	10.8177	10.6039	10.4123
Proteasome subunit beta type	G7KN41	MTR_6g084450		4	3	25.4421	0.0114934	0.14335	Proteasome	1620.73	1971.66	1876.13	1671.69	1126.32		35.7219	33.9911	30.2871		1.05092	0.661895	1.17944	0.312719	1.1223	0.448375	0.694942	0.272703		1947.46	1206.03	1708.72	1952.23	2237.67	1725.08	1818.22	2141.24	1668.93	2147.94	1414.31	1452.81	708.788	707.349	1962.81		10.9274	10.236	10.7387	10.9309	11.1278
Phosphoglycerate kinase	G7IT85	MTR_2g066110		14	3	93.61	0.452719	0.37191	Glycolysis	834.904	941.401	1387.47	1659.67	953.338		23.6026	34.7864	41.611		0.6785	0.0826697	0.567221	0.147949	0.835992	0.676643	1.14185	0.82888		1284.91	848.345	371.454	800.744	804.462	1219	1226.4	1682.09	1253.94	2491.98	1036.7	1450.34	446.467	251.446	2162.1		10.3275	9.72851	8.53704	9.6452	9.65188
Syntaxin-132	G7IKJ7	MTR_2g088700		5	3	34.5563	7.97555e-07	4.0564e-05		3833.96	2574.87	2618.55	1652.33	1330.51		37.6127	38.2507	24.1365		0.983321	0.833388	1.55833	0.0151255	1.58476	0.0163142	0.347033	0.00190799		3614.17	4179.13	3708.58	2415.23	2771.96	2537.43	2687.72	2823.3	2344.63	1656.79	1941.94	1358.25	1541.68	1463.75	986.096		11.8194	12.029	11.8567	11.2379	11.4367
Uncharacterized protein	I3T953	MTR_4g094580		4	3	29.5339	0.000892875	0.0001828	Uncharacterized Protein	166.423	77.3599	948.417	1644.68	1132.56		2.89688	35.5152	61.588		0.0815673	0.000929786	0.0470364	0.000934939	0.576657	0.0823477	6.80531	0.0279758		391.746	50.1688	57.3536	41.4582	106.75	83.8712	916.133	1085.98	843.138	1238.65	2379.81	1315.59	1624.59	934.588	838.501		8.61378	5.64872	5.84181	5.37359	6.7381
Polygalacturonase	G7L6K9	MTR_7g078680		4	3	22.5285	0.269246	0.031573		368.573	317.677	2045.32	1573.18	825.519		8.07069	51.9621	39.9672		0.155319	0.0344132	0.201933	0.101357	1.30012	0.355621	2.23977	0.51566		521.867	279.8	304.051	0	242.642	710.389	1953.75	2603.83	1578.4	2478.18	1061.22	1180.15	260.653	359.142	1856.76		9.02754	8.12825	8.24817	9.75961	7.92269
CWC15-like protein	G7JIW9	MTR_4g100970		9	3	55.101	0.00409313	0.0057391		1533.14	3930.04	6340.35	1572.15	2588.3		33.1858	53.5387	13.2754		0.619847	0.268767	2.49979	0.0204842	4.03292	0.0149778	1.68824	0.24251		1381.59	1783.4	1434.42	3704.56	5287.61	2797.96	7272.43	3333.03	8415.58	1446.57	2071.19	1198.69	3827.73	2615.75	1321.44		10.4321	10.8004	10.4863	11.8551	12.3684
Late embryogenesis abundant protein D-34	G7IZL9	MTR_3g034660		3	3	18.7596	0.0199379	0.0038263		314.317	130.981	575.445	1512.22	864.565		5.90366	25.9368	68.1595		0.227617	0.0216404	0.0866153	0.00338816	0.380531	0.0119615	2.75062	0.169676		491.358	363.827	87.7649	76.5168	71.617	244.81	803.912	488.4	434.023	1230.53	1879.35	1426.78	757.611	1452.83	383.251		8.94063	8.50711	6.45557	6.2577	6.16223
Uncharacterized protein	I3SX03			4	3	26.3188	0.0162134	0.012193	Uncharacterized Protein	833.087	2853.36	2829.34	1501.52	2397.77		39.7171	39.3827	20.9003		1.00849	0.788286	1.90031	0.0216626	1.88432	0.161138	2.87817	0.0438305		954.143	864.505	680.613	2802.45	2795.54	2962.09	3344.94	1467.46	3675.62	1077.77	2030.77	1396.02	3263.09	2768.74	1161.47		9.89806	9.75573	9.41069	11.4525	11.4489
Pinin/SDK/memA protein	A2Q483	MTR_2g007800		5	3	31.1289	0.0296009	0.013779		526.332	1556.4	1931.18	1475.96	984.091		31.3567	38.9073	29.736		0.805934	0.257747	1.0545	0.8465	1.30842	0.151742	1.86971	0.366019		649.676	546.182	383.139	1750.62	1842.67	1075.91	2163.81	1771.23	1858.49	1767.78	1076.13	1583.96	765.142	403.373	1783.76		9.34358	9.09324	8.58173	10.7736	10.8476
Uncharacterized protein	B7FN12	MTR_7g065290		3	3	14.7255	0.00773852	0.028904	Uncharacterized Protein	1987.78	4670	528.037	1435.16	1015.44		70.4034	7.96051	21.6361		8.84408	0.0095775	3.25398	0.0982774	0.367928	0.398734	0.510839	0.137214		2443.35	2048.3	1471.71	5047.95	4913.68	4048.37	311.609	1085.52	186.977	1326.53	2752.85	226.114	1128.72	1510.7	406.894		11.2546	11.0002	10.5233	12.3015	12.2626
Cysteine synthase	B7FKU7	MTR_5g006340		6	3	38.0401	0.176959	0.0026547		745.323	186.673	654.153	1432.85	1135.65		8.21017	28.7707	63.0191		0.285365	0.154553	0.130281	0.00361339	0.45654	0.0722445	1.5237	0.102467		802.759	746.305	686.905	0	260.544	299.474	426.321	1086.73	449.41	1779.99	986.106	1532.45	1152.56	789.226	1465.15		9.64882	9.54362	9.42397	8.78672	8.02538
Heat shock protein	G7KZ06	MTR_7g025820		12	3	90.4409	0.00449554	0.0090847	Heat Shock	1931.39	6340.25	5711.38	1418.18	775.744		47.0701	42.4013	10.5286		1.11011	0.710434	4.4707	0.0107909	4.02726	0.0222766	0.40165	0.309696		1672.92	481.701	3639.56	7612.57	7287.98	4120.21	6921.69	3124.8	7087.65	1997.99	780.631	1475.92	314.691	339.7	1672.84		10.7081	8.91199	11.8295	12.8942	12.8313
Pyruvate decarboxylase	G7IKA3	MTR_2g015560		4	3	22.5462	0.0136416	0.29981	Glycolysis	416.359	42.97	619.298	1415.45	1390.77		2.06813	29.8066	68.1252		0.0693851	0.465146	0.0303578	0.106642	0.437527	0.175032	3.34032	0.271294		749.991	444.54	54.5459	0	0	128.91	371.812	1086.99	399.096	2390.56	684.663	1171.13	267.509	2346.79	1558.01		9.55073	8.79617	5.7694	9.67748	8.35634
Proteasome subunit alpha type	G7LB82	MTR_8g075320		7	3	40.7328	0.129916	0.097951	Proteasome	959.559	1198.72	952.555	1412.68	1866.16		33.6345	26.7274	39.638		1.25843	0.571979	0.848542	0.430981	0.674288	0.117559	1.94481	0.0306849		1025.55	973.52	879.607	728.652	1071.99	1795.52	875.123	1347.2	635.345	1320.6	1403.55	1513.89	1864.34	2452.12	1282.03		10.0022	9.92707	9.78072	9.50909	10.0661
Aspartic proteinase nepenthesin-1	G7J557	MTR_3g100500		9	3	53.8003	5.40071e-05	0.045365	Protease	412.968	3.02687	241.522	1349.49	1980.47		0.189887	15.1516	84.6585		0.0125325	0.547474	0.00224297	0.105706	0.178973	0.000746139	4.79569	0.056674		982.781	135.903	120.22	0	0	9.08062	316.452	232.15	175.965	1145.41	1413.28	1489.79	3214.72	1219.45	1507.22		9.94073	7.08643	6.90953	8.66947	8.26323
Uncharacterized protein	A6UBL8	Smed_2216		4	3	26.1866	0.00629195	0.095302	Uncharacterized Protein	438.606	620.559	1162.15	4474.9	7950.65		9.91688	18.5717	71.5114		0.533976	0.286785	0.138676	0.0731959	0.259703	0.0391678	18.1271	0.121327		1168.47	147.228	0.122285	1620.23	22.8875	218.559	553.588	810.065	2122.78	2474.28	5172.77	5777.64	9150.46	11773.6	2927.92		10.1904	7.20191	-3.03167	10.662	4.51649
Uncharacterized protein	I3SV80			9	3	58.2839	0.000375506	0.0027894	Uncharacterized Protein	3094.33	4283.06	3997.47	1273.56	1046.88		44.8296	41.8404	13.33		1.07144	0.69764	3.36305	0.0220407	3.13881	0.0631446	0.338323	0.00421254		2785	2643.57	3854.42	4873.75	4678.48	3296.96	5251.24	1969.8	4771.37	918.583	2193.05	709.055	1094.79	1265.61	780.243		11.4435	11.3683	11.9123	12.2508	12.1918
Peptide methionine sulfoxide reductase	G7K8J3	MTR_5g092680		4	3	23.542	0.0100456	0.0027308		638.58	131.707	744.672	1265.71	1111.45		6.14854	34.7639	59.0876		0.176866	0.0199753	0.104058	0.0115225	0.588344	0.0982852	1.74051	0.247783		885.404	816.809	213.527	45.2411	80.4234	269.457	752.935	616.796	864.284	1045.38	927.585	1824.16	1494.84	724.009	1115.52		9.79019	9.67385	7.73827	5.49956	6.32954
F-box protein SKIP31	G7K413			5	3	31.1111	0.00108865	0.00045953		88.2541	1248.49	4848.48	1260.3	1254.89		16.9695	65.9005	17.13		0.257502	0.00686805	0.990632	0.907887	3.84709	0.0138803	14.2191	0.0419653		47.4172	159.957	57.3878	673.701	1627.37	1444.4	4633.95	5144.16	4767.32	2225.7	736.737	818.459	272.355	601.803	2890.52		5.56734	7.32154	5.84267	9.39597	10.6683
Aminoacylase-1	G7IBH6	MTR_1g038920		3	3	17.8088	0.0218764	0.020727		1185.98	298.679	937.829	1221.28	525.996		12.1524	38.1575	49.6901		0.318479	0.00541957	0.244563	0.000409179	0.76791	0.16938	0.443512	0.186278		1973.63	950.474	633.837	302.181	235.283	358.572	1223.32	687.231	902.934	1335.27	1145.88	1182.67	298.397	193.682	1085.91		10.9466	9.8925	9.30797	8.23927	7.87826
FixX ferredoxin-like protein	A6UMF4	Smed_6231		3	3	27.7611	0.0193304	0.000108	nitrogenase	93628.9	144632	37872	30307.5	29324.2		67.9625	17.796	14.2415		3.81897	0.00942856	4.77216	0.000807539	1.24959	0.637068	0.313196	0.00169972		72371.1	120965	87550.3	141213	162851	129833	46189	19476.4	47950.7	21813.6	31400.8	37708.1	29137.3	30693.6	28141.5		16.1431	16.8842	16.4178	17.1075	17.3132
Glutamate dehydrogenase	G7JYL4	MTR_5g013470		3	3	17.4673	0.0103594	0.048387	Amino Acid	4546.32	2334.04	1556.38	1162.17	978.969		46.195	30.8035	23.0015		1.49967	0.153901	2.00835	0.0345036	1.3392	0.437596	0.215332	0.0745493		5354.94	4526.98	3757.03	2483.2	2596.61	1922.32	1459.98	2238.12	971.031	1482.37	735.922	1268.22	801.841	109.208	2025.86		12.3867	12.1443	11.8754	11.278	11.3424
50S ribosomal protein L29	A6U867	Smed_0994	rpmC	3	3	37.0172	0.0239548	0.00036168	Ribosomal Component	50854.5	57727.6	13286.6	5632.69	3119.11		75.3163	17.3349	7.34888		4.34479	0.0228587	10.2487	0.00971125	2.35884	0.151534	0.0613339	0.00391535		23214	42872.4	86477.2	79424.8	61424.9	32333.2	16191.3	6454.96	17213.7	2335.26	11024.4	3538.37	4713.29	2056.13	2587.9		14.5027	15.3878	16.4	16.2773	15.9065
Vacuolar-sorting receptor	G7K0X0	MTR_5g005100		7	3	40.65	0.132594	0.051481		453.288	99.1402	467.876	1138.51	896.851		5.81289	27.433	66.7541		0.211894	0.0796692	0.0870792	0.00768446	0.410956	0.0128231	1.97854	0.461404		592.583	598.72	168.562	0	200.147	97.2733	602.593	329.236	471.8	904.239	1154.7	1356.58	1397.93	225.453	1067.17		9.21087	9.22574	7.39713	8.31539	7.64492
Formyltetrahydrofolate deformylase	A6UB97	Smed_2094	purU	4	3	21.0805	0.0397834	0.00014382		7690.72	4650.85	1054.73	681.713	510.671		72.8141	16.513	10.6729		4.4095	0.00371301	6.82231	0.00173983	1.54718	0.297659	0.066401	0.00644911		11089.8	6611.96	5370.42	5095.8	4360.96	4495.8	768.225	1628.06	767.921	936.254	721.674	387.211	211.972	237.765	1082.28		13.4369	12.6909	12.3908	12.3151	12.0904
MtN1 protein	P93331_MEDTR	#N/A	#N/A	3	3	33.6486	0.000200886	0.00016512	Nodulin	59.3619	12071.1	1878.04	1104.02	1460.89		80.1898	13	7.33414		6.42749	0.00115641	10.9338	0.000852776	1.70109	0.0695901	24.6099	0.0423487		94.8336	71.2732	11.9789	16749.2	10470.5	8993.53	1633.13	1652.74	2348.25	740.889	1172.89	1398.28	2554.77	184.483	1643.42		6.56733	6.15529	3.58243	14.0318	13.354
Arginine--tRNA ligase	A6U8M9	Smed_1158	argS	6	3	36.3871	3.4242e-05	2.9714e-08	tRNA Processing	193961	59774.2	12569.3	7537.45	8009.94		74.8291	15.735	9.43586		4.75558	0.000266644	7.9303	0.000152113	1.66758	0.0247511	0.0412966	0.000205732		198296	191139	192449	70729.4	56630.9	51962.3	13771.5	13519.2	10417.1	9110.94	6080.84	7420.56	6572.82	5266.78	12190.2		17.5973	17.5443	17.5541	16.11	15.7893
Aminomethyltransferase	I3S695_MEDTR	#N/A	#N/A	8	3	54.2117	0.00766294	0.031147		2612.33	658.254	1123.25	899.252	684.952		24.5548	41.9004	33.5448		0.586028	0.146167	0.732002	0.428991	1.24909	0.384655	0.262199	0.0453001		3630.35	2274.08	1932.57	328.666	769.738	876.36	1152.64	1352.12	864.978	1315.3	589.223	793.231	311.074	294.376	1449.41		11.8259	11.1511	10.9163	8.36048	9.58822
MLP-like protein	G7LFU4	MTR_8g012550		5	3	34.0841	0.00014476	0.00063968		6449.33	714.408	864.549	895.887	855.742		28.8668	34.9335	36.1997		0.826336	0.661761	0.797431	0.630763	0.965021	0.951047	0.132687	0.00860052		7617.9	6160.49	5569.59	632.57	732.042	778.612	623.783	1346.3	623.569	1402.68	539.618	745.364	461.738	408.529	1696.96		12.8952	12.5888	12.4434	9.30508	9.51578
Tubulin beta chain	G7L5U9			23	3	175.404	0.00193329	0.0040725	Structure	628.363	1828.44	222.898	880.905	1120.76		62.3563	7.60162	30.042		8.20303	0.00260127	2.07564	0.0337296	0.253033	0.017359	1.78361	0.210405		1186	511.588	187.507	1527.25	2286.44	1671.62	138.259	368.174	162.26	588.614	1194.06	860.038	1161.35	1351.88	849.04		10.2119	8.99884	7.5508	10.5767	11.1589
Phosphoenolpyruvate carboxylase	G7JCL0	MTR_4g079860		23	3	157.259	0.115792	0.03066	TCA	356.499	497.107	1886.51	834.488	730.29		15.4472	58.6217	25.9311		0.263507	0.00210652	0.595703	0.291971	2.26067	0.0537151	2.0485	0.218073		732.16	269.652	67.6854	447.494	365.833	677.995	2106.53	1685.96	1867.03	945.572	396.808	1161.09	627.389	482.27	1081.21		9.51602	8.07496	6.08077	8.80572	8.51504
Isocitrate dehydrogenase [NADP]	G7KHI5	MTR_6g005470		15	3	103.986	0.0208496	0.045712	TCA	3944.29	26059.6	3345.47	801.939	7821.02		86.27	11.0752	2.65481		7.7895	0.0183168	32.4957	0.0016024	4.17173	0.00599903	1.98287	0.986627		659.714	7435.84	3737.32	50380	13376.3	14422.4	2531.44	2329.66	5175.31	859.421	779.665	766.732	1303.26	608.828	21551		9.3657	12.8603	11.8678	15.6206	13.7074
Uncharacterized protein	I3T8Q5	MTR_2g015980		10	3	68.1064	0.0561044	0.012921	Uncharacterized Protein	443.707	654.33	2017.28	800.866	752.727		18.8433	58.0935	23.0632		0.324362	0.0529463	0.817028	0.522088	2.51888	0.0758356	1.69645	0.0957853		575.32	354.492	401.309	371.37	884.551	707.068	1822.73	1084.34	3144.78	534.057	829.547	1038.99	879.863	879.245	499.074		9.16822	8.46961	8.64857	8.53671	9.7888
Lysine--tRNA ligase	A6UDA0	Smed_2800	lysS	4	3	20.3551	0.0376564	0.0083788	tRNA Processing	1263.98	4336.71	774.938	359.423	233.092		79.2662	14.1643	6.56951		5.59621	0.00747863	12.0658	0.00356765	2.15606	0.0563152	0.184411	0.169846		193.338	2019.05	1579.57	5679.43	2207.79	5122.92	592.909	979.762	752.143	545.555	212.824	319.888	206.41	53.8571	439.009		7.59499	10.9795	10.6253	12.4715	11.1084
50S ribosomal protein L28	A6UCK6	Smed_2556	rpmB	4	3	24.8679	0.0259876	0.071951	Ribosomal Component	2999.62	27808.3	4556.42	2441.23	2351.8		79.8952	13.0909	7.01384		6.1031	0.269385	11.3911	0.114803	1.86644	0.0180931	0.784034	0.871035		5637.39	1336.16	2025.3	71071.3	8024.59	4328.91	4595.73	4344.93	4728.58	3143.35	2414.07	1766.27	3131.98	1903.47	2019.95		12.4608	10.3839	10.9839	16.117	12.9702
Protein transport protein Sec23	G7JBC0	MTR_3g084740		6	3	31.5934	0.60269	0.8137		507.996	705.198	537.211	718.221	473.057		35.9679	27.3999	36.6322		1.3127	0.768286	0.981867	0.761432	0.747974	0.400633	0.93122	0.877909		824.173	519.948	179.868	1247.71	273.924	593.955	485.802	807.629	318.201	993.503	483.976	677.185	359.894	176.467	882.808		9.6868	9.02222	7.4908	10.2851	8.09763
Adenosylhomocysteinase	A6UEJ1	Smed_3247	ahcY	7	3	45.5053	0.0441455	0.012861		16160.8	45205.2	7573.54	5943.25	10700.2		76.9817	12.8973	10.121		5.96884	0.010982	7.60615	0.00528581	1.27431	0.223556	0.662108	0.526986		6745.23	29790.6	11946.5	78898.7	30312.5	26404.5	6809.59	6004.17	9906.87	5962.72	6206.29	5660.75	6133.46	5383.67	20583.5		12.7196	14.8626	13.5443	16.2677	14.8876
Uncharacterized protein	I3S4C9			6	3	48.3549	1.26787e-08	0.0018028	Uncharacterized Protein	1766.47	0	171.36	656.321	578.94		0	20.7036	79.2964		0	0.0267899	0	0.61363	0.261092	0.0300142	0.327739	0.0574737		2762.67	1223.09	1313.64	0	0	0	95.5464	343.66	74.8738	565.35	713.337	690.276	689.179	786.901	260.741		11.4318	10.2563	10.3594	9.37645	9.5279
Phosphatase-like protein Mtc923	Q9AXJ7	MTR_5g085870		7	3	45.4839	0.00122813	0.0040608		2052.6	3297.55	2616.54	644.998	431.963		50.2745	39.8918	9.83366		1.26027	0.205699	5.11249	8.97332e-05	4.05666	0.000497315	0.210446	0.0734488		2656.4	1839.07	1662.35	2714.27	3516.54	3661.85	3324.62	2266.6	2258.39	687.153	647.88	599.963	656.201	54.3433	585.346		11.3753	10.8448	10.699	11.4063	11.7799
60S ribosomal protein L23	G7KXE4	MTR_7g098290		8	3	61.3851	0.000245686	0.00091216	Ribosomal Component	1305.14	5316.41	1618.65	623.634	382.982		70.3351	21.4144	8.25056		3.28448	0.00726375	8.52489	0.00643458	2.59551	0.0993439	0.293442	0.0583289		2125.07	1017.11	773.23	5432.05	5114.17	5403	1459.06	2381.84	1015.04	1173.37	445.753	251.776	241.926	203.143	703.876		11.0533	9.99026	9.59475	12.4073	12.3203
Isoflavone reductase-like protein	B7FHV0	MTR_5g020740		7	3	47.5336	2.81602e-05	0.00025174		4692.33	2017.95	791.913	613.812	884.302		58.9411	23.1305	17.9284		2.5482	0.0636542	3.28758	0.00335151	1.29016	0.874032	0.188457	7.61805e-05		5172.57	4596.79	4307.63	2043.82	2225.27	1784.77	350.885	1523.42	501.436	687.008	412.568	741.858	1019.65	759.633	873.625		12.3367	12.1664	12.0727	10.997	11.1198
Peroxidase	G7IJU2	MTR_2g029820		12	3	96.3797	0.00127649	0.0029725	Oxidative Stress	3313.83	724.348	985.919	532.621	166.565		32.2953	43.9575	23.7471		0.734694	0.078132	1.35997	0.298303	1.85107	0.0963877	0.0502637	0.0200168		4055.33	2979.53	2906.64	732.683	852.01	588.353	1010.71	844.258	1102.79	315.307	902.034	380.522	27.7599	12.8046	459.131		11.9856	11.5409	11.5051	9.51704	9.73473
Fasciclin-like arabinogalactan protein	G7K0M1	MTR_5g098420		5	3	28.0111	0.0149649	0.026001		1600.1	187.63	285.757	525.482	296.34		18.7843	28.608	52.6077		0.656608	0.467567	0.357063	0.164029	0.543799	0.254849	0.185201	0.0125292		1935.92	895.04	1969.33	27.7402	381.814	153.337	117.356	222.335	517.579	654.695	663.555	258.197	358.632	151.229	379.158		10.9188	9.80581	10.9435	4.79391	8.57673
Uncharacterized protein	A6UAD6	Smed_1781		3	3	15.8169	0.274797	0.095712	Uncharacterized Protein	1224.13	1035.53	165.635	298.083	547.768		69.0699	11.0479	19.8822		6.25185	0.0189026	3.47395	0.0490523	0.555668	0.313289	0.447475	0.766307		1398.88	2148.89	124.624	550.131	1321.73	1234.72	78.8138	317.671	100.421	133.165	480.416	280.668	483.939	652.699	506.665		10.4501	11.0694	6.96143	9.10363	10.3682
Valyl-tRNA synthetase	G7IC05	MTR_1g101620		8	3	38.9886	0.00204792	0.0027555	tRNA Processing	354.674	5951.56	4791.38	483.385	301.48		53.0143	42.6799	4.30581		1.24214	0.568271	12.3123	0.00191944	9.91215	0.0181653	0.850019	0.717621		478.676	498.416	86.9302	5184.99	3495.69	9174.01	8207.78	1452.2	4714.16	336.539	456.192	657.422	328.653	35.9617	539.825		8.90291	8.96121	6.44179	12.3401	11.7714
Patellin-5	G7LGG8	MTR_8g095360		4	3	22.8762	3.21231e-05	0.00013192		6599.34	789.847	476.661	482.736	323.851		45.1536	27.2495	27.5969		1.65704	0.170925	1.63619	0.128897	0.987414	0.868641	0.0490733	0.00343264		7344.32	6078.91	6374.78	572.881	1025.42	771.239	341.742	785.669	302.571	688.269	415.619	344.321	272.75	98.792	600.011		12.8424	12.5696	12.6382	9.16209	10.002
Acetyl-CoA carboxylase, biotin carboxyl carrier protein	A6U827	Smed_0953		3	3	25.3269	1.59841e-05	0.0077365	Fatty Acid	52.1117	25.4158	1540.94	12968.2	32145.4		0.174865	10.6019	89.2233		0.0164938	0.147768	0.00195986	0.0380862	0.118824	0.00906633	616.856	0.0290892		109.441	0	46.8939	0	64.1949	12.0526	1243.05	1791.25	1588.51	4981.06	16446.5	17477	27314.2	61196.1	7925.87		6.77401	11.4289	5.55133	10.7667	6.00439
Heat shock protein	G7KYY7	MTR_7g025620		8	3	59.6083	0.270085	0.18817	Heat Shock	423.208	127.677	753.063	479.821	323.012		9.38414	55.3494	35.2664		0.169544	0.00025031	0.266093	0.000393983	1.56947	0.0224075	0.763247	0.631936		887.051	265.599	116.973	136.6	103.492	142.939	897.051	628.812	733.326	538.718	473.842	426.905	321.016	21.856	626.164		9.79287	8.05311	6.87003	7.09382	6.69337
Vacuolar-processing enzyme (Fragment)	G7IB99			3	3	17.2729	0.00590814	3.6538e-05		6971.07	49.1851	206.492	478.865	483.31		6.69602	28.1117	65.1923		0.238194	0.0291013	0.102712	0.00831848	0.431211	0.0517802	0.0693309	0.00909917		8124.69	7779.04	5009.48	0	62.7671	84.7882	279.849	168.119	171.508	284.899	657.213	494.483	1106.35	196.004	147.577		12.9881	12.9254	12.2904	4.58865	5.97194
Nodule-specific glycine-rich protein 2B	Q8S2T9	MTR_2g042510	NGR 2B	6	3	53.8226	0.00133752	0.015929	Nodule-specific	20.9126	743.69	10005.6	439.052	3060.54		6.64703	89.4288	3.9242		0.0743277	0.0269713	1.69385	0.820448	22.789	0.000951505	146.349	0.0849415		60.4174	2.32036	0	90.588	247.171	1893.31	15659.7	5000.54	9356.41	362.627	529.587	424.942	4712.2	3797.77	671.632		5.91689	1.21435	9.26862	6.50125	7.94936
Triosephosphate isomerase	A6U8E0	Smed_1067	tpiA	6	3	38.7065	4.08957e-05	0.001407	Glycolysis	239.713	0	227.027	1990.59	3983.15		0	10.2374	89.7626		0	0.0332509	0	0.000817063	0.11405	0.00228951	16.6164	0.028667		657.212	61.9259	0	0	0	0	154.248	372.686	154.146	1488.98	2304.86	2177.93	3220.63	7207.12	1521.7		9.36021	5.95247	7.87889	9.06962	9.15563
Serine carboxypeptidase-like protein	G7LEB3	MTR_8g011350		4	3	33.6614	0.000313889	0.00050406		3685	110.576	400.563	414.923	362.844		11.9405	43.2544	44.8051		0.276053	0.0940713	0.266499	0.0960426	0.965391	0.974618	0.0984651	0.00107654		3912.76	3807.05	3335.19	20.0438	80.3169	231.369	237.829	586.964	376.895	656.24	238.19	350.339	225.588	288.747	574.197		11.934	11.8945	11.7036	4.32509	6.32763
Phosphoribosylformylglycinamidine synthase, purS	A6U9L3	Smed_1499	purS	4	3	44.3744	0.000246952	0.0024741		1801.97	1805.33	639.313	7872.66	19389.9		17.4981	6.19652	76.3054		2.82386	0.646737	0.229317	0.0708998	0.0812068	0.00209923	10.7604	0.0141621		3004.66	773.769	1627.48	4552.82	573.405	289.772	407.764	507.979	1002.2	4881.02	10949.2	7787.81	21831.9	28919.7	7418.13		11.553	9.59576	10.6684	12.1525	9.16341
DNA-directed RNA polymerase subunit beta (Fragment)	G7JQB6			7	3	35.9506	8.10846e-06	1.8805e-05	Polymerase	8530.92	193.306	462.222	336.683	91.5028		19.4824	46.5851	33.9326		0.418211	0.0744889	0.57415	0.584734	1.37287	0.454862	0.010726	0.000122851		8982.92	7937.85	8671.99	298.364	122.078	159.477	648.836	270.305	467.525	365.734	557.89	86.4243	51.6364	149.235	73.637		13.133	12.9545	13.0821	8.22093	6.93166
L3 Ribosomal protein	G7IBY2			7	3	43.1477	0.000436798	0.0014991	Ribosomal Component	1998.73	2283.98	418.682	335.01	156.196		75.1885	13.783	11.0285		5.45516	0.000221255	6.81764	0.00574883	1.24976	0.431527	0.0781476	0.0236569		2855.85	1557.08	1583.26	2315.36	2589.46	1947.1	415.73	495.807	344.508	515.603	147.272	342.155	74.1775	18.5428	375.867		11.4797	10.6046	10.6287	11.177	11.3384
Uncharacterized protein	A6U9T3	Smed_1572		7	3	50.3624	0.00599244	0.041567	Uncharacterized Protein	371.352	34.8535	77.2994	1292.41	363.488		2.48144	5.50344	92.0151		0.450889	0.600993	0.0269678	0.0288073	0.0598102	0.0112339	0.978825	0.505393		429.311	316.912	367.832	0	10.3133	94.2472	90.7706	97.613	43.5146	387.483	2416.11	1073.65	791.35	21.9836	277.131		8.74588	8.30794	8.5229	6.68056	3.36643
Lipoxygenase 3	G7LIY2	MTR_8g018570		22	2	179.499	0.000720401	0.00013722	Fatty Acid	282.504	1209.4	5231.36	3340.98	3475.6		12.3639	53.4809	34.1553		0.231183	0.0133194	0.36199	0.0486523	1.56582	0.0274001	12.3028	0.00711819		535.895	219.305	92.312	513.78	1347.83	1766.59	5248.01	5278.61	5167.46	4312.3	2813.5	2897.13	2921.66	2747.08	4758.06		9.06581	7.7768	6.52845	9.00501	10.3964
Uncharacterized protein	I3TAJ1			4	3	34.8045	0.00571365	0.010276	Uncharacterized Protein	1498.12	183.767	730.529	285.826	598.432		15.3124	60.8713	23.8164		0.251553	0.0575896	0.642934	0.442163	2.55586	0.107692	0.399456	0.0822408		2061.39	1066.57	1366.39	290.461	201.18	59.6592	599.129	427.253	1165.21	126.638	438.024	292.815	740.902	815.392	239		11.0094	10.0588	10.4162	8.1822	7.65235
Sister chromatid cohesion protein PDS5-like protein	G7I899	MTR_1g014270		5	3	25.7192	0.000339331	0.0011358		1871.63	2643.16	1374.91	272.031	175.989		61.6107	32.0485	6.34088		1.92242	0.167758	9.71642	0.00758797	5.05426	0.0313431	0.0940298	0.0183433		818.552	2288.17	2508.16	4063.89	1852.29	2013.31	2140.25	695.9	1288.59	512.912	162.973	140.207	110.829	52.917	364.22		9.67693	11.16	11.2924	11.9886	10.8551
Alpha-L-arabinofuranosidase	D7RIC7	MTR_7g088410	Araf1	6	3	39.2334	9.34467e-06	2.4439e-05		1400.86	7068.09	4248.02	251.218	450.787		61.1039	36.7243	2.17179		1.66385	0.23387	28.1353	0.00114859	16.9097	0.00187739	0.321793	0.0357422		1729.41	1241.01	1232.16	9269.91	3959.58	7974.77	4975.97	2483.13	5284.95	233.197	387.668	132.788	775.809	377.357	199.196		10.7561	10.2773	10.267	13.1783	11.9511
Uncharacterized protein	I3ST89			3	3	15.4104	0.00278335	0.0016048	Uncharacterized Protein	349.125	311.887	3651.96	246.529	1101.3		7.40756	86.7372	5.85527		0.0854024	0.00476754	1.26511	0.553993	14.8135	0.00319823	3.15447	0.200789		387.471	415.443	244.459	181.81	314.461	439.388	6259.02	2061.55	2635.32	339.685	147.31	252.593	2028.96	981.444	293.502		8.59795	8.69851	7.93345	7.50629	8.29674
Small nuclear ribonucleoprotein-like protein	G7KEL0	MTR_5g097030		3	3	16.7344	0.000131097	0.0015809		1396.22	560.528	388.615	243.793	364.272		46.9873	32.5763	20.4364		1.44237	0.49015	2.2992	0.117285	1.59404	0.189181	0.2609	0.00105312		1647.87	1328.17	1212.61	252.08	669.534	759.971	292	584.947	288.898	276.089	183.156	272.134	334.459	297.563	460.795		10.6864	10.3752	10.2439	7.97774	9.38701
DnaJ	G7IRG5	MTR_2g087660		6	3	42.526	0.0376138	0.090088		114.76	847.391	1669.05	242.958	248.009		30.7092	60.486	8.80476		0.507708	0.210086	3.4878	0.0743435	6.8697	0.00903667	2.16111	0.510006		338.238	6.04142	0	464.402	483.911	1593.86	2247.98	815.772	1943.4	373.073	181.78	174.022	203.156	267.481	273.389		8.4019	2.59489	8.56279	8.85923	8.9186
Uncharacterized protein	B7FHV3			5	3	37.3525	0.0169929	0.042615	Uncharacterized Protein	1274.04	1041.21	275.454	211.734	94.2941		68.1243	18.0224	13.8533		3.77999	0.0678999	4.91755	0.089626	1.30094	0.713889	0.0740121	0.00284274		1292.73	1029.83	1499.56	803.698	1271.58	1048.35	71.8159	686.948	67.5971	509.82	11.9876	113.393	0	0	282.882		10.3362	10.0082	10.5503	9.65051	10.3124
Beta-D-glucosidase	G7J6L9	MTR_3g079750		9	3	57.6744	0.0122813	0.039064		1735.36	676.486	243.978	201.239	229.813		60.3089	21.7506	17.9405		2.77274	0.0495732	3.3616	0.094611	1.21238	0.51286	0.13243	0.0595563		1741.51	1727.29	1737.28	455.793	802.573	771.093	137.287	435.235	159.411	473.211	32.2223	98.2844	396.935	15.5081	276.995		10.7661	10.7543	10.7626	8.83223	9.64849
Nitrogenase protein alpha chain 2	D0EJC2		nifD	30	3	351.308	0.000415812	6.9435e-06	Nitrogenase	14717.4	6302.47	407.351	2483.27	2654.8		68.5566	4.43106	27.0123		15.4718	0.000408406	2.53797	0.0138462	0.164038	0.00582866	0.180386	0.00862157		17883.8	11344.4	14923.9	5660.89	6634.96	6611.55	336.566	620.099	265.388	1539.26	2567.97	3342.57	3021.04	3750.55	1192.82		14.1264	13.4697	13.8653	12.4668	12.6959
Transcription factor Pur-alpha	G7JHJ7	MTR_4g083230		4	3	22.1092	0.00243995	0.003541	Transcription Factor	1134.73	74.6857	306.639	175.636	227.931		13.4095	55.0558	31.5347		0.243562	0.0562254	0.425231	0.172891	1.74588	0.091081	0.200868	0.0221593		1862.31	988.378	553.521	38.3248	14.8984	170.834	330.191	305.375	284.352	250.958	96.2794	179.67	187.657	153.111	343.026		10.8629	9.94892	9.11249	5.26021	3.89708
AP-2 complex subunit beta	G7JQK3	MTR_4g076210		4	3	21.0192	0.0620046	0.070347		1089.41	249.565	131.143	159.391	99.9957		46.2072	24.2813	29.5115		1.903	0.435931	1.56574	0.657408	0.822773	0.663948	0.0917888	0.0236471		1341.43	893.218	1033.58	40.1939	406.86	301.64	35.7045	333.41	24.314	349.689	39.9184	88.5665	19.3674	0	280.62		10.3896	9.80287	10.0134	5.3289	8.66839
Receptor-like protein kinase	G8A217	MTR_1g101250		3	3	16.0871	0.000870977	0.002725		6475.01	1886.22	300.035	141.743	852.751		81.0233	12.8881	6.08862		6.28668	0.0916537	13.3073	0.0241973	2.11675	0.360716	0.131699	0.0326786		7584.86	6206.34	5633.83	4241.99	692.737	723.946	182.706	117.192	600.207	205.372	93.094	126.763	305.065	125.266	2127.92		12.8889	12.5995	12.4599	12.0505	9.43616
Polygalacturonase inhibitor protein	G7KVQ8	MTR_7g023630		4	3	30.1986	0.000134311	0.00021314		5141.45	24.9383	111.696	139.83	93.767		9.02045	40.4016	50.5779		0.22327	0.323728	0.178348	0.0443911	0.798799	0.409505	0.0182375	0.000726964		5091.83	6059.13	4273.37	5.18017	24.414	45.2206	14.6578	268.481	51.9487	174.184	80.312	164.993	35.9942	84.1076	161.199		12.314	12.5649	12.0612	2.373	4.60964
Beta-glucosidase	G7IF67	MTR_1g088630		6	3	31.2826	2.41256e-06	7.6571e-06		12875.7	2223.75	682.302	135.557	280.827		73.1109	22.4323	4.45675		3.25918	0.0225003	16.4046	0.000504926	5.03334	0.0169394	0.0218107	0.00188129		15748.3	12485.1	10393.7	2157.59	2813	1700.64	422.067	1156.5	468.337	200.26	90.7446	115.666	128.872	104.858	608.752		13.9429	13.6079	13.3434	11.0752	11.4579
Uncharacterized protein	I3S934			5	3	30.7889	0.0516709	0.1232	Uncharacterized Protein	385.009	659.155	624.507	132.505	257.308		46.545	44.0984	9.35657		1.05548	0.834515	4.97458	0.0454345	4.7131	0.0530285	0.668317	0.420646		459.091	508.342	187.595	428.84	727.07	821.554	654.505	379.354	839.663	245.466	29.1027	122.945	20.1533	316.12	435.652		8.84264	8.98966	7.55148	8.7443	9.50595
Glucose-6-phosphate 1-dehydrogenase	B7FLV9			4	3	23.9225	0.00415322	0.08845		781.942	0	10.3954	125.101	2.70893		0	7.67213	92.3279		0	0.023199	0	0.2309	0.0830966	0.543765	0.00346437	0.125138		1202.55	445.45	697.822	0	0	0	0	15.3165	15.8698	0	366.777	8.52545	0	0	8.1268		10.2319	8.79912	9.44672	7.9723	8.96623
60S ribosomal protein L13	I3T4Y6			4	3	30.4814	2.19147e-05	4.6266e-05	Ribosomal Component	1830.08	7534.9	1242.97	118.923	35.415		84.6923	13.971	1.33669		6.06202	0.000222472	63.3597	0.00641389	10.4519	0.0335156	0.0193516	0.00246224		2853.29	1353.91	1283.03	7107.63	8766.2	6730.86	1525.46	1018.9	1184.55	182.802	161.978	11.988	15.7307	13.0372	77.4771		11.4784	10.4029	10.3253	12.7952	13.0977
Fasciclin-like arabinogalactan protein	G7IRP5	MTR_2g093970		3	3	21.3666	0.0158552	0.033258		2329.57	81.5189	69.9505	108.451	93.8161		31.3631	26.9123	41.7247		1.16538	0.401335	0.751667	0.756269	0.644997	0.685585	0.0402718	0.0471145		5143.78	636.327	1208.61	87.1859	55.4949	101.876	14.599	174.887	20.3658	259.274	17.5195	48.5591	39.2179	3.38147	238.849		12.3286	9.31362	10.2391	6.44602	5.79428
DEAD-box ATP-dependent RNA helicase	G7IA59	MTR_1g061970		4	3	23.1449	0.000681257	0.0016866		3142.04	3993.62	2775.27	84.5428	41.4138		58.2718	40.4946	1.23358		1.439	0.133908	47.2378	0.0162106	32.8269	0.0205249	0.0131805	0.0257439		3994.56	3366.06	2065.51	4040.42	3041.49	4898.96	3553.46	2268.45	2503.91	237.159	2.72632	13.7431	0.280724	0.142682	123.818		11.9638	11.7168	11.0123	11.9803	11.5706
Proteasome subunit alpha type	G7KT87_MEDTR	#N/A	#N/A	10	3	59.0888	0.0272679	0.061186	Proteasome	1393.43	855.581	127.298	65.0516	59.5212		81.6448	12.1476	6.20762		6.72108	0.00306289	13.1523	0.128371	1.95688	0.266441	0.0427155	0.0961323		1968.77	1131.53	1079.99	1052.27	780.819	733.652	0	381.895	0	187.329	0	7.82545	0	0	178.564		10.9431	10.1441	10.0768	10.0393	9.60885
Uncharacterized protein	B7FJS8			4	3	23.507	0.0546936	0.037686	Uncharacterized Protein	1500.02	172.71	101.158	50.0463	65.912		53.3196	31.2299	15.4505		1.70732	0.940789	3.451	0.983446	2.02129	0.947293	0.0439407	0.0155867		1090.05	1017.98	2392.03	15.4866	236.241	266.401	49.3468	149.599	104.529	27.3009	122.838	0	48.8453	148.891	0		10.0902	9.9915	11.224	3.95295	7.88412
Uncharacterized protein	I3SBB0			3	3	15.6544	0.326035	0.54438	Uncharacterized Protein	311.36	115.945	36.0448	47.3123	454.126		58.1755	18.0855	23.739		3.21669	0.459925	2.45063	0.195633	0.761848	0.0730209	1.45852	0.628745		724.2	154.281	55.6001	0	159.192	188.643	0	108.134	0	112.068	11.8594	18.0094	11.31	1318.44	32.6291		9.50024	7.26941	5.79702	5.34188	7.31463
Ribosomal protein S7	A2Q3T8	MTR_2g007150		6	3	37.7287	0.0162742	0.0004211	Ribosomal Component	163.873	1280.22	995.392	45.3346	83.5266		55.1594	42.8873	1.95328		1.28615	0.205524	28.2393	0.00370901	21.9566	0.0058335	0.509702	0.597762		291.128	146.982	53.51	1223.8	1336.72	1280.14	1316.28	688.646	981.248	27.5188	11.8959	96.5891	123.321	0	127.259		8.18551	7.1995	5.74174	10.2571	10.3845
Extended synaptotagmin-3	G7LCR3	MTR_8g035590		4	3	23.8049	0.00669715	0.0015851		2903.21	34.4295	65.4122	43.2959	29.7564		24.0535	45.6988	30.2478		0.526348	0.315098	0.795215	0.295354	1.51082	0.646842	0.0102495	0.042578		3065.09	2890.2	2754.33	23.9659	68.2511	11.0716	31.0941	117.588	47.5549	112.024	0	17.8634	0	0	89.2692		11.5817	11.497	11.4275	4.58291	6.09278
Farnesyl pyrophosphate synthase	G7IQ36	MTR_2g027300		5	3	33.2804	0.000100974	0.00024941		979.787	4899.97	243.425	42.2283	37.0718		94.4914	4.69424	0.814336		20.1292	0.0204159	116.035	0.000109787	5.7645	0.565693	0.0378366	0.0018548		503.582	647.104	1788.67	5781.8	5643.61	3274.48	20.3538	673.847	36.0745	65.2097	28.4702	33.0051	30.0967	29.1199	51.9988		8.97608	9.33785	10.8047	12.4973	12.4624
Plasma membrane ATPase	G7IN02	MTR_2g036650		9	3	60.1268	0.0216043	0.001381		1965.63	53.7338	10.0203	37.9573	37.5416		52.8297	9.8517	37.3186		5.3625	0.794382	1.41564	0.0403141	0.263989	0.151256	0.019099	0.000582603		2028.33	2229.97	1638.61	161.202	0	0	0	30.0609	0	91.4438	12.1403	10.2877	0	0	112.625		10.9861	11.1228	10.6783	7.33272	7.77477
Endoribonuclease L-PSP	A6U6B2	Smed_0334		5	3	35.0813	0.000555128	0.00082471		61.2382	14.4458	20.7035	1987.49	5252.2		0.714205	1.02359	98.2622		0.697746	0.22823	0.00726836	0.0240968	0.0104169	0.0049745	85.7668	0.0144698		157.715	0	25.9992	0	43.3374	0	0	42.6935	19.4171	809.072	2144.14	3009.26	4784.61	9824.01	1147.99		7.30118	7.6002	4.7004	7.73002	5.43754
Annexin	G7KB73	MTR_5g063670		7	3	41.4672	0.00824873	0.0010057		958.135	107.838	172.138	29.7036	39.2433		34.8224	55.5858	9.59175		0.626463	0.420896	3.63046	0.239295	5.79517	0.0531327	0.040958	0.00724163		1221.93	1018.27	634.203	96.3382	45.5018	181.673	147.605	288.129	80.6778	46.4411	0	42.6698	11.24	11.7604	94.7294		10.255	9.9919	9.3088	6.59004	5.50785
MLP-like protein	B7FMF6	MTR_8g045300		7	3	68.7255	0.000288881	0.013153		2838.79	2.76112	8.73558	14.4504	2.57644		10.6414	33.6669	55.6917		0.316077	0.146775	0.191076	0.875548	0.604523	0.0705463	0.000907585	0.0298579		4401.59	2150.83	1963.95	0	7.49207	0.791283	26.2067	0	0	13.4765	27.0456	2.82898	0.749315	0	6.98002		12.1038	11.0707	10.9395	6.36064	2.90537
UDP-glucose:glycoprotein glucosyltransferase	G7IPG7	MTR_2g006960		5	3	25.9045	0.00699822	0.38695		202.682	140.891	379.513	12.3755	7.05094		26.4445	71.2327	2.32283		0.371241	0.117345	11.3846	0.71616	30.6664	0.0183586	0.0347882	0.912993		531.017	41.6154	35.4132	39.4578	38.209	345.005	443.318	238.171	457.049	37.1266	0	0	0	0	21.1528		9.05261	5.37904	5.14622	5.30224	5.25584
Glutamate decarboxylase	G7J8M7	MTR_3g064740		8	3	54.7058	0.00429351	0.0059379	Amino Acid	1495.45	38.9236	161.166	7.93366	35.5266		18.7112	77.475	3.81383		0.241512	0.339249	4.90614	0.607454	20.3142	0.168024	0.0237565	0.00103313		1782.74	1313.4	1390.21	0	10.3334	106.437	256.318	104.143	123.038	16.9559	6.8451	0	31.6058	61.8604	13.1137		10.7999	10.3591	10.4411	7.32926	3.36925
Uncharacterized protein	I3T9Y8	MTR_1g030820		4	3	34.0151	0.000675163	#N/A	Uncharacterized Protein	889.367	0	18.8589	6.56356	0		0	74.1821	25.8179		0	#N/A	0	#N/A	2.87328	#N/A	0	#N/A		1914.93	622.93	130.238	0	0	0	23.1283	33.4486	0	19.6907	0	0	0	0	0		#N/A	#N/A	#N/A	#N/A	#N/A
Receptor-like protein kinase	G7J6P5	MTR_3g080050		4	3	21.9521	0.000602505	0.0034064		2759.09	134.566	153.256	2.67194	43.2042		46.3232	52.757	0.919792		0.878049	0.606085	50.3628	0.199729	57.3575	0.169899	0.0156589	0.00190552		2758.9	3515.25	2003.13	78.0039	144.195	181.5	183.687	110.111	165.97	0	3.30475	4.71107	0	129.613	0		11.4299	11.7794	10.968	6.28547	7.17188
Aquaporin PIP2-7	G7JPC5	MTR_4g059390		8	3	79.5431	0.000305391	#N/A		13805	0	31.4469	1.62914	33.262		0	95.0746	4.92544		0	#N/A	0	#N/A	19.3027	#N/A	0.00240941	#N/A		24707.3	8677.48	8030.27	0	0	0	0	94.3406	0	0	0	4.88742	0	84.7916	14.9944		#N/A	#N/A	#N/A	#N/A	#N/A
Uncharacterized protein	A6U9L1	Smed_1497		3	3	22.4343	0.000177197	0.060747	Uncharacterized Protein	375.852	0	2.14559	3029.71	3241.5		0	0.0707681	99.9292		0	0.204595	0	0.195175	0.000708182	0.122012	8.62441	0.0313928		1127.56	0	0	0	0	0	0	6.43677	0	1406.69	6324.18	1358.26	4081.84	4251.54	1391.13		10.139	9.08307	9.10142	10.2812	9.93645
Uncharacterized protein	I3SIV4			3	3	19.3097	7.51605e-06	#N/A	Uncharacterized Protein	1055.93	10.3098	0	0	0		100	0	0		#DIV/0!	#N/A	#DIV/0!	#N/A	#DIV/0!	#N/A	0	#N/A		1734.94	858.481	574.384	11.0856	19.8438	0	0	0	0	0	0	0	0	0	0		#N/A	#N/A	#N/A	#N/A	#N/A
Uncharacterized protein	A6UMB9	Smed_6182		2	2	11.365	0.000364895	0.15038	Uncharacterized Protein	197.025	32.5099	1346.14	0	4.23382		2.3581	97.6419	0		0.0241504	0.170372	#DIV/0!	0.185057	#DIV/0!	0.761344	0.0214888	0.987867		361.95	64.673	164.452	0	0	97.5297	1652.42	846.989	1539.02	0	0	0	0	12.7015	0		8.49965	6.01509	7.36152	10.2632	8.62263
Aspartyl/glutamyl-tRNA(Asn/Gln) amidotransferase subunit C	A6U818	Smed_0943	gatC	2	2	13.4238	0.0194161	0.0023904	tRNA Processing	2211.72	87.9502	953.149	36.1214	258.298		8.16455	88.4822	3.3532		0.0922733	0.0202691	2.43485	0.406344	26.3874	0.00142154	0.116786	0.0580484		644.094	3948.67	2042.39	0	45.8189	218.032	1208.28	481.161	1170	19.1549	39.8664	49.3429	49.9595	675.54	49.3926		9.33113	11.9472	10.996	4.70873	5.51787
ABC transporter related	A6UKJ8	Smed_5413		3	2	16.5546	0.010695	0.00039039	ABC Transporter	0	156.017	1307.29	61.6836	37.4032		10.2307	85.7244	4.04485		0.119344	0.00356984	2.52932	0.0366313	21.1935	0.012124	#DIV/0!	0.00166493		0	0	0	0	0	468.052	1395.4	1564.99	961.485	153.203	8.82529	23.0228	0	0	112.209		10.0968	9.65903	9.09316	8.90052	8.44608
ATP-dependent Clp protease, ATP-binding subunit clpA	A6U8I8	Smed_1117		3	2	16.0198	0.028082	#N/A	Protease	0	0	430.865	92.635	107.338		0	82.3047	17.6953		0	#N/A	0	#N/A	4.65121	#N/A	#DIV/0!	#N/A		0	0	0	0	0	0	175.516	932.665	184.413	258.293	0	19.6123	0	0	322.014		#N/A	#N/A	#N/A	#N/A	#N/A
Signal recognition particle receptor FtsY	A6UE37	Smed_3091	ftsY	3	2	15.3279	0.000104314	0.059502	protein export	24.0352	275.266	1479.03	480.51	474.46		12.3172	66.1816	21.5012		0.186112	0.0488549	0.572862	0.314701	3.07804	0.0938638	19.7402	0.262064		0	72.1057	0	84.3921	465.079	276.326	2032.51	608.665	1795.92	234.921	660.097	546.512	573.579	601.993	247.807		8.54466	6.17204	8.27713	6.39904	8.86133
Uncharacterized protein	A6U5Z9	Smed_0220		2	2	12.6658	0.00277075	0.0582	Uncharacterized Protein	166.69	0	1860.91	1144.33	199.085		0	61.9222	38.0778		0	0.101942	0	0.136459	1.62621	0.421711	1.19434	0.311388		500.069	0	0	0	0	0	1190.98	1032.34	3359.4	805.785	1383.62	1243.57	34.4986	0	562.756		8.96598	9.08212	9.00049	8.21928	9.28537
Amidophosphoribosyltransferase	A6U7F3	Smed_0727	purF	3	2	18.2242	0.00179793	0.01338	Amino Acid	907.972	58.0219	1270.85	764.256	579.241		2.77203	60.7153	36.5127		0.0456562	0.0144809	0.0759195	0.026735	1.66285	0.117186	0.63795	0.805746		1924.27	677.846	121.796	6.12254	33.9251	134.018	1200.37	1571.58	1040.59	842.337	443.925	1006.51	469.278	134.039	1134.41		10.9101	9.40481	6.92833	2.61413	5.08428
Extracellular solute-binding protein family 5	A6UBX8	Smed_2326		8	2	61.9433	0.0108162	0.065294		403.771	56.2888	382.405	201.483	240.228		8.7927	59.7343	31.4731		0.147197	0.0699326	0.279372	0.366645	1.89795	0.0977977	0.594962	0.175126		529.073	354.645	327.594	106.72	0	62.1464	295.139	545.054	307.021	244.064	122.559	237.826	286.398	114.308	319.979		9.04732	8.47023	8.35577	6.73769	7.99885
NusA antitermination factor	A6UF27	Smed_3439	nusA	4	2	20.4073	0.218003	0.091384		1011.46	529.941	1279.17	364.722	228.929		24.3782	58.8439	16.7779		0.414286	0.0988781	1.453	0.649064	3.50723	0.0515595	0.226334	0.123914		2632.87	401.526	0	200.098	327.882	1061.84	1690.21	1115.79	1031.5	644.91	336.358	112.9	27.4089	116.141	543.236		11.3624	8.64935	9.36907	7.64456	8.35703
Uncharacterized protein	I3T217	MTR_8g045735		8	2	78.1667	0.00391737	0.0028216	Uncharacterized Protein	59585.4	231628	185579	147756	123079		40.9989	32.848	26.1532		1.24814	0.431258	1.56764	0.0847749	1.25598	0.489004	2.06559	0.0525243		42749.9	66014.4	69991.9	298020	226287	170577	238910	113110	204716	120503	169568	153196	171781	84314	113142		15.3836	16.0105	16.0949	18.1851	17.7878
Uncharacterized protein	A6UF17	Smed_3429		2	2	10.0864	0.00186441	0.00070517	Uncharacterized Protein	113.867	210.611	1292.44	730.325	415.516		9.43018	57.8693	32.7005		0.162956	0.0106923	0.28838	0.0420479	1.76968	0.0959175	3.64913	0.0342443		225.526	116.076	0	84.1185	263.275	284.44	1561.8	920.378	1395.14	452.67	812.302	926.005	258.193	424.244	564.113		7.81715	6.85893	6.9348	6.39435	8.04043
Aldo/keto reductase	A6U7G9	Smed_0743		3	2	21.2827	9.97493e-05	0.0046508		339.818	91.7142	1119.69	740.534	560.121		4.69861	57.3631	37.9383		0.08191	0.00342804	0.123849	0.00889615	1.51201	0.202035	1.64829	0.681387		318.465	165.024	535.966	37.6239	112.266	125.253	1103.93	1445.7	809.459	1110.96	501.272	609.369	280.134	197.808	1202.42		8.31499	7.36653	9.066	5.23358	6.81078
Sulfatase	A6U6Z0	Smed_0564		8	2	44.332	0.00113701	0.089757		0	0	778.683	621.672	596.992		0	55.6061	44.3939		0	0.233839	0	0.143204	1.25256	0.641313	#DIV/0!	0.0912888		0	0	0	0	0	0	440.855	1336.37	558.825	1086.04	267.992	510.98	44.1495	0	1746.83		11.8212	11.4487	11.2096	10.4561	9.97534
Glutamate--tRNA ligase	A6UD99	Smed_2799	gltX	5	2	25.6613	0.0398716	0.033377	tRNA Processing	620.71	91.9955	957.562	743.93	853.522		5.12942	53.3911	41.4795		0.0960726	0.0236144	0.123661	0.0636561	1.28717	0.434423	1.37507	0.574372		556.448	1305.68	0	0	150.365	125.621	673.926	1265.5	933.258	1032.95	395.152	803.688	613.995	750.617	1195.95		9.1201	10.3506	8.40104	8.76579	7.23233
Antibiotic biosynthesis monooxygenase	A6UBY4	Smed_2332		4	2	26.643	7.94718e-05	0.0036871		0	122.532	1497.5	1220.6	2423.21		4.31354	52.7171	42.9693		0.0818243	0.0206209	0.100386	0.0367249	1.22685	0.698588	#DIV/0!	0.189467		0	0	0	0	102.454	265.142	1323.68	730.225	2438.59	494.252	1752.11	1415.45	2690.61	4043.78	535.228		11.7608	12.2855	12.8844	8.36811	6.67883
30S ribosomal protein S19	A6U863	Smed_0990	rpsS	5	2	39.1476	2.94868e-06	0.0015153	Ribosomal Component	3649.94	1954	9446.25	6753.72	5983.51		10.7635	52.0341	37.2025		0.206854	0.00600354	0.289322	0.0138871	1.39867	0.0608088	1.63934	0.192081		4766.73	3897.86	2285.24	1211.38	1434.63	3215.97	10891.8	8125.67	9321.23	7171.03	7592.02	5498.11	6922.13	3644.83	7383.56		12.2188	11.9285	11.1581	10.2424	10.4865
IST1-like protein	G7KJ72	MTR_6g091690		6	2	29.6071	1.57803e-05	4.2215e-06		931.625	10690.3	17570.9	54272.6	57978.7		12.9526	21.2893	65.7581		0.608409	0.281679	0.196974	0.0208546	0.323752	0.035127	62.234	8.47393e-05		1182.01	1013.89	598.973	19815.6	5260.5	6994.7	20320.3	9625.37	22766.9	31743.3	69684.2	61390.2	61451.2	70230.7	42254.3		10.207	9.98569	9.22635	14.2744	12.361
RNA-directed DNA polymerase , related	Q2HSP5			2	2	10.9021	1.61636e-05	4.804e-06	Polymerase	710.033	1765.72	24439.1	54257.3	61013.8		2.19447	30.3734	67.4321		0.0722496	0.00431292	0.0325434	0.00195451	0.450429	0.089185	85.9309	0.00103763		1182.38	506.228	441.489	1174.69	830.733	3291.73	29295.5	14695.7	29326.1	30042.5	65200.4	67529.2	67889.8	91774	23377.5		10.2075	8.98364	8.78623	10.1981	9.69824
Oxysterol-binding protein	G7JUT2	MTR_4g064110		3	2	21.1521	7.8344e-05	6.9605e-05		63915.1	8397.03	11825.3	53714.8	64663.6		11.357	15.9937	72.6493		0.71009	0.335385	0.156326	0.00674038	0.22015	0.0156979	1.01171	0.893103		42533.5	64129.4	85082.5	9182.96	5445.47	10562.7	15103.3	7201.48	13171.2	28094.6	71663.8	61385.9	76413.9	68227.1	49349.7		15.3763	15.9687	16.3766	13.1647	12.4108
50S ribosomal protein L21	A6UDV2	Smed_3005	rplU	3	2	23.1257	1.80888e-05	0.00047198	Ribosomal Component	1438.03	15196.3	20638.6	5860.14	5007.6		36.4463	49.4989	14.0548		0.736305	0.451616	2.59316	0.000890342	3.52186	0.0140085	3.48226	0.0645894		3359.3	520.289	434.509	15982.3	12744.6	16862	27682.8	11127.3	23105.6	6190.41	6253.38	5136.64	6348.54	4393.47	4280.78		11.7139	9.02317	8.76324	13.9642	13.6376
UDP-glucose 6-dehydrogenase	A6U7B4	Smed_0688		3	2	17.8798	0.000903022	0.2533		45.6482	0	189.337	193.814	197.872		0	49.4158	50.5842		0	0.0788144	0	0.0808483	0.9769	0.912841	4.33472	0.570032		136.945	0	0	0	0	0	54.6955	414.449	98.8666	382.479	53.9106	145.053	44.8329	37.8859	510.897		7.09745	7.37212	7.51715	9.04326	8.93788
Uncharacterized protein	A6U853	Smed_0980		2	2	34.2198	0.000157922	0.00057678	Uncharacterized Protein	291.941	4540.49	21506.6	18777.3	32278.2		10.1295	47.9796	41.8909		0.211121	0.0121483	0.241807	0.00448847	1.14535	0.841397	110.564	0.0128552		776.357	99.4667	0	5130.05	4397.62	4093.81	21788.4	10494.2	32237.1	11614.1	25340.8	19377	39374.6	42805.3	14654.7		9.60058	6.63614	10.886	12.3248	12.1025
30S ribosomal protein S5	A6U876	Smed_1003	rpsE	6	2	46.8716	0.000171109	0.043586	Ribosomal Component	60.3088	3872.29	4796.34	1368.01	742.077		38.5815	47.7883	13.6302		0.807343	0.406726	2.83059	0.104265	3.50606	0.00773252	12.3046	0.3373		180.058	0.868817	0	1835.97	3007.31	6773.6	5143.06	5010.99	4234.99	2129.85	922.709	1051.48	249.654	234.466	1742.11		7.49231	-0.202876	9.30081	10.8423	11.5543
Uncharacterized protein	I3S5A8			4	2	43.5477	0.0111597	0.0071409	Uncharacterized Protein	18995.4	79039.3	69964	38359	57018.8		42.1853	37.3416	20.4732		1.12971	0.700522	2.06051	0.0528279	1.82393	0.153082	3.00172	0.0262417		12809.3	16216.4	27960.5	107820	78606.8	50690.7	78194.6	37476.3	94221.1	29988	47075	38014.1	66794.2	69462.7	34799.3		13.6449	13.9852	14.7711	16.7183	16.2624
Peptidase M23B	A6U8P2	Smed_1171		3	2	16.0202	0.177105	0.69539	protease	1004.07	619.071	988.397	517.712	917.75		29.1303	46.5088	24.3609		0.626339	0.266053	1.19578	0.602853	1.90916	0.146687	0.914026	0.631204		1534.81	1100.25	377.155	90.1146	160.301	1606.8	1380.48	582.597	1002.12	399.609	815.256	338.272	1115.33	1570.72	67.2035		10.5838	10.1036	8.55902	6.49369	7.32464
Clustered mitochondria protein homolog	G7IWH9	MTR_3g027610		4	2	25.1279	0.00972601	0.00049504		351.657	14534.8	66372	34509.4	35823		12.5934	57.5067	29.8999		0.21899	0.0135451	0.421183	0.0435551	1.9233	0.143801	101.869	0.0181041		634.891	420.079	0	14468.4	9249.14	19886.8	84663.6	35619.7	78832.6	22188.7	41291.7	40047.7	39119.1	51571.6	16778.3		9.31037	8.71452	12.4285	13.8206	13.1751
CCP	G7JBC9	MTR_3g084820		2	2	26.3251	4.37842e-05	1.8397e-05		2069.65	215.713	8125.14	33837.9	37467.8		0.511427	19.2636	80.225		0.0265489	0.00800346	0.00637491	0.00270057	0.24012	0.0038352	18.1035	0.00347663		2674.39	2047.21	1487.34	27.1942	193.799	426.146	8222.81	5788.67	10364	26095.2	45347.1	30071.2	48662.1	49643.2	14098.1		11.385	10.9994	10.5385	4.76523	7.59842
Uncharacterized protein	I3S568			15	2	160.507	8.50582e-05	2.0294e-05	Uncharacterized Protein	2239.17	9089.2	6089.12	33199.6	45960.1		18.7879	12.5866	68.6255		1.49269	0.386411	0.273774	0.0193045	0.183409	0.00251662	20.5255	0.000895139		1505.95	2168.81	3042.74	9812.35	12867.5	4587.76	5695.04	4418.86	8153.47	26102.9	45737.2	27758.7	46965	65043.7	25871.7		10.5565	11.0827	11.5712	13.2604	13.6514
ELAV-like protein	G7LB30	MTR_8g074790		6	2	36.8682	7.50539e-06	2.4653e-06		291.611	1238.2	13161.9	31095.3	41794.5		2.72158	28.9301	68.3483		0.0940743	0.000862057	0.0398193	0.000441588	0.423275	0.0431029	143.323	0.00149236		579.076	210.339	85.4192	1131.66	866.821	1716.11	14416.3	9043.09	16026.3	19028.6	40498.7	33758.7	40616.7	65906.4	18860.4		9.17761	7.71657	6.41649	10.1442	9.75959
Glycine cleavage T protein (Aminomethyl transferase)	A6U7D2	Smed_0706		4	2	24.7685	1.07979e-07	0.00033234		0	79.0134	484.862	512.283	381.439		7.34217	45.0549	47.6029		0.162961	0.00662919	0.154238	0.00517726	0.946473	0.825581	#DIV/0!	0.0244279		0	0	0	97.9775	99.1492	39.9135	321.851	622.15	510.586	696.512	402.987	437.351	93.6277	333.832	716.859		10.7352	11.5559	11.7559	6.61438	6.63153
Nodule-specific glycine-rich protein	A7KHH8	MTR_5g084020		3	2	19.2877	5.27786e-05	1.6784e-05	Nodule-specific	927.647	470.244	11634.3	30224	28484.1		1.11094	27.4858	71.4033		0.0404186	0.0106187	0.0155586	0.00356284	0.384938	0.0953095	30.7058	0.000130609		874.186	733.215	1175.54	91.4352	833.839	485.456	12150.1	5138.6	17614.3	16652.2	43463.1	30556.6	31051.6	35429.4	18971.3		9.7718	9.51809	10.1991	6.51468	9.70363
Copper transport protein ATOX1	G7L649_MEDTR	#N/A	#N/A	4	2	49.3408	0.00731066	0.0054557		30534.7	9746.03	18250.6	27553.5	37904.5		17.5446	32.8544	49.6011		0.534011	0.145977	0.353713	0.0113901	0.662372	0.282356	1.24136	0.516348		32407.8	32634.2	26562	9048.66	9823.47	10366	14238.2	10994.1	29519.6	16991.2	34481.9	31187.2	42144.8	48677.6	22891		14.984	14.9941	14.6971	13.1435	13.262
CCP	G7JPA2	MTR_4g033900	NCR	2	2	24.5066	2.93862e-06	1.4673e-06		30.5358	2437.08	32683	26207.8	16637		3.97385	53.2922	42.734		0.0745672	0.00133006	0.0929905	0.0100364	1.24707	0.535866	544.836	0.0011497		61.1979	26.5584	3.85104	1523.37	2359.43	3428.43	36354.8	19972.5	41721.6	9438.32	31601.1	37584.1	15725.1	17518.3	16667.5		5.93541	4.7311	1.94525	10.5731	11.2042
Protein complex coatmer beta subunit	G7KKJ0	MTR_6g046370		2	2	15.1006	3.01178e-05	7.2869e-06		1105.52	802.909	8061.5	25741.1	33952.2		2.32018	23.2954	74.3844		0.0995979	0.000764555	0.0311917	0.000161699	0.313176	0.00116374	30.7115	0.00507868		966.852	729.158	1620.55	753.252	508.449	1147.03	7998.34	6727.01	9459.14	22718.8	31088.6	23415.9	41763.2	50756.5	9336.81		9.91715	9.51009	10.6623	9.55699	8.98996
Peroxiredoxin	A6UC33	Smed_2381		8	2	62.8634	6.65377e-06	0.0013389	Oxidative Stress	2817.96	13022.6	16969.8	9546.4	9975.12		32.9362	42.9194	24.1444		0.767396	0.270742	1.36413	0.224238	1.77761	0.0117933	3.53984	0.0381068		5473.06	1058.48	1922.33	10295.5	10502.3	18269.9	20598.4	13450.5	16860.5	10153.8	9480.78	9004.64	8332.79	10323.1	11269.5		12.4181	10.0478	10.9086	13.3297	13.3584
Importin subunit alpha	G7JKI4	MTR_4g133030		3	2	19.2462	0.000483762	2.9289e-05		5049.09	14552.1	12719.5	22784.8	19434.6		29.0714	25.4103	45.5183		1.14408	0.430889	0.638675	0.0115127	0.558244	0.0446168	3.84912	0.000790177		4364.59	4790.34	5992.34	14028.8	15475.2	14152.3	15439.4	8480.62	14238.5	18699.7	25084.7	24570.1	23530.2	15945.6	18827.9		12.0916	12.2259	12.5489	13.7761	13.9177
GTP-binding protein YchF	A6UBR8	Smed_2266	ychF	3	2	18.8476	0.00844911	0.1224		295.043	646.685	1408.84	1228.89	1050.77		19.6895	42.8947	37.4158		0.459018	0.144798	0.526233	0.201644	1.14643	0.715625	3.56141	0.218432		817.186	67.943	0	672.252	256.688	1011.11	899.831	2105.42	1221.28	1863.48	826.86	996.343	427.165	588.646	2136.49		9.67452	6.08625	7.74201	9.39286	8.00387
Fructose-bisphosphate aldolase	G7K4T4	MTR_5g096670		9	2	74.6196	1.27184e-06	5.3079e-07	Glycolysis/PPP	156.936	91.2619	3473.19	21948.4	23390.1		0.357709	13.6135	86.0288		0.0262761	0.00430713	0.00415802	0.00110517	0.158243	4.08858e-05	149.043	0.000168869		205.295	196.065	69.4471	17.4353	60.6509	195.699	3374.19	3526.08	3519.3	23685.9	24086.8	18072.5	19790.9	29362.2	21017.3		7.68155	7.61519	6.11784	4.12394	5.92246
50S ribosomal protein L30	A6U877	Smed_1004	rpmD	4	2	32.5317	9.22142e-05	0.0099277	Ribosomal Component	2070.44	9094.79	14334.5	10137.2	25721.3		27.0949	42.7048	30.2003		0.634469	0.184492	0.897171	0.775229	1.41405	0.266738	12.4231	0.0264543		2740.23	2184.62	1286.46	6423.2	5667.64	15193.5	15752.3	10804.1	16447.1	9483.97	15308.4	5619.26	34839.5	36803.9	5520.58		11.4201	11.0932	10.3292	12.6491	12.4685
30S ribosomal protein S9	A6U7T6	Smed_0861	rpsI	4	2	47.2683	0.0033672	0.014338	Ribosomal Component	766.084	3740.19	8135.61	7246.3	14079.3		19.5595	42.5456	37.8949		0.459731	0.037175	0.516151	0.0812357	1.12273	0.607271	18.3782	0.0489896		2073.05	225.199	0	3021.91	2666.84	5531.82	7947.7	6302.5	10156.6	4822.47	8085.03	8831.4	14359.1	23338.2	4540.52		11.0175	7.81506	10.9748	11.5612	11.3809
Uncharacterized protein	I3SFA2			3	2	19.7295	1.12683e-11	0.00020756	Uncharacterized Protein	0	9667.59	75358.7	20981.9	20923.3		9.11966	71.0876	19.7927		0.128288	0.00787115	0.460759	0.0388101	3.59161	0.0429984	#DIV/0!	0.00384291		0	0	0	8955.1	7242.87	12804.8	100784	32611.3	92681.1	14130.8	21686.7	27128.2	24399.4	22824.7	15545.6		13.0923	12.6239	12.8632	13.1285	12.8224
Nodule-specific cysteine-rich peptide 140	A7KHA0			3	2	26.479	4.49086e-05	1.6771e-05	Nodule-specific	272.59	299.578	13188.7	19903.5	20093.1		0.897162	39.4968	59.6061		0.0227148	0.00671871	0.0150515	0.00475318	0.66263	0.284092	73.7118	0.000970361		525.839	165.949	125.981	46.0852	123.389	729.26	16517.2	7662.76	15386	12476.4	27562	19672.1	23424.6	25725.9	11128.7		9.03848	7.37459	6.97706	5.52623	6.94707
Substrate-binding region of ABC-type glycine betaine transport system	A6UIF4	Smed_4637		3	2	17.2812	1.36833e-07	0.49242	ABC Transporter	0	0	738.711	1036.3	2388.69		0	41.6173	58.3827		0	0.259493	0	0.561286	0.712836	0.897527	#DIV/0!	0.174419		0	0	0	0	0	0	688.259	418.108	1109.77	130.697	774.771	2203.43	1876.97	4585.1	703.992		9.59719	9.55639	9.47595	10.2701	10.1157
Ferredoxin-6	G7JHA6	MTR_4g053120		2	2	24.4908	7.38715e-05	1.7859e-05		629.809	6137.04	10601.2	17440.6	25685.6		17.9557	31.0168	51.0275		0.578903	0.104483	0.351883	0.0187301	0.607845	0.173536	40.7832	0.00193363		1054.56	429.95	404.92	5719.74	4723.86	7967.54	10108.5	7201.95	14493	10788.5	21848.3	19684.9	29444.7	37482.8	10129.4		10.0424	8.74803	8.66149	12.4817	12.2057
Late nodulin	A2Q2H2			2	2	15.5538	9.27957e-05	0.0026629	Late Nodulin	20.7576	5.93387	2052.12	17428	7219.24		0.0304519	10.5312	89.4383		0.00289159	0.0729304	0.000340479	0.0237194	0.117748	0.00691459	347.787	0.0143541		42.2683	0	20.0046	0	16.5794	1.22221	2362.77	1152.4	2641.18	8493.35	24330.6	19460	8429.21	6432.19	6796.31		5.4015	9.41013	4.32226	9.28608	4.05132
Cbb3-type cytochrome c oxidase subunit FixP	A6ULU4	Smed_5932 Smed_6265	fixP	2	2	13.5098	0.00470563	0.00011761	nitrogenase	1510.29	237.481	2326.25	3152.52	3624.95		4.15448	40.6953	55.1502		0.102087	0.0152632	0.0753303	0.00697268	0.7379	0.153363	2.40016	0.00251603		1852.89	1430.75	1247.24	0	232.944	479.498	1778.56	3011.01	2189.17	3434.06	2574.43	3449.08	3782.1	3894.41	3198.35		10.8556	10.4826	10.2845	9.68916	7.86384
Extracellular ligand-binding receptor	A6U9K2	Smed_1487		4	2	20.4168	0.189259	0.003416		79.9988	348.456	365.532	189.439	86.698		38.5705	40.4606	20.9689		0.953286	0.011407	1.83942	0.0267018	1.92955	0.139944	1.08374	0.372734		114.656	125.34	0	0	0	1045.37	379.574	422.392	294.629	378.021	105.554	84.7409	48.6495	0	211.444		6.84117	6.9697	7.56786	9.54939	9.33314
30S ribosomal protein S12 rpsL	A6U854	Smed_0981	rpsL	2	2	12.6036	0.00381916	0.0016503	Ribosomal Component	190.126	4843.08	3705.84	615.491	351.549		52.8466	40.4373	6.71609		1.30688	0.615795	7.86865	0.00782603	6.02096	0.00328995	1.84904	0.625276		447.599	122.778	0	2568.32	4274.24	7686.7	4702.4	3357.52	3057.61	962.784	476.096	407.593	126.329	52.7501	875.569		8.80606	6.93991	8.87792	11.3266	12.0615
Uncharacterized protein	B7FIV8			17	2	158.621	0.0588922	0.0023246	Uncharacterized Protein	5380.65	10356.7	21667	16073.3	15076.7		21.5329	45.0487	33.4185		0.477992	0.0911881	0.644341	0.0525611	1.34802	0.476343	2.80202	0.00773716		4754.11	4913.33	6474.5	11346.5	11658.2	8065.28	28060.9	11477.2	25463	12779.7	18232.9	17207.1	15434.8	19317	10478.3		12.215	12.2625	12.6606	13.47	13.5091
Uncharacterized protein	I3SIQ6			4	2	27.515	7.25744e-05	4.6438e-06	Uncharacterized Protein	1786.39	3666.62	13686.2	15077.1	12252.3		11.3063	42.2023	46.4914		0.267907	2.671e-05	0.243191	0.000166625	0.907745	0.486179	6.8587	0.00405586		2403.22	1861.4	1094.55	3551.87	3727.71	3720.26	15185.8	13454.2	12418.5	14607.5	12659.4	17964.3	9997.4	8631.59	18128		11.2308	10.8622	10.0961	11.7944	11.8641
Uncharacterized protein	I3T6W2			4	2	21.5547	0.000254579	0.00010185	Uncharacterized Protein	139.725	20.16	61.7639	15026.3	25285.9		0.133437	0.40881	99.4578		0.326404	0.110915	0.00134165	9.81533e-05	0.00411038	0.048292	180.969	0.00170786		241.594	146.279	31.3029	28.8417	20.3961	11.2422	0	136.512	48.7799	7436.93	21977.9	15664	25401.5	39366.6	11089.6		7.91644	7.19257	4.96823	4.85008	4.35022
Delta-1-pyrroline-5-carboxylate dehydrogenase	A6U5M2	Smed_0092		2	2	11.2724	0.00012734	0.19484		278.281	0	1550.2	2332.87	1357.81		0	39.9221	60.0779		0	0.584435	0	0.0576969	0.664505	0.380763	4.87928	0.427451		737.067	97.7755	0	0	0	0	657.594	2900.98	1092.04	3766.98	1463.12	1768.51	226.405	734.62	3112.41		9.52565	6.6114	9.05627	9.84539	9.88723
Leghemoglobin	G7K1Z7	MTR_5g081000		6	2	67.8511	0.000856316	0.009916	Leghemoglobin	185.972	4.14521	1838.91	13899.9	13104.8		0.0263306	11.6808	88.2928		0.00225417	0.0914152	0.000298219	0.032435	0.132296	0.00494187	70.4665	0.0573421		535.92	21.9956	0	0	2.55353	9.88211	2258.42	1740.68	1517.62	7363.27	11838.3	22498.2	11048.8	23099.5	5166.1		9.06587	4.45915	10.8484	10.128	1.35249
Uncharacterized protein	B7FJP8			3	2	25.3691	0.000112919	4.1732e-05	Uncharacterized Protein	440.726	203.858	1130.78	13738.2	18025		1.35248	7.5021	91.1454		0.18028	0.0131808	0.0148387	0.000979173	0.0823092	0.000477745	40.8985	0.00853765		801.812	435.032	85.3338	152.612	80.8815	378.08	1110.34	1226.57	1055.45	8523.56	18814.5	13876.6	19966.8	27852	6256.32		9.64712	8.76498	6.41505	7.25373	6.33774
Lipoxygenase	G7LIX7	MTR_8g018520		21	6	165.774	0.000430698	0.00013655	Fatty Acid	80.6257	721.13	3678.86	3068.95	4465.08		9.65506	49.2554	41.0895		0.19602	0.00847632	0.234976	0.0113385	1.19874	0.527935	55.3804	0.00815638		147.069	81.601	13.2066	543.739	446.947	1172.7	4159.1	2444.66	4432.81	2136.7	3764.36	3305.79	6121.7	5832.42	1441.13		7.20035	6.35051	3.72319	9.08677	8.80396
CCP	A7KH73	MTR_1g042940		2	2	16.8484	7.03953e-06	0.00016773		4.72361	48.0428	3335.11	12546	5818.32		0.301603	20.9371	78.7613		0.0144052	0.00229986	0.00382933	0.000973796	0.26583	0.0303939	1231.75	0.0188021		7.86165	0	6.30919	24.0368	13.9874	106.104	3708.03	1880.79	4416.5	6471.65	17669	13497.3	7695.22	5940.52	3819.24		2.97483	8.7562	2.65746	4.58717	3.80605
Uncharacterized protein	I3S6V1			5	2	25.7964	0.000119756	2.464e-05	Uncharacterized Protein	1895.59	13342.4	12899.6	12482.5	10735.8		34.4547	33.3112	32.2341		1.03433	0.854694	1.06889	0.74839	1.03342	0.907336	5.66356	0.00171091		1206.3	2434.57	2045.9	17156.7	10933.7	11936.9	14115.4	8818.67	15764.7	9060.98	12291.5	16094.9	11678.4	11927.4	8601.62		10.2364	11.2494	10.9985	14.0665	13.4165
Lipoxygenase	G7IS29	MTR_2g099560		12	5	81.4172	0.00726692	0.0012805	Fatty Acid	1080.74	1384.92	9909.43	3745.08	2252.21		9.20862	65.8896	24.9018		0.139758	0.0104711	0.369798	0.0612874	2.64598	0.110359	2.08396	0.0525701		1654.33	893.338	694.536	879.535	1795.06	1480.18	12954.9	4319.94	12453.5	2897.63	6081.19	2256.43	2393.46	2642.16	1721.01		10.692	9.80306	9.43991	9.7806	10.8098
Porin	A6U7L0	Smed_0784		4	2	27.9657	0.00118493	0.4251		3649.87	5301.26	6456.1	4803.54	8530.65		32.0107	38.984	29.0053		0.821124	0.499569	1.10361	0.899477	1.34403	0.298788	2.33724	0.232039		5792.14	3866.26	1291.23	3448.95	4010.23	8444.59	7807.95	4340.07	7220.28	4439.46	6297.95	3673.21	10246.5	12198.7	3146.79		12.4999	11.9167	10.3345	11.7519	11.9695
Uncharacterized protein	I3T9Z6			5	2	34.0471	0.00688038	6.0802e-05	Uncharacterized Protein	142.085	376.68	7942.56	11469.3	15420		1.90353	40.1372	57.9593		0.0474255	0.000612732	0.0328424	8.1637e-05	0.692505	0.153984	108.526	0.0121594		298.455	127.8	0	477.547	241.836	410.656	10258.4	4789.39	8779.89	10505.3	12204.2	11698.4	14846.2	22583.7	8829.99		8.22137	6.99774	10.7834	8.8995	7.91789
Proteinase inhibitor I4, serpin	Q2HSM8	MTR_7g451890		4	2	31.6036	9.01513e-05	4.5844e-05	Protease	4072.7	16501.9	6739.4	11419	19717.3		47.6103	19.4441	32.9456		2.44857	0.00313414	1.44512	0.041697	0.590189	0.00870613	4.84135	0.00370137		5257.17	3511.11	3449.8	14965.3	20122	14418.3	5580.11	7054.51	7583.57	12828.4	10934	10494.7	27027.4	19278.5	12846.2		12.3601	11.7777	11.7523	13.8693	14.2965
CCP	A7KHE5	MTR_5g069530		2	2	17.3336	1.12697e-06	5.1518e-07		16.4273	80.7421	7319.94	11089.8	11338.6		0.436667	39.5875	59.9758		0.0110304	0.00322785	0.00728072	0.00214392	0.660058	0.268939	690.23	0.000100359		12.6223	8.15908	28.5005	18.2852	25.3018	198.639	9844.84	3992.06	8122.92	6998.6	13387.9	12883	14087.5	12905.9	7022.44		3.65791	3.02841	4.83291	4.1926	4.66117
Coiled-coil domain-containing protein	B7FNC6	MTR_5g095010		2	2	13.1409	0.000822384	5.9173e-05		2103.7	7621.45	10963.8	10838.7	13757.5		25.9022	37.2615	36.8363		0.695145	0.236244	0.70317	0.146337	1.01154	0.95782	6.53966	0.00101382		1802.7	1932.67	2575.75	6768.71	10530.2	5565.44	12382.7	7341.63	13167.2	9023.76	12504.4	10987.9	14781.8	17233.3	9257.45		10.8159	10.9164	11.3308	12.7247	13.3622
Uncharacterized protein	A6U6G3	Smed_0386		3	2	15.4973	4.35852e-06	0.0024633	Uncharacterized Protein	9171.69	16168.1	37901.5	44648.3	37428.9		16.3781	38.3937	45.2282		0.426582	0.000525287	0.362121	0.00199103	0.848889	0.343213	4.08092	0.0532601		15265.9	6970.3	5278.85	16432.1	17594.2	14477.9	42543.7	36402.3	34758.3	52829.7	34405.2	46710	18159.8	27129.5	66997.6		13.898	12.767	12.366	14.0042	14.1028
ENSANGP00000004563 , related	A2Q490	MTR_2g007770		3	2	22.1385	5.63033e-07	3.8812e-07		11310.9	510.64	1541.61	10317.6	13332.7		4.12811	12.4626	83.4092		0.331239	0.0174661	0.0494923	0.00108318	0.149416	0.00107868	1.17875	0.409005		9056.97	11066.7	13809.1	338.798	352.082	841.04	1332.37	1588.44	1704.01	6702.23	13668.1	10582.4	15182.9	14667.4	10148		13.1448	13.4339	13.7533	8.40428	8.45977
ABC transporter related	A6U8H6	Smed_1105 Smed_6440		2	2	10.7746	0.0542953	0.29774	ABC Transporter	16.8888	311.481	492.365	510.256	428.795		23.7029	37.4678	38.8293		0.632621	0.351538	0.61044	0.25046	0.964938	0.725028	25.3894	0.710184		35.2595	13.9651	1.44172	73.8473	44.3441	816.25	214.545	950.326	312.223	684.946	305.367	540.454	289.356	0.0952056	996.933		5.13994	3.80375	0.527787	6.20647	5.47067
Uncharacterized protein	I3S037			4	2	27.9108	0.0417815	0.0069827	Uncharacterized Protein	3384.69	3600.65	3263.65	8953.06	9356.43		22.7639	20.6334	56.6027		1.10326	0.873749	0.40217	0.0441937	0.364529	0.0150246	2.76434	0.0277476		2271.76	2721.31	5161	5263.25	3460.62	2078.09	3341.26	2369.04	4080.67	6028.33	11198.5	9632.3	9906.03	11819.9	6343.32		11.1496	11.4101	12.3334	12.3617	11.7568
Calmodulin 1	Q71JC6	MTR_6g025320		11	2	114.901	0.000990926	0.0048054	Calmodulin	30751	97017	27274.5	8937.56	20653.3		72.8197	20.4719	6.70842		3.55706	0.0131577	10.855	0.00145521	3.05167	0.0348751	0.671629	0.404536		22702.3	21537.9	48012.7	129314	91439.3	70297.7	38473.2	16311.8	27038.3	5197.81	12318.1	9296.74	31610	24926.5	5423.27		14.4705	14.3946	15.5511	16.9805	16.4805
Anaphase-promoting complex subunit	G7JG99	MTR_4g082150		10	2	55.0341	1.64305e-07	5.6209e-08		519.928	13683.7	12824.7	8873.44	13271.1		38.6743	36.2466	25.0791		1.06698	0.753696	1.54209	0.0515198	1.44529	0.0661324	25.525	0.000217168		532.151	583.728	443.903	17535.6	11653.1	11862.2	13497.2	9978.52	14998.4	7598.87	9551.37	9470.09	15869.1	16095.3	7849.02		9.05569	9.18915	8.7941	14.098	13.5084
Acyl carrier protein	A6U7H2	Smed_0746	acpP	2	2	36.1912	1.12506e-08	2.153e-07	Fatty Acid	2678.14	156310	130624	73279.2	96104.8		43.3937	36.263	20.3433		1.19664	0.37074	2.13307	0.0137426	1.78256	0.114589	35.8848	0.000434994		4049.61	2625.5	1359.32	169258	151150	148522	159718	81563.8	150591	50838.8	95746	73252.7	105349	109794	73170.8		11.9836	11.3584	10.4087	17.3689	17.2056
Uncharacterized protein	G7K7U6	MTR_5g008210		3	2	29.5913	0.0497172	0.017443	Uncharacterized Protein	1695.77	5364.19	4639.31	8119.77	23456.8		29.5983	25.5986	44.803		1.15625	0.418507	0.660633	0.867892	0.571359	0.691924	13.8326	0.0119542		2290.91	1778.19	1018.2	5051.4	4765.44	6275.73	3738.34	3920.56	6259.02	1691.13	9664.64	13003.5	19010.6	43749	7610.93		11.1617	10.7962	9.99181	12.3025	12.2184
Cell division protease ftsH-like protein	G7K0T1	MTR_5g075340		9	2	55.8961	0.000105815	3.221e-05		582.065	152.557	3569.93	8073.71	5690.36		1.29327	30.2634	68.4434		0.0427339	0.00656896	0.0188955	0.00283875	0.442167	0.0137497	9.77616	0.00568172		1027.4	462.746	256.051	94.4956	33.6296	329.546	3627.69	2547.72	4534.37	8041.73	6624.22	9555.19	7013.98	6281.41	3775.69		10.0048	8.85408	8.00029	6.56218	5.07166
IQ domain-containing protein	G7ZY23			2	2	8.5827	0.0464912	0.090575		8044.9	3829.81	4247.55	7941.54	6707.3		23.9081	26.5159	49.576		0.901651	0.678552	0.482251	0.0296461	0.534853	0.018033	0.833733	0.608057		4779.85	9489.18	9865.69	4623.39	4565.43	2300.62	4178.99	3106.81	5456.86	7284.79	8226.21	8313.62	8908.26	3359.12	7854.53		12.2227	13.2121	13.2682	12.1747	12.1565
Ferredoxin--NADP reductase	G7IKU6	MTR_2g030200		3	2	21.081	7.32647e-05	8.2175e-06		1042.62	967.932	8229.82	7605.55	9317.18		5.76037	48.9774	45.2622		0.117613	0.000390256	0.127267	0.000102467	1.08208	0.739363	8.93629	0.00504407		1706.45	827.063	594.358	764.641	1010.8	1128.35	9862.07	5925.66	8901.73	6858.05	8611.07	7347.53	10612.1	11985.8	5353.65		10.7368	9.69185	9.21519	9.57864	9.98128
50S ribosomal protein L4	A6U860	Smed_0987	rplD	4	2	29.9912	0.00677897	0.51996	Ribosomal Component	2573.23	3746.16	3406.44	2487.24	2456.95		38.8612	35.3371	25.8017		1.09973	0.83162	1.50615	0.188172	1.36957	0.05362	0.954812	0.567718		5819.92	1555.83	343.937	3034.92	2733.68	5469.89	3625.96	3706.46	2886.91	2565.79	2100.5	2795.43	2420.09	2077.82	2872.94		12.5068	10.6035	8.426	11.5674	11.4166
Heat-shock protein	G7ILM0	MTR_2g017730		9	2	77.7303	0.00510965	0.00022955	Heat Shock	2682.34	2784.39	12929.5	6905.48	8622.76		12.3098	57.1612	30.5291		0.215352	0.00777498	0.403214	0.00265674	1.87235	0.134632	3.21464	0.00547942		1867.48	2400.59	3778.96	2697.04	3260.64	2395.48	13747.6	6970.74	18070.2	5611.39	7918.19	7186.86	9442.81	9094.08	7331.4		10.8669	11.2292	11.8838	11.3972	11.6709
Purple acid phosphatase	G7ZUT0			2	2	10.3785	2.15312e-05	8.1623e-06		64.5566	507.95	9396.71	6671.18	7441.73		3.0644	56.6892	40.2464		0.0540562	0.000835142	0.076141	0.00112481	1.40855	0.16654	115.274	0.00334648		148.688	36.802	8.17931	326.536	368.217	829.096	11916.5	6985.68	9287.9	7649.52	7215.59	5148.42	7388.07	9431.91	5505.2		7.21615	5.20171	3.03198	8.3511	8.52441
40S ribosomal protein S16	G7LBJ0	MTR_8g106020 MTR_8g106080		6	2	42.4047	0.0085002	0.017856	Ribosomal Component	3286.63	8088.59	5142.05	6576.58	4567.72		40.8366	25.9605	33.203		1.57303	0.0278535	1.22991	0.104201	0.781872	0.14237	1.38979	0.430595		4585.17	2703.48	2571.23	9042.48	8059	7164.28	5118.97	6203.22	4103.96	7368.74	5731.19	6629.82	3859.72	2780.84	7062.6		12.1628	11.4006	11.3282	13.1425	12.9764
CCP	G7IE51			2	2	13.5808	0.000800629	0.00014427		576.568	2680.5	12797.1	6573.61	6164.52		12.1558	58.0336	29.8106		0.209461	0.0195119	0.407767	0.141159	1.94675	0.174572	10.6917	0.00118719		383.999	659.145	686.561	4052.19	1257.74	2731.57	17102.8	7368.45	13920.2	2935.81	8759.5	8025.52	7903.94	6726.36	3863.26		8.58496	9.36445	9.42324	11.9845	10.2966
Serine hydroxymethyltransferase	G7IPE1	MTR_2g006570		3	2	17.7589	0.00015299	0.020509		4390.62	20.8516	605.154	6247.01	10012.3		0.303384	8.80478	90.8918		0.0344567	0.894405	0.00333786	0.15898	0.096871	0.000907262	2.28038	0.105101		4224.68	4430.85	4516.33	0	0	62.5549	624.3	434.206	756.958	4792.86	9007.03	4941.14	11153.8	14285.7	4597.25		12.0446	12.1134	12.1409	11.6389	10.7606
Cytochrome c oxidase subunit 3	G7I8U0			2	2	10.3631	1.05265e-06	0.0099719	Cytochrome	4.91506	0	1564.89	6150.19	8501.83		0	20.2835	79.7165		0	0.332982	0	0.00261115	0.254446	0.0338813	1729.75	0.0455542		14.7452	0	0	0	0	0	847.546	1023.23	2823.9	3430.67	6774.81	8245.11	8691.25	12868.7	3945.59		3.88217	9.13615	9.48501	10.0432	9.70605
Reticulon-like protein	B7FIA7	MTR_8g099060		6	2	36.0784	3.02202e-05	0.00028691		9707.7	3515.14	2941.53	6022.11	4875.53		28.169	23.5722	48.2588		1.19501	0.376722	0.583706	0.0126783	0.488454	0.0141587	0.502233	0.0160015		10043	7923.17	11156.9	3613.2	4092.31	2839.93	2334.62	3961.29	2528.67	5648	6861.18	5557.16	3959.35	4357.26	6309.97		13.2939	12.9519	13.4457	11.8191	11.9987
GDSL esterase/lipase	G7IY44	MTR_3g052580		3	2	15.1013	0.00147757	0.00046835		543.055	4069.24	32949.9	5896.58	11613		9.48194	76.7782	13.7399		0.123498	0.0368004	0.690102	0.296065	5.58797	0.0139103	21.3845	0.00413794		944.192	474.439	210.534	877.545	2113.4	9216.78	54413.1	14769.9	29666.7	5617.24	6473.57	5598.92	17951.7	10764.7	6122.45		9.88294	8.89008	7.71791	9.77733	11.0453
Ubiquitin	G7L814_MEDTR	#N/A	#N/A	14	2	114.399	0.0261622	0.0024801		934.396	2144.4	3601.78	5756.23	7746.22		18.643	31.3133	50.0437		0.595372	0.114696	0.372535	0.0378608	0.625718	0.176881	8.29009	0.0150087		1019.44	887.023	896.726	1290.29	2530.93	2611.97	3623.96	2712.98	4468.4	3555.3	7660.09	6053.32	9678.66	11036.1	2523.93		9.99356	9.79283	9.80852	10.3335	11.3055
Uncharacterized protein	I3T5P6	MTR_3g437680		9	2	109.194	0.00251118	0.00075333	Uncharacterized Protein	2900.68	8360.09	7100.55	5679.71	10283.3		39.5457	33.5877	26.8667		1.17739	0.399478	1.47192	0.0630363	1.25016	0.0816645	3.54513	0.0086289		3178.72	2806.73	2716.6	10641.6	7753.5	6685.14	7409.02	6004.92	7887.72	5311.91	6198.07	5529.14	12347.4	12576.4	5926.12		11.6342	11.4547	11.4076	13.3774	12.9206
Peptidase U62 modulator of DNA gyrase	A6U6T1	Smed_0505		4	2	20.5348	0.0828528	0.0012029		2717.73	1643.86	935.19	349.994	244.702		56.1228	31.9281	11.9491		1.75779	0.380773	4.69684	0.0339266	2.67202	0.00937635	0.0900391	0.00785866		4540.88	2400.55	1211.77	632.727	1750.26	2548.6	1059.19	1033.51	712.862	373.892	245.404	430.685	183.023	155.782	395.302		12.1488	11.2292	10.2429	9.30544	10.7734
Uncharacterized protein	G7J9T0	MTR_3g105860		5	2	34.1218	0.000170523	6.1604e-05	Uncharacterized Protein	58.6579	606.544	4670.82	5627.8	3455.56		5.56198	42.8313	51.6067		0.129858	0.00855076	0.107776	0.00961696	0.829955	0.586397	58.9104	0.00741256		143.82	20.5348	11.6185	211.855	647.473	960.304	4297.4	5415.51	4299.56	8318.81	4068.7	4495.9	1396.29	2359.72	6610.68		7.16812	4.36	3.53835	7.72693	9.33868
Uncharacterized protein	G7KCU3	MTR_5g089030		2	2	11.3628	5.84476e-06	3.0224e-07	Uncharacterized Protein	733.472	1387.28	5254.19	5593.86	5316.72		11.3383	42.9428	45.7189		0.264033	0.000919612	0.248	0.00109766	0.939277	0.793842	7.2487	0.000122551		925.891	671.523	603.001	1248.81	1412.51	1500.51	5357.32	3981.76	6423.48	4161.16	7098.97	5521.46	5669.75	5358.83	4921.59		9.8547	9.39129	9.23602	10.2863	10.464
Phosphoglycerate kinase	G7IT86	MTR_2g066120		21	2	197.228	0.000159641	0.012402	Glycolysis	7564.67	7789.87	5772.49	5337.25	3838.72		41.2171	30.5429	28.24		1.34948	0.0728742	1.45953	0.0908384	1.08155	0.653758	0.507454	0.021225		7310.37	7255.85	8127.77	8776.29	6983.93	7609.39	6641.03	6043.67	4632.77	7265.95	4421.71	4324.07	3022.77	3081.86	5411.51		12.8357	12.8249	12.9886	13.0994	12.7698
40S ribosomal protein S19-1	B7FHE5	MTR_8g040740		8	2	57.3363	0.000494224	0.00011406	Ribosomal Component	277.17	374.705	1091.11	5135.2	7048.47		5.67647	16.5295	77.7941		0.343415	0.0128188	0.0729678	0.00227187	0.212477	0.0121537	25.4301	0.00701099		498.265	222.534	110.71	238.55	456.366	429.199	809.52	1126.5	1337.32	2549.66	6384.21	6471.74	7433.53	11313.4	2398.46		8.96077	7.79788	6.79064	7.89815	8.83405
Cytochrome c class I	A6UC76	Smed_2424		5	2	43.4428	1.06686e-06	2.3689e-05	Cytochrome	695.519	74.734	1161.15	2580.06	1520.39		1.95847	30.4289	67.6126		0.064362	0.00433455	0.028966	0.00156112	0.450048	0.0880949	2.18598	0.0494091		718.797	531.751	836.009	33.5964	55.1525	135.453	750.867	918.934	1813.66	1501.56	3380.98	2857.64	2001.7	919.65	1639.83		9.48944	9.05461	9.70737	5.07024	5.78536
Uncharacterized protein	G7JT65	MTR_4g125100		3	2	25.7943	5.80422e-05	9.9484e-06	Uncharacterized Protein	494.028	332.696	1487.84	4756.34	6018.03		5.05857	22.6223	72.3192		0.22361	0.00234914	0.0699478	0.000110646	0.312812	0.00322427	12.1816	0.00479502		772.78	504.889	204.416	248.474	336.477	413.135	1558.71	1834.84	1069.97	4359.18	5706.25	4203.59	5419.87	8724.53	3909.69		9.59391	8.97982	7.67537	7.95695	8.39437
Heat shock cognate 70 kDa protein	Q2HUD3	MTR_7g078210		10	2	67.1525	1.5071e-05	4.2967e-06	Heat Shock	70.2436	389.007	5505.33	4750.69	3089.2		3.65436	51.7174	44.6282		0.07066	0.000179604	0.0818844	0.00134308	1.15885	0.548614	43.9784	0.00318991		130.653	46.3606	33.7175	398.249	301.03	467.742	5155.54	7105.09	4255.38	7572.41	3084.91	3594.73	1424.21	1941.59	5901.81		7.02959	5.53483	5.07543	8.63753	8.23377
Uncharacterized protein	I3SNR3			7	2	44.7046	0.00014486	9.3094e-06	Uncharacterized Protein	541.331	1073.21	3037.22	4694.43	4823.64		12.1889	34.4948	53.3164		0.353354	0.00241127	0.228614	0.00272001	0.646983	0.186691	8.91069	0.00118469		503.494	488.107	632.393	1155.4	1062.95	1001.28	3678.86	2261.96	3170.84	3339.79	6768.83	3974.69	5299.98	6353.09	2817.84		8.97583	8.93105	9.30468	10.1742	10.0539
Tubulin beta chain	G7JRA2	MTR_4g019110		19	2	165.361	0.000121942	0.0030642	Structure	9379.31	6463.12	2616.68	4590.52	5000.28		47.2785	19.1413	33.5802		2.46997	0.00462395	1.40793	0.134186	0.570019	0.0114221	0.533118	0.115207		13283.5	5491.2	9363.23	6835.3	7738.9	4815.15	2693.38	2848.69	2307.98	3839.08	4377.98	5554.5	5812.84	5439.88	3748.11		13.6974	12.4229	13.1928	12.7388	12.9179
Heat shock cognate 70 kDa protein	G7IGB3	MTR_2g038260		8	2	62.5021	0.00016595	5.5587e-05	Heat Shock	110.245	181.14	776.622	4590.24	6777.71		3.26496	13.9982	82.7368		0.233241	0.00202217	0.0394621	8.51992e-05	0.16919	0.000271016	61.4789	0.00726074		257.476	60.8825	12.3759	125.279	194.369	223.773	619.005	829.072	881.791	3921.57	5487.44	4361.71	7831.77	9085.18	3416.19		8.00829	5.92795	3.62946	6.969	7.60266
YTH domain family protein	G7L842	MTR_8g088390		6	2	30.6313	0.0756418	0.071153		1644.81	18894.8	2746.33	4399.4	7913.32		72.5592	10.5464	16.8945		6.88001	0.0505421	4.29485	0.0948559	0.62425	0.171947	4.81108	0.185661		113.51	2971.77	1849.15	39556.6	10319.3	6808.46	2189.48	1407.46	4642.04	4335.67	3908.65	4953.9	3496.84	2784.06	17459.1		6.82667	11.5371	10.8527	15.2716	13.3331
Phosphorylase	G7KM94			31	2	212.759	0.000267991	9.6221e-05		613.968	7339.69	6866.95	4381.17	4983.14		39.4866	36.9433	23.5701		1.06884	0.723959	1.67528	0.0226463	1.56738	0.144929	8.11629	0.0100402		872.319	720.087	249.499	7103.4	5890.52	9025.16	8425.54	4265.6	7909.7	3841.89	4797.64	4503.96	6601.97	5557.36	2790.1		9.76871	9.49203	7.96289	12.7943	12.5242
Nascent polypeptide-associated complex subunit beta	G7IW62	MTR_3g020520		6	2	44.1212	0.000692238	0.0027596		12378.5	27420.8	18519.1	4235.24	3007.61		54.6502	36.9089	8.44092		1.48068	0.374899	6.47444	0.0061684	4.37262	0.0552291	0.24297	0.0325331		6828.82	11034.4	19272.4	35308.9	30729.3	16224.2	23146.5	6514.33	25896.4	2485.33	4012.28	6208.12	2149.92	1716.73	5156.18		12.7374	13.4297	14.2342	15.1077	14.9073
ATP-dependent DNA helicase PIF1	G7JTM9	MTR_4g062370		4	2	25.9915	0.00012715	0.00012121		10261.2	548.814	2040	4195.39	8197.93		8.08959	30.0699	61.8405		0.269026	0.00485996	0.130814	0.000855906	0.486248	0.0728464	0.798923	0.450584		9113.48	9939.7	11730.5	562.141	476.548	607.754	1425.19	1765.79	2929.02	2693.76	5504.47	4387.94	9713.32	12413	2467.53		13.1538	13.279	13.518	9.13479	8.89648
Electron transfer flavoprotein alpha/beta-subunit	A6UCI2	Smed_2532		3	2	16.0105	3.88735e-05	0.00051999		3858.57	430.913	1057.59	2123.75	2285.84		11.9292	29.2779	58.7929		0.407447	0.0399257	0.202902	0.00616822	0.497983	0.0169659	0.592405	0.318177		5968.34	3782.35	1825.02	259.704	338.106	694.929	832.899	1323.72	1016.16	2412.32	1660.42	2298.52	2341.68	1571.58	2944.25		12.5431	11.8851	10.8337	8.02073	8.40133
Peptidyl-prolyl cis-trans isomerase	B7FLX2			4	2	20.2412	0.0146654	0.00081935		886.557	1786.13	4341.49	3915.56	3125.92		17.7845	43.2283	38.9872		0.411409	0.000552878	0.456163	0.00244597	1.10878	0.435664	3.52591	0.0390093		1150.78	1099.19	409.701	1894.18	1854.65	1609.57	4977.87	3948.03	4098.58	4460.41	3176.46	4109.79	2590.1	1989.54	4798.11		10.1684	10.1022	8.67843	10.8874	10.8569
Uncharacterized protein	I3SU95	MTR_1g112050		4	2	30.3076	4.24029e-09	0.014971	Uncharacterized Protein	0	1006.53	2030.02	3866.12	4817.9		14.5817	29.4092	56.009		0.495821	0.107677	0.260346	0.0238324	0.52508	0.104714	#DIV/0!	0.0536504		0	0	0	1097.48	501.451	1420.65	2279.14	1346.71	2464.21	2321.25	4919.26	4357.84	6851.88	6161.26	1440.57		9.27014	10.0385	10.1848	10.1	8.96997
Huntingtin-interacting protein K	A2Q2W3	MTR_2g034010		4	2	31.2167	0.00167991	0.0017442		1468.75	18761.5	7760.59	3858.81	5572.93		61.7543	25.5443	12.7014		2.41754	0.00567062	4.862	0.00578394	2.01114	0.0826806	3.79434	0.0961956		656.303	872.283	2877.66	16674.8	21720.8	17889	10036.8	6124.63	7120.32	2185.7	6121.46	3269.26	7153.86	7649.76	1915.18		9.35822	9.76865	11.4907	14.0254	14.4068
Protein TolB	A6UCS7	Smed_2627	tolB	3	2	17.5512	0.00985578	0.00013349		9589.99	6664.68	2972.79	1000.13	649.319		62.6521	27.9461	9.40183		2.24189	0.00763968	6.66382	0.00525772	2.97241	0.0283991	0.067708	0.00557327		11607.4	7705.42	9457.13	5147.92	7582.08	7264.05	3135.38	3389.43	2393.57	1707.34	540.996	752.051	271.771	283.521	1392.66		13.5028	12.9117	13.2072	12.3298	12.8884
CCP	G7J0N1	MTR_3g031340		2	2	12.0737	7.23923e-08	0.010281		15.7252	0.324086	1486.02	3516.54	2542.68		0.00647798	29.7033	70.2902		0.00021809	0.210855	9.21605e-05	0.16013	0.422581	0.385771	161.695	0.000193923		23.6353	17.0515	6.4888	0	0	0.972257	1682.71	927.829	1847.52	853.444	3345.01	6351.15	2281.28	2375.79	2970.95		4.56287	4.09182	2.69795	9.12654	8.8349
Fumarate hydratase class II	A6U9T7	Smed_1576	fumC	5	2	25.9859	0.00038437	0.037407	TCA	1042.23	359.873	574.034	1155.21	1759.38		17.226	27.4773	55.2966		0.626919	0.134477	0.311521	0.0578292	0.496908	0.154105	1.6881	0.324022		1922.35	626.032	578.292	368.007	201.823	509.789	538.842	667.755	515.507	853.894	1953.79	657.954	1576.92	2819.33	881.903		10.9087	9.29009	9.17565	8.52359	7.65695
IQ domain-containing protein	G7KB25	MTR_5g038620		4	2	25.5733	0.000845514	0.0002688		82.7102	1542.16	2015.14	3463.47	2413.52		21.9657	28.7026	49.3317		0.765289	0.805282	0.445266	0.111315	0.581828	0.318617	29.1804	0.00534167		88.8887	92.8616	66.3804	1942.23	1700.08	984.181	2342.66	684.01	3018.75	1704.98	4220.43	4464.99	3770.37	620.478	2849.71		6.47393	6.53701	6.05269	10.9235	10.7314
Uroporphiryn-III C-methyltransferase	A5A2I8		SUMT1	3	2	14.6211	0.00246723	0.00043882	Uncharacterized Protein	523.739	2052.47	1611.81	3457.32	4636.83		28.8203	22.6327	48.547		1.27339	0.298406	0.593657	0.0357115	0.466201	0.00236275	8.85331	0.0102638		1011.51	253.409	306.296	1446.71	2268.97	2441.73	1433.54	1927.76	1474.12	3472.28	3808	3091.69	5619.73	5724.19	2566.55		9.9823	7.98532	8.25878	10.4986	11.1478
Lipoxygenase	G7LIA0	MTR_8g018430		15	2	111.88	0.0044616	0.0031142	Fatty Acid	2574.87	246.651	1583.17	1907.19	1434.69		6.60023	42.3646	51.0352		0.155796	0.0130638	0.129327	0.0325648	0.830105	0.953153	0.557188	0.151593		3292.73	2472.99	1958.9	91.5288	194.781	453.644	1993.61	1484.07	1271.82	664.138	2981.5	2075.93	1821.7	1832.56	649.808		11.6851	11.272	10.9358	6.51615	7.60571
Protein-export protein SecB	A6UEF8	Smed_3214	secB	2	2	11.636	1.35806e-05	3.3725e-07	Protein export	78487	47605.6	17963.4	1612.63	1644.1		70.8611	26.7385	2.4004		2.65015	0.0768988	29.5205	0.000612678	11.1392	0.00183445	0.0209474	7.96372e-05		71605.5	65613.4	98242.2	24214.7	60473.5	58128.8	19597.9	9756.78	24535.4	1227.47	1467.58	2142.84	1175.69	1434.25	2322.36		16.1278	16.0017	16.5841	14.5636	15.884
Uncharacterized protein	A6UF79	Smed_3491		3	2	14.6592	3.64095e-05	4.664e-05	Uncharacterized Protein	34.3427	4089.08	1716.52	680.74	355.503		63.0414	26.4636	10.495		2.38219	0.0513746	6.00682	0.00537983	2.52155	0.0251357	10.3516	0.0803791		37.0748	65.9532	0	5966.2	2518.29	3782.76	1974.74	1180.18	1994.64	570.433	976.495	495.293	261.556	175.374	629.579		5.21237	6.04337	7.50148	12.5426	11.2982
Trigger factor	G7K8P7	MTR_5g093830		2	2	9.7336	0.00727062	0.0028089		561.697	4358.61	2530.95	3295.21	4695.77		42.7954	24.8503	32.3543		1.72213	0.00892939	1.32271	0.13249	0.768069	0.132479	8.35997	0.0346725		1258.4	274.658	152.036	3985.92	5205.65	3884.26	2757.82	2228.65	2606.37	2663.33	4013.84	3208.45	5723.26	6609.38	1754.66		10.2974	8.10149	7.24827	11.9607	12.3459
UDP-glucuronic acid decarboxylase	G7IF53	MTR_1g088480		2	2	11.0485	0.202619	0.13071		1235.48	763.692	1538.48	3229.65	1323.14		13.8054	27.8115	58.3831		0.496394	0.0285441	0.236463	0.00367454	0.476361	0.00874864	1.07095	0.581236		1543.5	1092.76	1070.19	754.405	509.293	1027.38	1334.49	1771.72	1509.23	4095.68	2699.69	2893.58	819.542	155.518	2994.36		10.592	10.0938	10.0637	9.5592	8.99235
Uncharacterized protein	I3SQ09			3	2	16.4397	0.000400974	4.259e-05	Uncharacterized Protein	16.3296	70.2634	1209.52	3226.81	4294.7		1.55912	26.839	71.6019		0.0580918	0.00107848	0.0217749	0.000249087	0.374836	0.0167194	263.001	0.013045		48.9888	0	0	40.4667	65.029	105.295	1445.08	779.558	1403.93	2497.43	4185.15	2997.84	5303.01	6213.62	1367.48		5.61438	7.97739	8.13048	5.33866	6.02301
CCP	G7I5T1			2	2	13.124	0.337397	2.2887e-06		184.643	561.965	1083.63	3204.61	790.698		11.5864	22.342	66.0716		0.518593	0.0117431	0.175361	0.00495831	0.338148	0.0191776	4.2823	0.000319823		209.808	211.946	132.176	466.464	735.953	483.48	1169.91	991.914	1089.08	1784.14	3592.52	4237.18	1087.31	0	1284.78		7.71293	7.72755	7.04631	8.86562	9.52347
Uncharacterized protein	G7ZUW4	MTR_7g105780		2	2	11.0515	0.0155345	0.00020744	Uncharacterized Protein	171.875	121.588	5512.42	3168.1	3521.11		1.38135	62.6261	35.9925		0.0220571	0.0146978	0.0383788	0.0282455	1.73997	0.0122941	20.4865	0.00543646		340.772	133.361	41.4908	252.569	0	112.195	6825.84	4765.28	4946.13	3351.31	3302.58	2850.42	3905.1	3194.6	3463.62		8.41266	7.0592	5.37472	7.98053	10.1592
Eukaryotic initiation factor 4A	G7IS33	MTR_2g099620		19	2	143.655	5.30307e-05	0.0014595		8197.78	5161.71	4772.07	3153.51	2453.47		39.4407	36.4634	24.0959		1.08165	0.54893	1.63682	0.00821976	1.51326	0.082505	0.299284	0.0115698		7612.3	10927.2	6053.85	5210.99	5455.6	4818.55	5971.92	4737	3607.3	3282.99	2595.73	3581.8	2078.31	1719.63	3562.47		12.8941	13.4156	12.5636	12.3473	12.4135
CCP	G7LG17	MTR_8g039130		3	2	22.9462	0.000254484	7.787e-06		6.1144	15.9261	1020.29	3023.25	817.111		0.392319	25.1335	74.4742		0.0156094	0.0779487	0.00526786	0.0240187	0.33748	0.0331234	133.637	0.000790083		4.25937	1.84758	12.2362	0	0	47.7782	1124.89	804.11	1131.86	1547.48	4053.57	3468.71	970.1	867.981	613.251		2.09064	0.885638	3.61309	8.44601	8.71616
Dihydrolipoyllysine-residue succinyltransferase component of 2-oxoglutarate dehydrogenase complex	G7IPF6	MTR_2g006820		11	2	76.9504	0.0318767	0.07574	TCA/Starch	3765.47	1197.17	1850.46	2926.17	2087.54		20.0404	30.9762	48.9834		0.64696	0.0704296	0.409126	0.00548204	0.632382	0.0220701	0.554391	0.19855		4223.45	4133.46	2939.5	919.241	1132.71	1539.56	2241.66	1722.81	1586.9	2523.46	3025.75	3229.29	1298.9	608.249	4355.47		12.0442	12.0131	11.5214	9.8443	10.1456
Uncharacterized protein	A6UKN5	Smed_5454		3	2	15.4442	6.59878e-06	0.0032032	Uncharacterized Protein	4087.62	5395.37	8943.7	19777.2	17870.9		15.8146	26.2154	57.97		0.603259	0.123049	0.272807	0.0124968	0.452223	0.0540984	4.37196	0.0247097		5952.71	2587.12	3723.02	3552.43	6467.32	6166.34	6980.08	12263.2	7587.83	29060.1	13678.9	16592.6	9418.03	15085.4	29109.2		12.5393	11.3371	11.8623	11.7946	12.659
Peroxidase	G7IJU8	MTR_2g029880		3	2	19.3292	0.00624435	0.053686	Oxidative Stress	5373.12	11785.7	4804.9	2794.32	4566.51		60.7983	24.7867	14.4149		2.45286	0.106152	4.21773	0.0207419	1.71952	0.102477	0.849882	0.749978		3161.51	4238.54	8719.3	19586.8	6140.16	9630.19	6501.94	3173.79	4738.96	2195.71	2740.21	3447.06	5289.59	6011.2	2398.75		11.6264	12.0494	13.09	14.2576	12.5841
Phosphorylase	G7KM93			31	2	218.958	0.000351471	0.0034791		1964.79	10.9977	497.59	2732.28	1916.97		0.339344	15.3536	84.3071		0.0221019	0.177507	0.00402509	0.0208917	0.182115	0.0254995	0.975662	0.837555		1305.43	1631.68	2957.26	0	11.22	21.773	173.238	1097.35	222.184	3194.51	2173.36	2828.98	1833.11	823.398	3094.4		10.3503	10.6721	11.53	8.63543	3.488
Uncharacterized protein	I3SHS6			5	2	32.4746	4.82789e-09	0.0013347	Uncharacterized Protein	0	0	201.772	2693.44	1276.15		0	6.96915	93.0309		0	0.0450497	0	0.00386552	0.0749122	0.009918	#DIV/0!	0.237378		0	0	0	0	0	0	56.4633	454.579	94.2718	3444.83	2058.97	2576.52	1250.89	621.674	1955.88		9.81482	9.44117	9.03247	10.0584	9.54518
Dihydropyrimidine dehydrogenase	G7KQB6	MTR_6g071210		4	2	21.3403	0.00814322	0.00017938		738.249	1216.63	2567.02	2662.51	3226.24		18.8738	39.8225	41.3038		0.473948	0.0443109	0.45695	0.00388497	0.964137	0.777581	4.37013	0.00187357		920.649	761.074	533.024	1326.79	1177.18	1145.93	1749.87	2130.45	3820.75	2096.88	3165.86	2724.79	3730.31	3466.3	2482.12		9.84651	9.57189	9.05806	10.3737	10.2011
Anthranilate synthase	A6UBU7	Smed_2295		3	2	16.9489	0.200622	0.17426		320.657	1432.01	603.384	328.165	253.979		60.5871	25.5286	13.8843		2.3733	0.235808	4.3637	0.0889177	1.83866	0.313814	0.79206	0.499663		478.483	239.931	243.557	473.882	1899.34	1922.82	294.85	1066.44	448.863	680.707	108.768	195.02	0	26.0297	735.908		8.90232	7.90647	7.92812	8.88838	10.8913
Uncharacterized protein	A6UHW3	Smed_4441		2	2	15.7702	1.92769e-10	0.12102	Uncharacterized Protein	0.159777	2740.46	4139.46	9395.32	15258.8		16.8382	25.4341	57.7277		0.662034	0.0663299	0.291684	0.0176107	0.440587	0.0596959	95500.7	0.154038		0.47933	0	0	2520.56	3468.32	2232.5	4210.81	3380.53	4827.03	5158.34	12798.7	10228.9	15695.9	24279.2	5801.2		-1.06091	10.4178	10.8553	11.2995	11.76
50S ribosomal protein L35	A6UF72	Smed_3484	rpmI	2	2	11.4881	0.00799154	0.18979	Ribosomal Component	380.158	14.1258	182.341	527.131	384.427		1.95216	25.1992	72.8486		0.0774691	0.631806	0.0267975	0.0810148	0.345912	0.0604562	1.01123	0.894013		990.055	150.419	0	0	0	42.3773	118.405	127.781	300.836	278.771	735.748	566.873	669.443	176.478	307.36		9.95136	7.23284	8.34119	7.71703	7.64034
Leghemoglobin	G7KGT0	MTR_5g080440		6	2	55.9966	3.45711e-05	0.0027942	Leghemoglobin	0	0	41.7379	2519.86	2440.28		0	1.62937	98.3706		0	0.00623036	0	0.0147392	0.0165636	0.00239502	#DIV/0!	0.249567		0	0	0	0	0	0	48.2529	76.9608	0	1211.58	2243.44	4104.55	2968.58	4046.6	305.647		9.52953	8.96121	8.34118	8.74597	9.2043
Uncharacterized protein	I3S0B8			3	2	19.5325	0.00570556	0.011645	Uncharacterized Protein	36.992	13.0083	361.932	2472.33	550.556		0.456871	12.7115	86.8316		0.0359414	0.355503	0.00526157	0.0352519	0.146393	0.0101808	14.8831	0.0864709		101.665	9.31112	0	0	0	39.025	346.818	309.595	429.381	1016.11	3262.31	3138.56	840.542	243.902	567.224		6.66768	3.21895	7.42413	8.27452	8.57939
Cysteine desulfurase, SufS subfamily	A6U9I0	Smed_1465		8	2	42.2012	1.40399e-11	0.00064238		0	0	801.897	2639.09	4186.98		0	23.3043	76.6957		0	0.333435	0	0.0261432	0.303853	0.0101086	#DIV/0!	0.0107087		0	0	0	0	0	0	856.981	673.501	875.208	1610.67	3592.25	2714.36	4492.3	6250.43	1818.21		9.49479	9.45067	9.40728	10.3273	9.77418
26S proteasome regulatory ATPase subunit S10b	G7J7Q6	MTR_3g117230		7	2	46.0405	0.000253162	0.00017615	Proteasome	1143.26	6023.36	7318.13	2404.75	2838.06		38.2527	46.4754	15.2719		0.823073	0.517115	2.50477	0.0460641	3.04319	0.0112601	2.48243	0.00437248		1318.61	993.401	1117.77	9439.34	4536.89	4093.84	8800.42	4780.83	8373.14	1741.71	2781.83	2690.72	3476.14	2830.01	2208.03		10.3648	9.95623	10.1264	13.2045	12.1475
[truncated: 1,350 more rows]
[truncated: 40 more columns]

## Sheet: M.truncatula % normalized
										Normalized by percentage															Normalized abundance															Raw abundance
										Root			Zone1			Zone2			Zone3			Nod			Root			Zone1			Zone2			Zone3			Nod			Root			Zone1			Zone2			Zone3
[truncated: 1,818 more rows]
[truncated: 20 more columns]

## Sheet: S. medicae % normalized
										Normalized by percentage															Normalized abundance															Raw abundance
[truncated: 547 more rows]
[truncated: 17 more columns]
