# Supplementary material for: Integrated analysis of zone-specific protein and metabolite profiles within nitrogen-fixing Medicago truncatula-Sinorhizobium medicae nodules
Source: PLoS One. 2017 Jul 10;12(7):e0180894. doi: 10.1371/journal.pone.0180894 (PMC5507277; doi:10.1371/journal.pone.0180894)
Supplement: S3 Table — (XLSX) [file pone.0180894.s003.xlsx]

## Sheet: Metabolite Data
	Averages (TIC and Tissue weight normalized data)						Anova (p)		Pairwise Zone T.tests									Normalized Intensities - used for direct comparisons between tissues																KNN and gLOG Normalized Intensities - used for statistics
									FI/FII		FI/FIII		FII/FIII		Nodule/Root			Nod			FI			FII			FIII			Root				Nod			FI			FII			FIII			Root
Metabolite	Nod	Zone1	Zone2	Zone3	Root		Anova (p)		FC	p.value	FC	p.value	FC	p.value	FC	p.value		Nod_A	Nod_B	Nod_C	FI_A	FI_B	FI_C	FII_A	FII_B	FII_C	FIII_A	FIII_B	FIII_C	Root_A	Root_B	RootC		Nod_A	Nod_B	Nod_C	FI_A	FI_B	FI_C	FII_A	FII_B	FII_C	FIII_A	FIII_B	FIII_C	Root_A	Root_B	RootC
1,5-Anhydroglucitol	464.849	0	0	542.586	0		#N/A		#DIV/0!	#DIV/0!	0	#DIV/0!	0	#DIV/0!	#DIV/0!	#DIV/0!		470.484	446.205	477.858	0	0	0	0	0	0	238.213	652.394	737.152	0	0	0
1-Kestose	23767.4	85180.6	27387	111424	49928.9		0.065869		3.11026	0.0336952	0.764471	0.461417	0.24579	0.280361	0.476024	0.317075		39735.5	422.541	31144.1	0	0	255542	0	0	82160.9	0	239111	95161.6	64468.1	23330.3	61988.3		15.2781	8.72295	14.9267	17.3937	16.9307	17.9632	16.5847	16.4448	16.3262	16.5967	17.8673	16.5381	15.9763	14.5099	15.9197
2-amino-2-methylpropane-1,3-diol	1211.11	528.94	3392.65	1956.92	0		0.00031835		0.155908	0.00945525	0.270293	0.0631529	1.73367	0.00259226	#DIV/0!	0.0246873		1136.35	1245.64	1251.34	648.303	0	938.518	3742.88	3242.58	3192.48	1870.19	2213.53	1787.03	0	0	0		10.1502	10.2827	10.2893	9.34052	10.6259	9.87424	11.8699	11.6629	11.6405	10.869	11.1121	10.8034	10.4255	10.4887	10.6455
2-aminoethanethiol	3.30237e+06	1.02385e+07	7.86909e+06	3.29923e+06	3.21721e+06		0.0002608		1.3011	0.446707	3.1033	0.00902722	2.38513	0.0146016	1.02647	0.148987		3.36897e+06	3.29608e+06	3.24206e+06	1.16178e+07	1.28541e+07	6.24364e+06	8.51779e+06	9.93728e+06	5.1522e+06	3.448e+06	3.40912e+06	3.04058e+06	3.22125e+06	3.26796e+06	3.16242e+06		21.6839	21.6523	21.6285	23.4698	23.6157	22.574	23.022	23.2444	22.2968	21.7173	21.701	21.5359	21.6192	21.64	21.5926
2-hydroxypyridine	5654.85	17686.6	19825.9	17258.2	12451.5		4.4675e-06		0.892099	0.492711	1.02483	0.98972	1.14878	0.234074	0.45415	1.40132e-07		5572.32	5687.47	5704.75	14292.5	23384.2	15383.2	16923.5	22583.5	19970.7	17911.3	18164.5	15698.9	12453	12588.6	12312.9		12.4441	12.4736	12.4779	13.803	14.5132	13.9091	14.0467	14.463	14.2856	14.1286	14.1488	13.9384	13.6042	13.6198	13.5879
2-ketoadipate	2992.12	0	1596.29	7178.18	0		4.0452e-06		0	0.0125041	0	0.0207793	0.222381	0.000852689	#DIV/0!	0.000376075		2994.85	3018.43	2963.08	0	0	0	1618.88	1297.87	1872.12	6213.79	9122.53	6198.22	0	0	0		11.5483	11.5596	11.5329	12.0461	11.3421	11.8539	10.6608	10.3419	10.8705	12.6013	13.1552	12.5976	10.3335	10.3453	10.638
3,6-Anhydro-D-galactose	18695.8	11489.1	11969.5	27482.6	3735.23		1.2935e-06		0.959861	0.982674	0.418048	0.00099064	0.43553	0.0197262	5.00526	8.15049e-09		18429.4	18684.3	18973.8	11620	10705.5	12141.7	9152.17	9330.77	17425.6	24138.8	25593.7	32715.2	3701.55	3765.85	3738.31		14.1697	14.1895	14.2117	13.5043	13.3861	13.5677	13.1599	13.1878	14.0889	14.5591	14.6435	14.9977	11.8539	11.8788	11.8682
3-Aminoisobutyric acid	90619.5	111333	33662.8	6848.88	0		0.0024301		3.30729	0.0113691	16.2556	0.0266793	4.91507	0.301666	#DIV/0!	7.47801e-05		94381.3	96143.3	81333.9	147329	107755	78913.6	25653.2	48410	26925.2	8524.55	12022.1	0	0	0	0		16.5262	16.5529	16.3116	17.1687	16.7174	16.268	14.6468	15.563	14.7167	13.0574	13.5534	15.4841	15.0213	14.8971	15.0377
3-Cyanoalanine	2799.73	14595.3	7699.3	12637.6	1523.62		2.3134e-06		1.89566	0.0374939	1.15491	0.576311	0.609237	0.171278	1.83755	0.000273981		2849.45	2739.06	2810.68	16165.5	17449.3	10171	7864.76	9099.67	6133.48	9815.28	19213.1	8884.5	1386.74	1541.13	1643		11.4765	11.4195	11.4567	13.9806	14.0909	13.3122	12.9412	13.1516	12.5825	13.2608	14.2298	13.1171	10.4375	10.5898	10.6821
3-hydroxy-3-methylglutaric acid	4440.04	645.155	2914.98	11969.6	0		0.0022931		0.221324	0.395222	0.0538992	0.0774533	0.243531	0.00200117	#DIV/0!	0.000362068		4411.44	4457.61	4451.05	0	0	1935.46	2986.74	1958.29	3799.92	11202.2	13329.6	11377.1	0	0	0		12.107	12.1221	12.1199	12.9511	12.4119	10.9185	11.5444	10.9354	11.8918	13.4515	13.7023	13.4738	11.1336	11.0456	11.3309
4-aminobutyric acid	197087	313332	222890	267176	560636		0.00023473		1.40577	0.145445	1.17275	0.154208	0.834243	0.392326	0.351542	1.62035e-07		196275	198620	196367	323091	293565	323340	157510	191244	319915	223720	302446	275363	567539	568022	546347		17.5825	17.5996	17.5832	18.3016	18.1633	18.3027	17.2651	17.5451	18.2873	17.7713	18.2063	18.071	19.1144	19.1156	19.0595
4-hydroxy-3-methoxybenzoic acid	1177.71	1241.89	950.458	1646.55	1810.95		9.3827e-05		1.30662	0.0543649	0.754238	0.0657039	0.577243	0.00656549	0.650328	4.62421e-05		1181.24	1169.55	1182.34	1419.34	1206.17	1100.15	993.003	832.753	1025.62	1596.47	1908.11	1435.06	1871.91	1826.52	1734.42		10.2061	10.1917	10.2074	10.471	10.2362	10.1035	9.95565	9.70174	10.0023	10.6407	10.8979	10.4869	10.8703	10.8349	10.7602
4-hydroxybutyrate	373.117	336.132	183.4	351.106	26.5513		0.0013942		1.83279	0.209246	0.957352	0.882137	0.522348	0.20824	14.0527	0.00506007		339.767	366.418	413.167	311.167	363.641	333.588	37.2593	124.473	388.466	261.036	359.44	432.842	56.1283	12.5439	10.9816		8.40841	8.51735	8.69058	8.28155	8.50637	8.38193	5.21968	6.95971	8.60165	8.02811	8.48961	8.7577	5.81072	3.65019	3.45869
5,6-dihydrouracil	47041	102414	89918.1	92963.1	15671.6		9.2343e-08		1.13897	0.561772	1.10167	0.68683	0.967245	0.657977	3.00168	7.41333e-05		52000.5	46330.6	42792	136069	79707.4	91465.9	96351.4	81591.7	91811.2	86784.3	102082	90023.5	16547.1	15698.5	14769.1		15.6662	15.4997	15.3851	17.054	16.2824	16.4809	16.556	16.3161	16.4864	16.4051	16.6394	16.458	14.0143	13.9383	13.8503
5-Dihydrocortisol	140.079	56.2186	159.06	76.8809	0		#N/A		0.353442	#DIV/0!	0.731243	#DIV/0!	2.06892	#DIV/0!	#DIV/0!	#DIV/0!		218.136	0	202.1	0	0	168.656	0	477.181	0	0	0	230.643	0	0	0
5-Methoxytryptamine	4467.34	44.1899	0	8878.5	0		#N/A		#DIV/0!	#DIV/0!	0.00497718	#DIV/0!	0	#DIV/0!	#DIV/0!	#DIV/0!		0	10501.7	2900.29	132.57	0	0	0	0	0	12166.4	1881.27	12587.8	0	0	0
6-phosphogluconic acid	3472.85	8885.58	6145.57	12990.1	1276.59		0.00019432		1.44585	0.407197	0.684029	0.228966	0.473097	0.0911522	2.72041	4.12633e-05		3450.46	3346.49	3621.6	7605.81	5302.16	13748.8	4929.75	2992.19	10514.8	11460.5	16699.6	10810.1	1166.71	1299.12	1363.94		11.7526	11.7084	11.8224	12.8929	12.3724	13.747	12.2673	11.547	13.3601	13.4844	14.0275	13.4001	10.1882	10.3433	10.4136
Aconitic Acid	2867.85	4639.84	2970.57	8133.59	4399.11		0.040341		1.56194	0.25084	0.570454	0.00528763	0.365222	0.0819679	0.651917	1.0208e-05		2848.46	2813.65	2941.45	5046.42	3900.54	4972.57	1546.65	914.885	6450.17	7709.57	7570.36	9120.85	4356.75	4469.59	4370.98		11.476	11.4582	11.5223	12.301	11.9295	12.2798	10.5949	9.83745	12.6551	12.9124	12.8861	13.155	12.089	12.1259	12.0937
adenine	7591.61	6528.95	5826.15	7818.05	301.047		0.00049351		1.12063	0.254691	0.835113	0.339139	0.745217	0.131039	25.2174	0.0166025		7591.87	7494.85	7688.11	7413.55	6207.79	5965.53	6225.47	5255.88	5997.09	7023.09	10032.2	6398.82	479.903	0	423.236		12.8902	12.8717	12.9084	12.8559	12.5999	12.5424	12.604	12.3597	12.55	12.7779	13.2924	12.6436	8.9066	11.2733	8.72532
adenosine	23811.4	42881.3	32342.1	33516.1	911.316		4.0645e-11		1.32587	0.0289272	1.27942	0.181833	0.964972	0.929425	26.1286	3.0399e-08		24157.6	23664.8	23611.9	45053.9	46203.4	37386.5	29401.5	35050.1	32574.6	26623.6	43853.1	30071.5	957.423	901.926	874.6		14.5602	14.5305	14.5272	15.4594	15.4957	15.1902	14.8436	15.0971	14.9915	14.7004	15.4204	14.8761	9.90301	9.81687	9.77248
Adenosine 5-monophosphate	2820.44	9035.89	11545.4	11832.6	86.0013		0.033877		0.782639	0.356922	0.763642	0.366114	0.975727	0.947546	32.7953	0.606819		2789.56	2792.74	2879.02	11242.3	5427.6	10437.8	14698.1	9678.25	10259.9	12224.1	14886.3	8387.43	258.004	0	0		11.4458	11.4475	11.4914	13.4566	12.4061	13.3495	13.8433	13.2405	13.3247	13.5774	13.8617	13.034	8.01125	11.9934	12.1224
alanine	359330	523185	733947	798112	747951		0.00067676		0.712838	0.132549	0.655528	0.0945539	0.919603	0.456354	0.480419	1.16621e-07		356493	357513	363984	426572	405457	737525	680714	710685	810442	735600	932762	725975	748059	755293	740501		18.4435	18.4476	18.4735	18.7024	18.6292	19.4923	19.3767	19.4389	19.6283	19.4886	19.8311	19.4696	19.5128	19.5267	19.4981
Allantoic acid	1180.58	6791.81	2854.04	2432.25	0		1.1439e-08		2.37972	0.000718627	2.7924	0.00237546	1.17342	0.232065	#DIV/0!	0.00149846		1116.81	1232.27	1192.64	7094.13	7611.76	5669.54	2849.41	2967.72	2744.99	2213.65	3043.68	2039.42	0	0	0		10.1252	10.2671	10.2199	12.7924	12.894	12.469	11.4764	11.5351	11.4226	11.1122	11.5716	10.9939	9.17109	9.35788	9.52408
Allo-inositol	216.419	730.584	516.548	621.992	59.4232		0.088781		1.41436	0.380355	1.17459	0.689597	0.830473	0.628577	3.64199	0.753886		221.945	223.493	203.818	1108.75	464.064	618.942	746.763	401.497	401.383	613.524	881.736	370.716	57.5611	120.709	0		7.79406	7.80409	7.67114	10.1147	8.85818	9.27366	9.54451	8.64925	8.64884	9.26098	9.7842	8.53417	5.84708	6.9154	9.43456
allose	1367.76	8557.19	5206.7	5065.82	1386.18		0.0004925		1.6435	0.0716721	1.6892	0.0449433	1.02781	0.93617	0.986707	0.697216		1782.26	431.069	1889.95	11001.5	7491.35	7178.72	6720.59	3931.18	4968.33	5784.25	5457	3956.21	1394.49	1403.13	1360.94		10.7995	8.75178	10.8841	13.4254	12.871	12.8095	12.7144	11.9407	12.2785	12.4979	12.4139	11.9499	10.4455	10.4544	10.4104
alpha-Aminoadipic acid	2559.36	1987.23	4386.55	4289.98	1021.6		2.3662e-05		0.453028	0.0275712	0.463226	0.0253691	1.02251	0.909067	2.50525	3.95459e-06		2565.93	2581.75	2530.39	2331.33	1243.72	2386.64	4798.5	3444.98	4916.17	3990.02	5066.6	3813.33	1008.77	1072.19	983.836		11.3253	11.3341	11.3051	11.1869	10.2804	11.2208	12.2284	11.7503	12.2633	11.9622	12.3068	11.8968	9.97838	10.0663	9.94227
alpha-ketoglutaric acid	20475.3	49493.5	29870.5	36049.9	5171.65		5.9998e-07		1.65694	0.0688571	1.37292	0.0450248	0.828587	0.415589	3.95914	3.73822e-08		20401	20503.5	20521.4	49983.5	50607.3	47889.8	20679.3	25126	43806.1	28465.8	38783.4	40900.3	5201.44	5261.47	5052.04		14.3164	14.3236	14.3248	15.6092	15.6271	15.5474	14.3359	14.6169	15.4188	14.7969	15.2432	15.3198	12.3447	12.3613	12.3027
alpha-Santonin	421.422	2060.93	705.941	431.899	41.4098		0.0044182		2.91941	0.0106606	4.77179	0.00737817	1.6345	0.828202	10.1769	0.645584		445.922	479.734	338.608	1579.9	2665.89	1936.99	825.765	473.424	818.634	0	566.55	729.147	0	124.229	0		8.80065	8.90609	8.40347	10.6256	11.3804	10.9196	9.68959	8.88699	9.67707	9.82713	9.14606	9.51007	8.8992	6.95688	9.18649
Aminomalonic acid	1740.35	1503.29	1773.17	3319.4	329.758		0.00010757		0.847797	0.698341	0.452878	0.070581	0.534183	0.129026	5.27766	6.44945e-06		1716.29	1710.45	1794.31	1323.73	949.881	2236.25	1238.75	1278.71	2802.04	2299.69	4773.67	2884.85	352.402	339.467	297.405		10.7451	10.7402	10.8092	10.3704	9.8916	11.1269	10.2747	10.3205	11.4523	11.1672	12.2209	11.4943	8.46108	8.40713	8.21629
Aminooxyacetic acid	29854.5	128993	111831	33617.2	26206.7		8.3988e-05		1.15346	0.699814	3.83711	0.00847507	3.32661	0.0110072	1.1392	0.265413		33871.1	29906.3	25786.2	128573	180179	78225.8	107427	157394	70672.4	28466.3	41874.1	30511.1	25838.5	29085.2	23696.3		15.0478	14.8682	14.6543	16.9722	17.4591	16.2554	16.713	17.264	16.1089	14.797	15.3538	14.897	14.6572	14.828	14.5324
asparagine	794122	5.49484e+06	2.99243e+06	4.54125e+06	192328		4.1576e-07		1.83625	0.0383621	1.20998	0.482594	0.658943	0.415015	4.12901	2.96954e-09		793764	791846	796757	5.80354e+06	6.63773e+06	4.04325e+06	3.20643e+06	3.50047e+06	2.27038e+06	3.74673e+06	7.47686e+06	2.40016e+06	192460	194403	190119		19.5984	19.5949	19.6038	22.4685	22.6623	21.9471	21.6125	21.7391	21.1145	21.8372	22.834	21.1947	17.5542	17.5687	17.5365
aspartic acid	39597.9	283672	119245	122927	8975.28		#N/A		2.37889	#DIV/0!	2.30764	#DIV/0!	0.970049	#DIV/0!	4.41189	#DIV/0!		39023.4	39616.4	40154	339706	256344	254965	131649	117462	108625	113311	186166	69305.2	9032.96	9135.65	8757.25
benzoic acid	1756.85	2278.32	1644.68	1995.17	2346.41		0.14435		1.38527	0.235032	1.14192	0.6662	0.824327	0.130614	0.748741	0.00188526		1646.09	1808.03	1816.43	3168.4	2056.58	1609.98	1464.76	1651.84	1817.43	1749.23	2293.35	1942.94	2239.03	2382.82	2417.37		10.6848	10.8202	10.8269	11.6295	11.006	10.6528	10.5165	10.6899	10.8277	10.7725	11.1632	10.924	11.1287	11.2185	11.2392
beta-Alanine	4542.42	5006.03	5213.84	8212.29	5651.08		0.006465		0.960143	0.934684	0.609578	0.00523286	0.634883	0.0598435	0.803814	0.00109611		4357.21	4543.67	4726.39	5649.36	4570.4	4798.32	5438.77	3646.21	6556.54	7909.39	9233.98	7493.49	5536.02	5754.65	5662.57		12.0892	12.1496	12.2065	12.4639	12.1581	12.2283	12.4091	11.8322	12.6787	12.9494	13.1727	12.8714	12.4346	12.4905	12.4672
beta-Mannosylglycerate	1.04727e+06	193258	269314	1.29357e+06	124704		0.00063691		0.717593	0.921216	0.149399	0.00395294	0.208194	0.0404445	8.39805	3.05072e-09		1.05341e+06	1.04113e+06	1.04726e+06	154989	123694	301091	183233	69837.1	554873	1.27879e+06	897068	1.70485e+06	125551	126192	122368		20.0066	19.9897	19.9982	17.2418	16.9164	18.1998	17.4833	16.0917	19.0818	20.2864	19.7749	20.7012	16.9379	16.9453	16.9009
cellobiose	0	3031.08	1046.85	0	3216.44		#N/A		2.89543	#DIV/0!	#DIV/0!	#DIV/0!	#DIV/0!	#DIV/0!	0	#DIV/0!		0	0	0	5610.9	3482.34	0	0	3140.55	0	0	0	0	3323.08	3164.52	3161.73
cis-gondoic acid	2072.21	1026.87	1114.57	2151.27	258.891		3.9771e-06		0.921319	0.60339	0.477334	0.0262426	0.518098	0.00352447	8.0042	0.000424054		1711.33	2107.55	2397.75	751.176	1484.31	845.131	1026.64	1263.44	1053.62	1830.52	2180.51	2442.77	333.541	256.946	186.186		10.7409	11.0414	11.2275	9.55301	10.5356	9.72303	10.0037	10.3031	10.0411	10.838	11.0904	11.2543	8.38172	8.00532	7.5406
Citramalic acid	1107.63	1497.74	1823.08	2608.69	355.473		2.7727e-09		0.821546	0.0524419	0.574136	0.00580015	0.698849	0.0449258	3.11594	1.85729e-06		1146.29	1061.54	1115.07	1480.66	1481.31	1531.26	1855.74	1593.39	2020.1	2367.59	3155.88	2302.58	349.686	365.955	350.778		10.1628	10.0519	10.1229	10.532	10.5327	10.5805	10.8578	10.6379	10.9802	11.2092	11.6238	11.169	8.44992	8.51553	8.45442
citric acid	730906	1.07081e+06	1.04883e+06	1.55744e+06	586123		0.00038782		1.02096	0.827104	0.687545	0.020633	0.67343	0.0967072	1.24702	7.69858e-06		727992	728842	735883	1.01772e+06	923990	1.27072e+06	955371	740732	1.45038e+06	1.45448e+06	1.67623e+06	1.54161e+06	586352	592719	579298		19.4736	19.4752	19.4891	19.9569	19.8175	20.2772	19.8657	19.4986	20.468	20.4721	20.6768	20.556	19.1614	19.177	19.1439
citrulline	123.31	1449.52	1056.59	0	0		#N/A		1.37189	#DIV/0!	#DIV/0!	#DIV/0!	#DIV/0!	#DIV/0!	#DIV/0!	#DIV/0!		369.931	0	0	1987.07	953.353	1408.14	1160.37	775.693	1233.7	0	0	0	0	0	0
conduritol b epoxide	328.539	886.992	894.203	1787.25	821.447		0.38437		0.991935	0.381406	0.496289	0.543416	0.500324	0.283496	0.399951	0.14208		491.505	494.112	0	0	860.404	1800.57	97.2483	526.265	2059.1	711.215	2473.4	2177.13	868.254	807.859	788.229		8.94106	8.94869	9.71989	9.96354	9.74887	10.8142	6.60362	9.03965	11.0078	9.47414	11.2723	11.0882	9.76197	9.65796	9.62247
creatine degr	132461	441257	347340	151389	133550		0.00013242		1.27039	0.468485	2.91472	0.00954501	2.29435	0.0141644	0.991846	0.565661		130209	133664	133512	484715	562550	276506	374427	434350	233242	158046	157187	138934	134369	135301	130981		16.9905	17.0283	17.0266	18.8868	19.1016	18.077	18.5143	18.7285	17.8315	17.27	17.2621	17.084	17.0358	17.0458	16.999
cystine	1025.94	707.819	1070.13	3529.8	0		0.00022345		0.661433	0.353549	0.200527	0.0167966	0.30317	0.00765151	#DIV/0!	0.00283099		1007.49	1039.66	1030.67	1263.05	860.402	0	1701.83	0	1508.56	3435.09	4506.42	2647.88	0	0	0		9.97654	10.0219	10.0094	10.3027	9.74887	10.786	10.7329	10.5117	10.559	11.7461	12.1378	11.3706	10.2263	10.2482	10.3547
cytidine-monophosphate degr prod	1140.78	4794.76	788.432	230.5	173.468		0.00037632		6.08139	0.00567054	20.8016	0.0385209	3.42053	0.236425	6.5763	0.0486279		1227.39	1045.69	1149.26	5549.16	4499.68	4335.45	0	0	2365.3	0	0	691.5	279.853	0	240.553		10.2614	10.0302	10.1665	12.4381	12.1356	12.082	11.5576	11.1483	11.2078	10.9653	11.1679	9.43359	8.12853	9.68519	7.91021
D-(glycerol 1-phosphate)	5218.81	21110.6	14805.1	9472.19	1878.95		#N/A		1.4259	#DIV/0!	2.2287	#DIV/0!	1.56301	#DIV/0!	2.77751	#DIV/0!		4882.48	5315.36	5458.59	30782	12600.1	19949.8	18785.6	11332.8	14296.9	8943.84	10171	9301.75	1968.57	1971.85	1696.42
D-Arabitol	6215.48	12726.6	10068.1	16658.9	11460.1		0.00021696		1.26405	0.207129	0.763953	0.192892	0.604367	0.0344218	0.542357	5.11136e-06		6397.84	6017.16	6231.43	15856	11409.4	10914.5	11442.3	8278.67	10483.3	16637	20208.7	13131	11361.7	11580.5	11438.2		12.6434	12.5549	12.6053	13.9527	13.4779	13.414	13.4821	13.0152	13.3558	14.0221	14.3027	13.6807	13.4719	13.4994	13.4816
Dehydroascorbic Acid	17406.5	47403.8	38412.2	37687.6	40864.7		0.00058582		1.23408	0.381923	1.25781	0.212238	1.01923	0.934624	0.425954	1.47943e-07		17605.1	17178.6	17435.7	60078.5	44108.3	38024.4	31797.9	29286.7	54152.1	39538.4	33985.2	39539.2	41097.6	41273	40223.5		14.1037	14.0683	14.0898	15.8746	15.4288	15.2146	14.9566	14.838	15.7247	15.271	15.0526	15.271	15.3268	15.3329	15.2957
D-erythro-sphingosine	2110.07	0	0	4448.55	0		#N/A		#DIV/0!	#DIV/0!	0	#DIV/0!	0	#DIV/0!	#DIV/0!	#DIV/0!		3204.52	3125.69	0	0	0	0	0	0	0	738.816	7530.31	5076.52	0	0	0
D-Fructose 1,6-bisphosphate	244.263	0	637.785	3188.6	0		#N/A		0	#DIV/0!	0	#DIV/0!	0.20002	#DIV/0!	#DIV/0!	#DIV/0!		732.788	0	0	0	0	0	0	0	1913.36	2773.4	4316.04	2476.37	0	0	0
d-Glucoheptose	1236.69	4428.28	3650.41	2691.13	219.85		0.00091148		1.21309	0.515617	1.64551	0.299876	1.35646	0.56718	5.62518	0.0011249		848.872	1156.68	1704.54	5846.16	3339.97	4098.7	5634.78	1505.75	3810.71	3654.78	3824.32	594.284	224.508	215.676	219.366		9.7294	10.1758	10.7352	12.5133	11.7056	12.001	12.4601	10.5563	11.8958	11.8356	11.901	9.21501	7.81063	7.75272	7.7772
D-Glyceric acid	3177.46	8544.76	6151.46	6035.67	2623.55		6.0247e-05		1.38906	0.136339	1.41571	0.0933366	1.01918	0.956683	1.21113	0.000107585		3143.46	3139.16	3249.75	9940.92	8369.29	7324.07	4424.34	6252.07	7777.97	4921.18	7752.13	5433.71	2602.96	2650.85	2616.84		11.6181	11.6162	11.6661	13.2792	13.0309	12.8384	12.1112	12.6101	12.9252	12.2648	12.9204	12.4077	11.3459	11.3722	11.3536
Digalacturonic acid	7040.83	4728.93	10462.1	23409.3	0		2.0933e-07		0.452006	0.00174447	0.202011	0.0002626	0.446921	0.00588048	#DIV/0!	0.0032115		7072.98	6978.06	7071.46	4809.32	4252.15	5125.33	11296.3	8656.2	11433.8	22768.5	28528	18931.3	0	0	0		12.7881	12.7686	12.7878	12.2316	12.054	12.3234	13.4636	13.0795	13.481	14.4748	14.8001	14.2085	11.9592	12.0009	12.3064
Digitoxose	25709.1	20958.7	24867.3	46947.4	12695.1		1.7409e-06		0.842822	0.360076	0.446429	0.000103959	0.529684	0.0104829	2.02513	1.9662e-06		26109.3	25528.6	25489.5	21572.6	19200.7	22102.9	23119.1	19673.6	31809.2	49291.9	47028.5	44521.8	12884.3	12884.1	12316.8		14.6723	14.6398	14.6376	14.3969	14.2289	14.4319	14.4968	14.264	14.9572	15.5891	15.5212	15.4422	13.6533	13.6533	13.5883
Dihydroxyacetone	15517.3	21349.1	15839.2	12521.7	12377.4		0.0076302		1.34787	0.121016	1.70497	0.0182213	1.26494	0.262375	1.25368	1.83591e-05		15321.2	15544.6	15686.1	23646.4	18019.5	22381.5	12904	14423.5	20190.1	14472.2	9943.49	13149.3	12315.4	12538.6	12278		13.9032	13.9241	13.9372	14.5293	14.1373	14.45	13.6555	13.8161	14.3014	13.821	13.2795	13.6827	13.5882	13.6141	13.5838
Dioctyl phthalate	158460	534521	452799	216351	152800		6.5535e-05		1.18048	0.584013	2.47062	0.0125879	2.09289	0.0201584	1.03704	0.0473384		160237	157014	158131	590900	664090	348573	498694	555585	304118	223337	225374	200342	154969	154066	149365		17.2898	17.2605	17.2708	19.1726	19.341	18.4111	18.9278	19.0836	18.2143	17.7689	17.782	17.6121	17.2416	17.2332	17.1885
Ethanolamine	576411	792051	741279	872734	206903		1.5774e-08		1.06849	0.313423	0.907552	0.441936	0.849376	0.238444	2.7859	1.21526e-07		574597	577273	577362	757490	829563	789100	733847	676660	813330	797978	1.05237e+06	767849	209762	209013	201934		19.1322	19.1389	19.1391	19.5309	19.662	19.5898	19.4851	19.3681	19.6335	19.606	20.0052	19.5505	17.6784	17.6732	17.6235
Fluorene	1948.5	1529.37	378.788	978.325	2043.2		0.00082044		4.03754	0.33051	1.56326	0.036963	0.387181	0.1039	0.953654	0.68122		1862.65	1925.99	2056.86	1675.03	1358.83	1554.26	0	0	1136.37	994.639	1194.01	746.322	1727.74	2067.23	2334.61		10.8631	10.9114	11.0062	10.71	10.4081	10.602	10.4828	10.5707	10.1502	9.95803	10.2216	9.54365	10.7547	11.0135	11.189
formononetin	631.527	0	193.875	0	526.415		#N/A		0	#DIV/0!	#DIV/0!	#DIV/0!	#DIV/0!	#DIV/0!	1.19967	#DIV/0!		663.474	598.245	632.862	0	0	0	0	0	581.624	0	0	0	493.021	521.564	564.662
fructose	726.461	2145.78	1677.64	1978.46	3109.31		0.001092		1.27905	0.358473	1.08457	0.744691	0.847953	0.738718	0.233641	9.81556e-06		711.84	680.542	787.002	2879.02	1518.47	2039.84	1469.42	1481.36	2082.14	2459.15	1052.6	2423.63	3107.72	3269.18	2951.04		9.47541	9.41054	9.62022	11.4914	10.5684	10.9942	10.521	10.5327	11.0239	11.2639	10.0397	11.243	11.6016	11.6747	11.527
fructose-6-phosphate	3584.03	17710.8	10258.9	7495.84	962.429		2.31e-08		1.72639	0.0461201	2.36275	0.0125061	1.36861	0.137155	3.72394	3.12117e-06		3516.95	3597.64	3637.51	22403.4	13322	17407	11920.1	8159.32	10697.1	7429.09	9184.63	5873.8	983.854	1004.29	899.143		11.7801	11.8128	11.8287	14.4514	13.7015	14.0874	13.5411	12.9942	13.3849	12.859	13.165	12.5201	9.9423	9.97196	9.81241
fumaric acid	114819	112010	107532	134826	13754.5		7.2444e-11		1.04165	0.646558	0.830777	0.0976894	0.79756	0.077515	8.34776	9.0066e-09		114903	115007	114548	108056	104134	123840	98819.2	101127	122649	117645	146591	140241	13963.1	13903.7	13396.5		16.8101	16.8114	16.8056	16.7214	16.6681	16.9181	16.5925	16.6258	16.9042	16.8441	17.1614	17.0975	13.7693	13.7632	13.7096
Galactinol	108680	130156	149500	238770	4931.18		6.5511e-08		0.870607	0.612556	0.545109	0.0885103	0.626125	0.0497248	22.0394	1.03238e-08		108633	108055	109353	182714	66084.2	141669	146011	106853	195636	222308	252973	241031	5077.77	4749.88	4965.89		16.7291	16.7214	16.7386	17.4792	16.012	17.1122	17.1557	16.7053	17.5778	17.7622	17.9486	17.8789	12.31	12.2137	12.2778
Galactonic acid	4236.16	31436.6	41054.8	66513.7	2374.48		9.2297e-08		0.765723	0.236298	0.472634	0.027689	0.617239	0.123777	1.78404	0.0544125		4270.03	4210.26	4228.19	36775.8	25741.2	31792.9	44785.3	29768	48611.3	60526.4	91048.9	47965.8	1844.88	3584.21	1694.34		12.06	12.0397	12.0458	15.1665	14.6518	14.9564	15.4507	14.8615	15.569	15.8853	16.4744	15.5497	10.8493	11.8074	10.7265
galactose	26388.5	114571	40794.6	40487.3	40871.5		3.0398e-06		2.80849	0.00202612	2.82981	0.00170463	1.00759	0.972987	0.645645	6.8317e-05		26504.5	26335.7	26325.3	112715	131670	99328.6	33566.7	38275.7	50541.4	34167.6	37455.2	49839.1	42513.9	38963.3	41137.2		14.6939	14.6847	14.6842	16.7823	17.0066	16.5999	15.0347	15.2241	15.6252	15.0603	15.1929	15.605	15.3756	15.2498	15.3282
Glucoheptonic acid	24663.6	25916.8	26560.9	57959.8	17621.4		0.00087647		0.97575	0.901418	0.447151	0.0285151	0.458263	0.0273801	1.39964	4.96519e-06		24790.4	24442.4	24758	30772.8	18261	28716.5	27043.9	19848.5	32790.1	53902.4	77376.1	42600.9	17800	17761.4	17302.9		14.5975	14.5771	14.5956	14.9094	14.1565	14.8096	14.723	14.2767	15.001	15.7181	16.2396	15.3786	14.1196	14.1165	14.0787
Gluconic lactone	7084.61	0	684.593	6581.93	457.105		0.0011256		0	0.292923	0	0.887204	0.104011	0.454502	15.4989	0.00954599		7488.65	6696.82	7068.37	0	0	0	0	0	2053.78	7740.58	2318.62	9686.58	90.0265	685.505	595.785		12.8705	12.7093	12.7872	12.6152	12.3271	12.0987	12.3511	12.0925	11.0041	12.9182	11.1791	13.2418	6.4923	9.42102	9.21865
glucose	12626.5	29148.8	25113.7	23165.4	13611.3		0.079626		1.16068	0.3466	1.25829	0.096855	1.0841	0.648397	0.927647	0.779593		12491.8	12313.1	13074.7	30542.4	32229.7	24674.4	23275.4	20681.4	31384.2	25089.9	24187.7	20218.7	18612.8	18729.9	3491.31		13.6087	13.5879	13.6745	14.8985	14.9761	14.5907	14.5065	14.336	14.9378	14.6148	14.562	14.3034	14.184	14.1931	11.7696
Glucose-1-phosphate	28328.6	73182.4	53102.3	105681	51409.1		0.00015716		1.37814	0.102355	0.692484	0.0968125	0.502477	0.0283735	0.551042	0.0130706		24452.6	29471.5	31061.6	68245.1	83783.4	67518.8	41338.1	50344.4	67624.3	80128.6	133132	103782	40207.8	55377.2	58642.2		14.5777	14.847	14.9228	16.0584	16.3544	16.043	15.3352	15.6195	16.0453	16.29	17.0225	16.6632	15.2952	15.757	15.8397
glucose-6-phosphate	5263.45	49203.4	27332.5	8528.31	1244.43		1.8111e-08		1.80018	0.0658509	5.76942	0.00111914	3.20491	0.0097787	4.22961	1.30831e-06		5235.09	5178.19	5377.05	63957.5	41385.6	42267	36552.1	26777.2	18668	9027.35	10376.7	6180.87	1317.87	1205.05	1210.36		12.354	12.3382	12.3926	15.9648	15.3368	15.3672	15.1577	14.7087	14.1883	13.1401	13.3411	12.5936	10.364	10.2349	10.2412
glutamic acid	372734	684854	678476	770254	32383.5		4.3566e-10		1.0094	0.978879	0.889128	0.577221	0.880847	0.520221	11.51	1.04867e-09		370042	373598	374562	738588	556937	759038	672309	613856	749261	635015	1.00245e+06	673299	32566.5	32714.7	31869.1		18.4973	18.5111	18.5148	19.4944	19.0872	19.5338	19.3588	19.2275	19.5151	19.2764	19.9351	19.3609	14.9911	14.9977	14.9599
glutamine	34357.8	403831	191673	153393	2051.05		1.4671e-07		2.10688	0.0322621	2.63265	0.0766733	1.24955	0.501054	16.7513	1.30731e-08		34106.6	34352	34614.7	510099	381341	320055	263631	176520	134867	154600	252096	53484.2	2005.12	2128.3	2019.73		15.0578	15.0681	15.0791	18.9604	18.5407	18.288	18.0082	17.4295	17.0412	17.2382	17.9436	15.7068	10.9695	11.0555	10.9799
glycerol	23141.8	26119.6	18442.8	28674.5	7489.89		1.0153e-05		1.41625	0.0148143	0.910899	0.785478	0.643176	0.118558	3.08974	2.28739e-10		23111.4	23197.4	23116.8	27186.7	26702.8	24469.2	19535.1	15644.6	20148.5	21913.4	40288.9	23821.3	7520.26	7494.38	7455.03		14.4963	14.5017	14.4967	14.7306	14.7047	14.5787	14.2538	13.9334	14.2984	14.4195	15.2981	14.54	12.8766	12.8716	12.864
glycine	27715.6	43284.4	50925.8	73806.7	12405		1.8186e-05		0.84995	0.381465	0.586456	0.117929	0.689989	0.217673	2.23424	4.95569e-05		25882.7	28470.7	28793.5	38368.4	34482.3	57002.5	58378.1	42045.1	52354.2	61839.5	106034	53546.4	12069.5	12060.9	13084.4		14.6597	14.7972	14.8135	15.2276	15.0736	15.7987	15.8331	15.3597	15.676	15.9162	16.6942	15.7085	13.5591	13.5581	13.6756
glycolic acid	3407.37	12922.7	10158.8	9764.91	4680.75		0.00030948		1.27207	0.385092	1.32338	0.163825	1.04034	0.905683	0.727953	0.00024718		3308.37	3347.45	3566.28	12096.6	10232.5	16439	6484.98	7874.59	16116.9	10991.5	8588.69	9714.57	4744.25	4717.93	4580.07		11.6919	11.7088	11.8002	13.5623	13.3209	14.0048	12.6629	12.943	13.9763	13.4241	13.0682	13.2459	12.212	12.2039	12.1612
guanosine	1800.29	3334.77	2688.74	2293.11	0		1.2591e-05		1.24027	0.00393552	1.45426	0.0191069	1.17253	0.19092	#DIV/0!	0.271649		1834.99	1788.79	1777.09	3352.26	3375.06	3276.99	2743.26	2507.48	2815.47	1856.89	2531.32	2491.11	0	0	0		10.8416	10.8048	10.7953	11.7109	11.7207	11.6782	11.4217	11.292	11.4592	10.8587	11.3057	11.2826	10.7673	10.8214	10.7631
histidine	3364.9	83165.6	18096.8	16063.4	963.411		2.3881e-06		4.59559	0.00756104	5.17733	0.0168793	1.12659	0.578722	3.49269	0.00609934		3345.7	3365.78	3383.21	76020.2	123868	49609.2	17890.6	22282.7	14117.2	12709.9	26957.2	8523.11	0	2890.23	0		11.7081	11.7167	11.7242	16.2141	16.9184	15.5983	14.1269	14.4436	13.7852	13.6337	14.7184	13.0572	11.5234	11.497	11.6053
Homocystine	1760.9	4247.22	3304	4290.5	98.1955		3.903e-05		1.28548	0.31413	0.989913	0.883725	0.770074	0.222776	17.9326	0.0153438		1795.33	1791.9	1695.48	5092.22	3234.05	4415.39	3405.48	2225.83	4280.7	4615.49	4510.12	3745.89	144.431	150.155	0		10.81	10.8073	10.7275	12.3141	11.6591	12.1083	11.7336	11.1201	12.0636	12.1723	12.139	11.8711	7.17425	7.23032	9.32255
hydroxylamine	312.602	495.674	691.412	521.412	284.339		0.16618		0.7169	0.107533	0.950637	0.902026	1.32604	0.369463	1.0994	0.0687055		314.983	306.565	316.26	543.314	562.254	381.453	834.215	583.245	656.777	685.961	656.067	222.208	0	509.733	343.285		8.29913	8.26005	8.30497	9.08564	9.13508	8.57536	9.70428	9.18796	9.35926	9.42198	9.3577	7.79577	9.23379	8.9936	8.42326
inosine	618.604	1369.61	1844.7	1814.08	10.0179		0.011553		0.742458	0.048521	0.754989	0.315002	1.01688	0.800306	61.7499	0.146486		593.561	662.734	599.518	1117.37	1407.02	1584.45	1986.62	1767.88	1779.59	1272.61	2492.24	1677.4	22.5803	7.47344	0		9.21325	9.37229	9.22766	10.1259	10.4584	10.6298	10.9561	10.7878	10.7973	10.3136	11.2832	10.712	4.49739	2.90537	9.56804
Isoleucine	19981.8	31829	32191.4	39921.5	17512.4		1.2825e-05		0.98874	0.859217	0.797288	0.178762	0.806368	0.196065	1.141	0.00113639		19624.6	20086.6	20234.1	31051.9	34616.1	29818.9	29768.4	32403.2	34402.7	33099.5	49886.3	36778.8	17641	17821	17075.4		14.2604	14.2939	14.3045	14.9224	15.0792	14.8639	14.8615	14.9838	15.0702	15.0145	15.6064	15.1666	14.1066	14.1213	14.0596
lactic acid	62981.4	103909	94125.7	101735	74546.6		0.029214		1.10393	0.688479	1.02137	0.969681	0.925205	0.664839	0.844859	0.00012204		61875.4	63191.5	63877.2	87151.5	85004.9	139569	89055.8	80429.2	112892	111075	78669.3	115460	74147.9	75519.8	73972.1		15.9171	15.9474	15.963	16.4112	16.3753	17.0906	16.4424	16.2954	16.7846	16.7612	16.2635	16.817	16.1781	16.2046	16.1747
Lactobionic Acid	5795.72	2776.96	2859.27	7970.62	1816.6		0.0022569		0.971214	0.949111	0.3484	0.0146214	0.358726	0.040252	3.19042	7.22909e-06		5635.86	5761.76	5989.55	3834.18	1616.21	2880.5	3156.9	1231.8	4189.11	7585.21	6966.99	9359.66	1713.04	1928.14	1808.62		12.4604	12.4923	12.5482	11.9047	10.6584	11.4921	11.6243	10.2666	12.0324	12.889	12.7663	13.1922	10.7423	10.913	10.8207
L-Allothreonine	4803.21	10495.8	3895.79	0	8487.57		1.5357e-06		2.69415	0.0215283	#DIV/0!	0.608972	#DIV/0!	0.0425977	0.565911	0.0100367		6918.75	7490.89	0	15850.5	15637	0	11687.4	0	0	0	0	0	8385.86	8564.86	8512		12.7563	12.8709	12.6545	13.9522	13.9327	13.7144	13.5127	13.5472	13.6253	13.9226	14.1818	13.7421	13.0337	13.0642	13.0553
lanosterol	109777	243357	162634	128896	0		2.1599e-08		1.49634	0.0561697	1.88802	0.00431273	1.26175	0.132322	#DIV/0!	4.11569e-06		110633	109146	109552	288582	238799	202689	179272	128288	180343	134697	131369	120620	0	0	0		16.7554	16.7359	16.7413	18.1386	17.8654	17.6289	17.4518	16.969	17.4604	17.0394	17.0033	16.8801	14.9432	14.7844	14.9442
lauric acid	2622.56	7134.46	6099.92	2991.71	1896.38		0.00023509		1.1696	0.65573	2.38474	0.034204	2.03894	0.0239396	1.38293	0.0062339		2823.03	2488.89	2555.75	7329.06	9614.46	4459.87	6414.51	7336.85	4548.39	3362.98	3401.5	2210.66	2066.9	1872.73	1749.52		11.463	11.2813	11.3195	12.8394	13.231	12.1228	12.6471	12.8409	12.1511	11.7155	11.732	11.1103	11.0133	10.8709	10.7727
L-cysteine	1408.8	2706.38	2642.36	3690.22	0		0.0044435		1.02423	0.921805	0.733392	0.507778	0.716044	0.474531	#DIV/0!	0.00306467		1509.16	1359.57	1357.66	3372.04	1781.8	2965.29	3071.66	1656.12	3199.29	3302.24	5723.08	2045.34	0	0	0		10.5595	10.4089	10.4069	11.7194	10.7991	11.534	11.5848	10.6936	11.6435	11.6892	12.4826	10.9981	9.81397	9.86421	10.0438
leucine	11713	22221.4	18431.9	21257.4	8118.75		2.2323e-05		1.2056	0.0763198	1.04535	0.705121	0.867079	0.533377	1.44271	2.66059e-05		11574.4	11525.8	12038.7	20715.2	24247.3	21701.7	16142.8	19626.3	19526.5	15876.8	27894.5	20001	8215.01	8176.35	7964.89		13.4987	13.4926	13.5554	14.3384	14.5655	14.4055	13.9786	14.2605	14.2531	13.9546	14.7677	14.2878	13.004	12.9972	12.9594
Leucrose	18883.1	28388.4	29442.1	42761.3	6988.9		3.2977e-05		0.964209	0.937316	0.66388	0.151344	0.688523	0.213112	2.70187	2.95788e-06		18549.4	19067.3	19032.6	36873.1	21830.8	26461.2	40884.5	20881.9	26559.9	47434.3	51196.8	29652.7	7320.48	6918.67	6727.55		14.1791	14.2188	14.2162	15.1703	14.4141	14.6916	15.3193	14.35	14.697	15.5336	15.6438	14.8559	12.8377	12.7563	12.7159
Levoglucosan	1923.43	1773.57	2156.03	4692.03	1272.11		0.00054534		0.822607	0.480655	0.377996	0.0152765	0.45951	0.0145844	1.512	5.55418e-05		1874.45	1966.86	1928.98	2261.64	1080.24	1978.83	2457.41	1514.62	2496.07	4647.5	5526.6	3901.99	1306.4	1281.5	1228.43		10.8723	10.9417	10.9136	11.1432	10.0771	10.9504	11.2629	10.5647	11.2854	12.1822	12.4322	11.93	10.3514	10.3236	10.2626
L-homoserine	3182.69	24990.2	16102.4	7445.27	5288		#N/A		1.55196	#DIV/0!	3.35652	#DIV/0!	2.16277	#DIV/0!	0.601869	#DIV/0!		3197.38	3166.97	3183.71	31604.6	22774	20592	23001.9	14825.5	10479.8	8020.24	10365.5	3950.12	5303.79	5200.31	5359.9
Lignoceric acid	479.649	7209.26	3192.16	0	427.344		0.00047983		2.25843	0.112028	#DIV/0!	0.036326	#DIV/0!	0.886634	1.12239	0.458302		635.806	0	803.14	10316.8	6679.44	4631.57	3208.3	4960.78	1407.41	0	0	0	395.579	886.453	0		9.31244	10.4714	9.64951	13.3327	12.7055	12.1773	11.6476	12.2763	10.4588	11.6302	11.8283	11.1822	8.62782	9.7919	9.7502
linoleic acid	6021.4	29507.3	17485.2	5806.3	753.199		4.686e-10		1.68756	0.0388848	5.08195	0.00027202	3.01142	0.00181099	7.99444	2.41666e-06		5903.58	6128.28	6032.34	35416.9	29305.9	23799.1	18292.7	20781.1	13382	5155.26	6554.23	5709.42	679.097	803.161	777.338		12.5274	12.5813	12.5585	15.1122	14.8389	14.5386	14.159	14.343	13.708	12.3318	12.6782	12.4791	9.40747	9.64955	9.6024
linolenic acid	8885.52	10462.3	7405.66	6521.25	2920.27		0.001353		1.41275	0.084235	1.60435	0.170148	1.13562	0.552882	3.04271	9.76216e-06		8255.57	9410.39	8990.6	11157.1	12052.3	8177.61	6791.27	6635.93	8789.76	6585.2	9592.63	3385.94	2973.33	2920.28	2867.19		13.0112	13.2	13.1342	13.4457	13.557	12.9975	12.7295	12.6961	13.1016	12.685	13.2277	11.7253	11.5379	11.5119	11.4854
L-Malic acid	438315	1.27044e+06	778282	842321	582865		4.6865e-05		1.63236	0.035624	1.50826	0.0141122	0.923974	0.612464	0.752001	1.64729e-05		433818	440314	440813	1.34785e+06	1.32732e+06	1.13614e+06	596935	724177	1.01373e+06	727366	970676	828920	585221	591982	571393		18.7267	18.7482	18.7498	20.3622	20.3401	20.1157	19.1872	19.466	19.9512	19.4723	19.8886	19.6609	19.1586	19.1752	19.1241
lysine	0	0	0	21797.4	8012.98		#N/A		#DIV/0!	#DIV/0!	0	#DIV/0!	0	#DIV/0!	0	#DIV/0!		0	0	0	0	0	0	0	0	0	0	35114.9	30277.4	7991.88	8151.61	7895.47
Lyxose	697.777	3162.63	790.895	1315.51	2315.78		1.001e-06		3.9988	0.0135014	2.40412	0.00101824	0.601209	0.0186244	0.301313	6.78685e-06		0	1075.1	1018.23	3593.45	2889.6	3004.85	0	0	2372.68	1395.51	1120.8	1430.21	2350.88	2345.23	2251.25		10.0931	10.0703	9.99185	11.8112	11.4967	11.5531	10.8564	10.8591	11.2123	10.4466	10.1303	10.482	11.199	11.1955	11.1365
maleic acid	50177	19477.4	45435.2	168511	4527.54		0.00019614		0.428685	0.503519	0.115585	0.00289032	0.269627	0.0713163	11.0826	4.79938e-06		44353.2	50190.4	55987.3	14528.7	15848.8	28054.6	12476	21789.6	102040	96442.5	227409	181681	4300.45	4646.2	4635.97		15.4368	15.6151	15.7728	13.8266	13.9521	14.7759	13.6069	14.4114	16.6388	16.5574	17.7949	17.471	12.0703	12.1818	12.1787
Maleimide	3188.99	4495.66	4657.98	8249.36	189.416		0.010354		0.965152	0.267507	0.544971	0.449981	0.564647	0.171843	16.8359	0.176459		3324.49	3214.42	3028.05	5670.84	0	7816.13	3798.77	3070.3	7104.86	7335.73	12116.8	5295.5	0	568.248	0		11.6989	11.6503	11.5642	12.4693	12.4094	12.9322	11.8913	11.5842	12.7946	12.8407	13.5647	12.3706	11.0952	9.15038	11.2966
malonic acid	310901	724484	566775	846447	1.8746e+06		4.3154e-06		1.27826	0.220818	0.855912	0.554053	0.669593	0.0993257	0.165849	2.27801e-07		306936	312995	312772	749046	891932	532474	536485	565387	598452	722204	1.15183e+06	665311	1.94204e+06	1.89281e+06	1.78896e+06		18.2276	18.2558	18.2547	19.5147	19.7666	19.0224	19.0332	19.1089	19.1909	19.462	20.1355	19.3437	20.8891	20.8521	20.7707
maltose	3066.47	9369.92	6621.64	0	5.18614		0.080774		1.41504	0.135526	#DIV/0!	0.118259	#DIV/0!	0.536069	591.282	0.285343		3363.79	2932.96	2902.67	12479.7	8412.65	7217.37	5935.61	7257.56	6671.75	0	0	0	0	15.5584	0		11.7159	11.5181	11.5032	13.6073	13.0383	12.8173	12.5352	12.8253	12.7039	12.5484	12.8845	12.1909	10.9292	3.96046	11.1302
maltotriose	7073.89	3293.47	6009.9	11072.6	1284.73		0.014231		0.548007	0.42811	0.297444	0.0778816	0.542773	0.233859	5.50613	0.00623406		6454.96	7638.91	7127.79	4991.9	892.272	3996.24	6627.14	1924.94	9477.62	13272.2	6527.25	13418.3	1646.41	1617.5	590.274		12.6562	12.8992	12.7992	12.2854	9.80134	11.9644	12.6942	10.9106	13.2103	13.6961	12.6723	13.7119	10.6851	10.6595	9.20524
mannose	134017	659328	198832	186156	228414		1.2846e-05		3.316	0.000968739	3.54181	0.0042358	1.0681	0.683292	0.586727	7.49973e-07		134564	133503	133983	632928	781645	563410	164962	198780	232755	140776	152264	265427	229916	231283	224043		17.0379	17.0265	17.0317	19.2717	19.5762	19.1038	17.3318	17.6008	17.8285	17.103	17.2162	18.018	17.8107	17.8193	17.7734
methionine	8731.6	18356.4	13821.1	14097.6	9467.39		0.0053018		1.32814	0.121067	1.30209	0.0319902	0.980384	0.779923	0.922281	0.0314091		8637.66	8618.33	8938.8	30173.8	0	24895.2	13985	7485.9	19992.4	12458.1	16565.4	13269.3	9686.89	9655.82	9059.46		13.0764	13.0732	13.1259	14.881	14.1706	14.6036	13.7716	12.87	14.2872	13.6048	14.0159	13.6958	13.2418	13.2372	13.1452
Methyl Phosphate	35372.5	62515.8	55161.5	78847.6	3323.09		5.2379e-09		1.13332	0.382652	0.792868	0.406267	0.699597	0.1751	10.6445	5.08668e-07		33606.7	36543.7	35967.1	56014.5	77213	54319.8	52718.8	55539.6	57226.1	68870.3	110000	57672.4	3420.97	3428.9	3119.4		15.0365	15.1573	15.1344	15.7735	16.2366	15.7292	15.686	15.7612	15.8044	16.0716	16.7471	15.8156	11.7402	11.7435	11.6071
Methyl-beta-D-galactopyranoside	120.536	95.1745	51.8912	209.971	113.135		0.0099501		1.83412	0.572521	0.453273	0.0574342	0.247134	0.242643	1.06541	0.884652		75.0489	155.912	130.647	285.523	0	0	0	0	155.673	150.511	218.909	260.494	147.461	102.981	88.9637		6.22979	7.2846	7.02954	8.15747	9.82132	9.80557	9.51375	9.32556	7.28239	7.23373	7.77419	8.02511	7.2042	6.68626	6.47517
Methylmalonic acid	30889.4	26104.8	15921.5	64252.7	23461.8		3.6401e-07		1.6396	0.115798	0.406284	0.000956692	0.247795	0.000671352	1.31658	0.00140845		30854.9	30695.3	31117.9	26147.3	27592.2	24574.9	25381.6	0	22382.8	57320.7	77214	58223.3	24691.5	23759.4	21934.5		14.9132	14.9057	14.9255	14.6744	14.752	14.5849	14.6315	14.4898	14.4501	15.8068	16.2366	15.8293	14.5917	14.5362	14.4209
Monostearin	659.169	3148.68	2218.13	1028.37	690.397		0.00020807		1.41952	0.205523	3.0618	0.0152291	2.15693	0.0991558	0.954767	0.223322		680.849	629.387	667.27	3697.38	2589.92	3158.74	3309.78	1436.28	1908.32	842.072	639.375	1603.68	667.396	684.616	719.179		9.41119	9.2978	9.38213	11.8523	11.3387	11.6251	11.6925	10.4881	10.8981	9.7178	9.32052	10.6472	9.3824	9.41915	9.49021
myo-inositol	2.47881e+06	1.41963e+06	2.65662e+06	2.70357e+06	205857		1.7817e-06		0.534372	0.134584	0.525094	0.0651922	0.982637	0.812956	12.0414	3.77747e-09		2.48994e+06	2.49762e+06	2.44887e+06	1.94689e+06	780539	1.53145e+06	3.40472e+06	1.66934e+06	2.89582e+06	2.83341e+06	2.36921e+06	2.90808e+06	207973	208185	201413		21.2477	21.2521	21.2237	20.8927	19.5741	20.5465	21.6991	20.6708	21.4655	21.4341	21.176	21.4716	17.666	17.6675	17.6198
Nicotianamine	6459.45	69530.8	50465.7	54048.5	490.442		1.651e-09		1.37778	0.111976	1.28645	0.350279	0.933713	0.96786	13.1707	2.33073e-05		6634.87	6330.49	6412.97	63706.6	85533.6	59352.3	52704	58384.2	40308.9	54699.8	76797	30648.6	536.168	549.817	385.34		12.6959	12.6281	12.6468	15.9592	16.3842	15.857	15.6856	15.8333	15.2988	15.7392	16.2288	14.9035	9.06654	9.10281	8.58999
nicotinamide	863.849	524.799	913.028	2402	0		4.0924e-07		0.57479	0.11608	0.218485	0.00251149	0.380112	0.002614	#DIV/0!	0.000714084		830.798	892.886	867.863	0	1574.4	0	0	1559.82	1179.27	2445.9	2385.58	2374.52	0	0	0		9.69836	9.80233	9.76132	10.862	10.6206	10.6536	10.4792	10.6072	10.2037	11.2561	11.2201	11.2134	10.2076	10.229	10.3518
nicotinic acid	3700.35	2884.46	3150.1	5107.77	976.416		1.4121e-08		0.915675	0.453381	0.564721	0.000585622	0.616727	0.00924449	3.78972	2.00871e-05		3646.55	3798.42	3656.07	3042.21	2878.25	2732.94	2988.25	2735.71	3726.33	4725.49	5579.88	5017.93	1044.96	1012.22	872.064		11.8323	11.8912	11.8361	11.5709	11.491	11.4162	11.5451	11.4177	11.8635	12.2062	12.446	12.2929	10.0292	9.98331	9.76829
N-Methyl-L-glutamic acid	945.493	3694.8	2276.74	2405.05	0		4.8858e-05		1.62285	0.00872329	1.53627	0.0822702	0.946647	0.928216	#DIV/0!	0.00137985		917.395	950.932	968.151	3952	3510.4	3622.01	1871.76	2376.13	2582.31	1923.21	3442.26	1849.68	0	0	0		9.8414	9.8932	9.91909	11.9484	11.7774	11.8226	10.8702	11.2144	11.3344	10.9093	11.7491	10.8531	10.5499	10.8214	10.5395
Norleucine	5614.77	13382.7	8476.19	11576.5	6889.59		#N/A		1.57886	#DIV/0!	1.15602	#DIV/0!	0.732186	#DIV/0!	0.814964	#DIV/0!		5506.21	5687.82	5650.27	13659.7	15496.6	10991.8	7918.06	8149.88	9360.63	11745.1	13405.8	9578.72	6908.01	6949.77	6810.99
O-Phosphorylethanolamine	0	0	728.756	705.655	721.743		0.0057901		0	0.378334	0	0.286494	1.03274	0.171462	0	0.00283647		0	0	0	0	0	0	951.029	614.515	620.723	862.911	1254.05	0	709.041	720.575	735.614		8.84284	9.02047	9.1004	9.58562	9.83664	9.66666	9.89335	9.2633	9.27781	9.75307	10.2924	9.75755	9.46973	9.493	9.52281
O-Succinylhomoserine	13244.7	65106.6	42448.4	23733.2	94440.8		4.0588e-06		1.53378	0.0626816	2.74327	0.0151903	1.78857	0.068413	0.140243	4.41601e-09		13137.9	13210.6	13385.6	81617	54241.8	59461	52137.8	38733.6	36473.9	21071.5	34260.2	15867.8	94975.1	95497.1	92850.2		13.6815	13.6894	13.7084	16.3166	15.7271	15.8597	15.67	15.2413	15.1546	14.363	15.0642	13.9538	16.5353	16.5432	16.5026
oxalic acid	8304.98	11725.3	10194.7	23127.9	10322.1		0.12652		1.15014	0.527306	0.506976	0.0010956	0.440796	0.156599	0.804584	0.000154851		8144.89	8304.35	8465.71	11916.6	12544.3	10715.1	2087.46	14952.6	13544.1	25872.2	22910.6	20601	10424.5	10444.3	10097.5		12.9917	13.0197	13.0474	13.5407	13.6147	13.3874	11.0275	13.8681	13.7254	14.6591	14.4837	14.3304	13.3477	13.3504	13.3017
oxoproline	75805.9	168764	154778	203747	13747.5		1.3941e-09		1.09036	0.49737	0.828303	0.255802	0.759659	0.145079	5.51417	1.32546e-06		71407.4	75899.9	80110.6	194349	157384	154560	186018	138377	139940	182562	252519	176160	14056.7	13872.1	13313.7		16.1238	16.2118	16.2897	17.5683	17.2639	17.2378	17.5051	17.0782	17.0944	17.478	17.946	17.4265	13.779	13.7599	13.7006
palmitic acid	72413.2	139161	88422.4	62175.9	50133.5		0.00074272		1.57382	0.0514504	2.23819	0.0154956	1.42213	0.181075	1.44441	0.000306212		68912.1	72687.7	75639.9	154478	149432	113574	111527	84315.2	69424.7	52517.1	48096.2	85914.3	48625.8	50408.5	51366.2		16.0725	16.1494	16.2069	17.237	17.1891	16.7933	16.767	16.3635	16.0832	15.6805	15.5536	16.3906	15.5694	15.6214	15.6485
pantothenic acid	4747.25	8097.38	6281.03	11156.2	1134.02		1.2498e-06		1.28918	0.356348	0.72582	0.16975	0.563009	0.0516538	4.1862	3.36159e-08		4739.34	4734.05	4768.35	10573.1	5946.01	7773.02	6472.23	4291.33	8079.54	12326.1	12344.5	8798.01	1148.42	1106.57	1147.08		12.2105	12.2089	12.2193	13.3681	12.5377	12.9243	12.66	12.0672	12.9801	13.5894	13.5916	13.103	10.1654	10.1119	10.1638
Phenyl beta-D-glucopyranoside	11809.7	26654.1	19702.3	38773	0		0.0053912		1.35284	0.134182	0.687438	0.697344	0.508143	0.10435	#DIV/0!	0.688398		22666.8	4572.76	8189.62	0	33744.2	46218	28879.3	21805.2	8422.25	41019	41716.3	33583.8	0	0	0		14.4683	12.1588	12.9996	14.9146	15.0424	15.4962	14.8177	14.4124	13.04	15.324	15.3483	15.0355	13.0314	13.0249	12.6846
phenylalanine	4730.45	6975.01	11546.6	9051.54	1958.3		3.5371e-06		0.604076	0.0230583	0.770588	0.00318997	1.27565	0.0851084	2.41559	0.06318		7048.96	7142.38	0	0	0	20925	16832.6	0	17807.1	13662.6	0	13492	2943.82	2931.08	0		12.7832	12.8022	12.5965	14.5739	14.3091	14.3529	14.039	13.8538	14.1202	13.7379	13.8956	13.7198	11.5235	11.5172	12.5261
phosphate	113997	1.03753e+06	321230	199234	87457.3		6.0558e-07		3.22987	0.00634728	5.2076	0.00340117	1.61232	0.0618934	1.30346	4.47299e-05		111410	114327	116256	1.45525e+06	743430	913918	367782	324965	270942	157613	272736	167354	86970	88564.4	86837.5		16.7655	16.8028	16.8269	20.4728	19.5038	19.8017	18.4885	18.3099	18.0476	17.266	18.0571	17.3525	16.4082	16.4344	16.406
phthalic acid	221.124	52.552	75.5029	426.248	0		0.28328		0.696027	0.97597	0.12329	0.63937	0.177134	0.507262	#DIV/0!	0.000205779		237.313	193.229	232.831	0	0	157.656	0	0	226.509	382.245	489.66	406.84	0	0	0		7.89065	7.59417	7.86314	10.2803	10.0678	7.30065	9.89933	10.0412	7.82343	8.57836	8.93564	8.66832	9.44843	9.20953	9.43456
Phytol	0	0	0	0	2449.69		#N/A		#DIV/0!	#DIV/0!	#DIV/0!	#DIV/0!	#DIV/0!	#DIV/0!	0	#DIV/0!		0	0	0	0	0	0	0	0	0	0	0	0	2508.57	2488.43	2352.08
proline	6978.57	28310.5	20801.4	18607.5	8299.13		0.00012027		1.36099	0.0896382	1.52146	0.165305	1.1179	0.568163	0.840879	0.00766292		6974.03	6780.82	7180.84	30545.4	31180.1	23206.1	24538.4	20577.4	17288.5	13280.7	29672.5	12869.4	8668.15	8409.46	7819.78		12.7678	12.7272	12.8099	14.8987	14.9283	14.5022	14.5828	14.3288	14.0775	13.697	14.8568	13.6517	13.0815	13.0378	12.9329
putrescine	27548.9	76211.6	53878.6	53861	19084.7		5.178e-05		1.41451	0.142388	1.41497	0.177866	1.00033	0.951199	1.44351	8.41556e-06		27295.4	27448.9	27902.3	59012.7	75580.1	94042.1	42234.2	52130.2	67271.5	45755.4	73851.8	41975.9	19198	19369.9	18686.1		14.7364	14.7445	14.7681	15.8487	16.2057	16.521	15.3661	15.6698	16.0377	15.4817	16.1723	15.3573	14.2287	14.2415	14.1897
pyrogallol	3340.14	0	793.466	16704.2	3493.96		0.0062538		0	0.0859207	0	0.0173367	0.0475008	0.0363908	0.955975	0.749265		2740.93	3312.79	3966.7	0	0	0	364.114	0	2016.28	12501.5	17508.8	20102.5	2913.8	3591.49	3976.58		11.4204	11.6938	11.9537	13.296	13.0225	12.8536	8.50825	12.2174	10.9775	13.6098	14.0958	14.2951	11.5087	11.8104	11.9573
pyrophosphate	3184.87	5314.03	6515.08	8537.78	0		9.5234e-05		0.815651	0.774261	0.622413	0.731362	0.763087	0.973837	#DIV/0!	0.432255		2976.7	3211.8	3366.13	8596.42	0	7345.67	10936.5	0	8608.72	6832.67	11707.7	7072.97	0	0	0		11.5395	11.6492	11.7169	13.0695	12.8395	12.8427	13.4169	12.515	13.0716	12.7382	13.5152	12.7881	11.525	11.5196	11.6725
Pyruvic acid	12617	17806.7	19138.8	40687.5	7853.68		1.8404e-07		0.930396	0.681277	0.437645	0.000996054	0.470385	0.00401483	1.6065	3.99234e-06		12345.8	12753.2	12751.9	15363.4	17565.8	20490.7	17053.2	16440.8	23922.5	41373.4	43674.1	37015	7886.48	7944.59	7729.97		13.5917	13.6386	13.6384	13.9072	14.1005	14.3227	14.0578	14.005	14.5461	15.3364	15.4145	15.1758	12.9452	12.9558	12.9162
ribose	50011.1	59842.3	48629.3	39252.7	4920.31		2.0299e-09		1.23058	0.22306	1.52454	0.612725	1.23888	0.147967	10.1642	1.228e-07		49589.7	50126.1	50317.4	67095.3	60312.4	52119.2	37136.3	50233.3	58518.3	62452.5	0	55305.6	4753.46	5190.83	4816.63		15.5978	15.6133	15.6188	16.0339	15.8802	15.6695	15.1805	15.6164	15.8366	15.9305	16.156	15.7551	12.2148	12.3418	12.2338
ribulose-5-phosphate	319.156	5196.47	3082.32	1377.91	71.648		0.00037921		1.68589	0.0685403	3.77128	0.00343106	2.23696	0.00817266	4.45449	0.797858		448.727	0	508.74	6699.69	3702.68	5187.05	3480.15	2448.03	3318.79	1438.12	1624.72	1070.88	214.944	0	0		8.80969	10.0189	8.99079	12.7099	11.8544	12.3407	11.7649	11.2574	11.6964	10.49	10.666	10.0646	7.74782	9.70426	9.74414
Saccharic acid	12895.8	39724.3	25949.1	59363.6	2248.43		2.4849e-08		1.53085	0.0429961	0.669169	0.229781	0.437122	0.0256306	5.73547	7.85543e-07		12872.1	12740.5	13074.9	50689	32074.8	36409.1	27426.9	25274.4	25146.2	48765.2	87199	42126.7	2215.3	2389.07	2140.92		13.652	13.6371	13.6745	15.6294	14.9692	15.152	14.7433	14.6254	14.6181	15.5736	16.412	15.3624	11.1133	11.2222	11.064
salicin	6962.81	8675.41	4288.56	13467.3	2106.93		0.00089629		2.02292	0.148826	0.644184	0.0455473	0.318443	0.0445432	3.30472	6.7451e-07		6937.16	6842.06	7109.22	10288.9	6264.2	9473.15	5291.26	1476.79	6097.63	14002.8	14150.6	12248.5	2096.73	2180.37	2043.68		12.7601	12.7402	12.7955	13.3288	12.6129	13.2096	12.3694	10.5283	12.574	13.7734	13.7886	13.5803	11.0339	11.0904	10.997
sarcosine	3987.88	7512.75	6221.49	3995.8	2397.31		6.751e-05		1.20755	0.327837	1.88016	0.0182142	1.55701	0.0223256	1.66348	0.00963144		4244.26	3916.47	3802.9	8014.44	8857.07	5666.73	6281.08	7097.51	5285.9	3856.12	4670.21	3461.07	1948.37	2432.78	2810.77		12.0513	11.9353	11.8929	12.9684	13.1126	12.4683	12.6168	12.7931	12.3679	11.9129	12.1893	11.757	10.928	11.2484	11.4568
Sedoheptulose	6880.8	4306.33	5768.48	18654.3	8067.34		1.387e-05		0.746528	0.179378	0.23085	0.00176218	0.309231	0.00143185	0.852921	0.00982024		7269.21	6472.62	6900.58	4383.93	5436.91	3098.15	4732.85	6519.25	6053.36	18653.5	22275.3	15034	7933.76	8151.48	8116.78		12.8276	12.6601	12.7525	12.098	12.4086	11.5972	12.2085	12.6705	12.5635	14.1872	14.4432	13.8759	12.9538	12.9928	12.9867
serine	25384.9	106934	56333.8	55516.3	39813.1		5.9598e-06		1.89822	0.00516543	1.92617	0.0208972	1.01472	0.842788	0.637602	2.73268e-06		25315.8	25136.1	25702.8	125488	90339	104974	62756.8	50245.5	55999	47964.2	73632.4	44952.4	40048.8	40328.1	39062.3		14.6278	14.6175	14.6496	16.9372	16.4631	16.6797	15.9375	15.6167	15.7731	15.5497	16.1681	15.4561	15.2895	15.2995	15.2535
shikimic acid	27771.6	53200.2	57774.8	58461.3	2660.83		1.0198e-08		0.92082	0.736501	0.910007	0.599604	0.988258	0.896096	10.4372	4.01552e-09		27947.1	27570.3	27797.4	61363	37648.9	60588.5	71553.9	41524.2	60246.2	61350.7	66602.8	47430.3	2633.27	2721.01	2628.23		14.7704	14.7508	14.7627	15.9051	15.2003	15.8868	16.1267	15.3417	15.8786	15.9048	16.0233	15.5335	11.3626	11.4099	11.3599
Sitosterol	719.51	3015.39	2884.1	984.563	0		0.0011953		1.04552	0.815835	3.06267	0.0122306	2.92932	0.0481401	#DIV/0!	0.000194559		765.516	708.678	684.336	4377.77	2409.5	2258.89	2882.63	4345.6	1424.07	1190.01	1016.89	746.79	0	0	0		9.58029	9.46899	9.41856	12.096	11.2345	11.1414	11.4932	12.0853	10.4758	10.2168	9.98995	9.54456	10.7555	11.07	10.8289
Sophorose	9479.61	5392.92	8967.24	21981.4	1882.89		5.5644e-06		0.601402	0.235186	0.24534	0.000655024	0.407946	0.029347	5.0346	1.28567e-05		8743.7	9075.73	10619.4	5476.15	4155.28	6547.33	7387.16	5342.86	14171.7	19271.9	23937.1	22735.2	1822.16	1899.71	1926.81		13.094	13.1478	13.3744	12.4189	12.0207	12.6767	12.8508	12.3834	13.7907	14.2342	14.547	14.4726	10.8314	10.8916	10.912
sorbitol	8393.99	18531	17160.5	41169.4	1675.17		0.0015494		1.07986	0.531923	0.450115	0.0313836	0.416826	0.0234228	5.01081	0.244174		12111.9	984.461	12085.6	21527.8	17257.7	16807.4	19668.8	14853.9	16958.8	35787.1	59412	28309.2	1696.78	1685.99	1642.75		13.5641	9.94319	13.561	14.3939	14.0749	14.0368	14.2636	13.8586	14.0497	15.1272	15.8585	14.789	10.7286	10.7194	10.6819
stearic acid	60060.2	129416	78154.4	49399.5	46263.2		0.0033931		1.6559	0.0956924	2.61978	0.0146471	1.58209	0.202631	1.29823	0.00387909		58067.1	59159.8	62953.8	143223	144663	100362	107480	76032.6	50951.2	45321.5	33657.7	69219.2	43275.8	46492.4	49021.4		15.8254	15.8523	15.942	17.1279	17.1423	16.6149	16.7137	16.2143	15.6368	15.4679	15.0387	16.0789	15.4013	15.5047	15.5811
Stigmasterol	3439	13704.1	9012.13	3311.01	3142.22		5.1222e-05		1.52063	0.215636	4.13895	0.00276432	2.72186	0.0168177	1.09445	0.0348895		3425.29	3410.1	3481.6	18302.1	13330	9480.19	8981.71	12356.6	5698.06	3948.92	3072.96	2911.16	3017.47	3092.65	3316.52		11.742	11.7356	11.7655	14.1597	13.7024	13.2107	13.1328	13.593	12.4763	11.9472	11.5854	11.5074	11.5591	11.5946	11.6955
succinic acid	376261	757713	541980	568412	1.07857e+06		0.00070932		1.39805	0.194873	1.33303	0.129196	0.953498	0.729418	0.348852	1.73457e-07		371413	378035	379334	839113	592952	841074	437541	408601	779798	476518	573420	655298	1.09107e+06	1.09196e+06	1.05268e+06		18.5027	18.5282	18.5331	19.6785	19.1776	19.6819	18.7391	18.6403	19.5727	18.8622	19.1292	19.3218	20.0573	20.0585	20.0056
sucrose	28043.7	35430.1	21596.4	31820.6	12359.8		0.19704		1.64056	0.43931	1.11343	0.887146	0.678691	0.269158	2.26894	0.00950881		29117.3	28202.1	26811.7	35474.2	12497.2	58318.8	12162.5	8389.29	44237.3	33718.1	33882	27861.8	10784.2	16984.9	9310.45		14.8296	14.7835	14.7106	15.1145	13.6093	15.8317	13.5701	13.0343	15.433	15.0412	15.0482	14.766	13.3966	14.052	13.1846
Sucrose-6-Phosphate	520.613	792.036	200.373	1197.55	0		0.019789		3.95281	0.124607	0.661379	0.198212	0.167319	0.0456731	#DIV/0!	0.046682		459.109	539.167	563.562	973.835	574.804	827.469	369.187	0	231.932	812.515	1645.91	1134.23	0	0	0		8.84269	9.07459	9.13843	9.92753	9.16693	9.69256	8.52821	9.4366	7.85756	9.66625	10.6847	10.1475	9.31139	9.23611	9.46295
Tagatose	85036.9	543259	119298	207390	1.06357e+06		5.876e-10		4.55381	8.53694e-05	2.61951	0.00194676	0.575234	0.0148146	0.0799543	3.2459e-09		84287.5	84838.6	85984.7	601917	551231	476629	106563	118173	133157	162905	237531	221733	1.0676e+06	1.08086e+06	1.04226e+06		16.363	16.3724	16.3918	19.1992	19.0723	18.8625	16.7013	16.8505	17.0228	17.3137	17.8578	17.7585	20.0259	20.0437	19.9913
Threonic acid	132957	223907	311824	263106	93780.6		1.2173e-05		0.718057	0.0966035	0.851017	0.35911	1.18517	0.419054	1.41774	7.81251e-06		131371	133075	134423	201500	225789	244433	238920	316223	380329	209012	328051	252254	93577.3	95461.6	92302.8		17.0033	17.0219	17.0364	17.6204	17.7846	17.8991	17.8662	18.2706	18.5369	17.6732	18.3236	17.9445	16.5139	16.5426	16.4941
threonine	5020.85	12052	9493.22	11934.4	8347.58		0.00075696		1.26954	0.0202129	1.00985	0.828477	0.79545	0.438254	0.601474	7.58448e-05		5116.95	4766.44	5179.17	13144.9	10718.9	12292.2	9463.96	9823.75	9191.93	7885.15	16509.9	11408.1	8520.24	8438.18	8084.32		12.3211	12.2187	12.3385	13.6822	13.3879	13.5855	13.2082	13.2621	13.1662	12.9449	14.011	13.4778	13.0567	13.0427	12.9809
thymidine	0	0	0	724.594	2672.93		#N/A		#DIV/0!	#DIV/0!	0	#DIV/0!	0	#DIV/0!	0	#DIV/0!		0	0	0	0	0	0	0	0	0	0	0	2173.78	5721.66	0	2297.14
trehalose-6-phosphate	0	227.99	99.7398	245.193	0		#N/A		2.28585	#DIV/0!	0.929839	#DIV/0!	0.40678	#DIV/0!	#DIV/0!	#DIV/0!		0	0	0	362.152	0	321.819	0	0	299.219	0	424.108	311.472	0	0	0
tryptophan	13478.6	20102.8	10757.2	27344.6	6340.56		5.8269e-05		1.86877	0.0487694	0.735168	0.0838096	0.393396	0.0204525	2.12577	9.47229e-08		13315.5	13481.7	13638.5	21326.4	21150.3	17831.8	8923.52	7313.97	16034.2	27120.7	22009.9	32903.1	6365.78	6376.49	6279.42		13.7008	13.7187	13.7354	14.3804	14.3684	14.1222	13.1234	12.8364	13.9689	14.7271	14.4259	15.0059	12.6361	12.6385	12.6164
tyrosine	5133.5	10124.9	8249.64	9687.18	8008.01		5.9827e-05		1.22731	0.137534	1.04519	0.589032	0.851605	0.217758	0.641046	4.94946e-06		5039.62	5134.41	5226.48	11195.6	9399.67	9779.51	7131.18	7653.04	9964.71	8967.06	10725.2	9369.23	8063.18	8085.36	7875.47		12.2991	12.326	12.3516	13.4506	13.1984	13.2555	12.7999	12.9018	13.2826	13.1304	13.3887	13.1937	12.9771	12.9811	12.9432
uracil	9634.98	5590.02	10670.2	13690.7	425.385		1.698e-06		0.523892	0.122654	0.408307	0.0924214	0.779373	0.555722	22.65	1.18114e-06		9552.35	9424.15	9928.44	6273.77	2761.26	7735.02	7787.75	9939.65	14283.2	8741.29	21343	10987.9	376.853	429.569	469.731		13.2216	13.2021	13.2774	12.6151	11.4311	12.9172	12.927	13.279	13.802	13.0936	14.3815	13.4236	8.55786	8.74675	8.87569
urea	5500.17	3379.71	7898.32	3696.8	3919.85		0.004585		0.427902	0.270804	0.914226	0.128451	2.13653	0.355615	1.40316	0.000358515		5677.15	5488.51	5334.84	0	10139.1	0	9777.67	7496.53	6420.77	7278.77	0	3811.63	4092.79	3902.94	3763.81		12.471	12.4222	12.3812	13.442	13.3076	12.9263	13.2553	12.872	12.6485	12.8295	12.897	11.8962	11.9989	11.9303	11.878
uridine	390838	288367	460543	948860	541.059		1.0067e-12		0.626146	0.0421625	0.303909	0.00149812	0.485365	0.0177333	722.358	4.06868e-07		391455	389835	391225	311766	244247	309089	514061	346987	520581	907095	1.18288e+06	756610	644.586	532.757	445.834		18.5785	18.5725	18.5776	18.2501	17.898	18.2377	18.9716	18.4045	18.9898	19.7909	20.1739	19.5292	9.33223	9.05733	8.80036
Uridine monophosphate	871.667	6837.85	3022.51	2951.6	30.4355		0.00059948		2.26231	0.0859698	2.31666	0.0910976	1.02402	0.88356	28.6398	0.163152		811.987	894.613	908.399	7592.02	3648.2	9273.33	3218.07	2006.22	3843.23	2569.53	4378.93	1906.32	0	91.3066	0		9.66531	9.80512	9.82718	12.8903	11.833	13.1789	11.652	10.9703	11.9081	11.3273	12.0964	10.8966	8.94996	6.51267	9.31994
valine	65772.1	77895	97047.3	140951	38614.3		1.3104e-05		0.80265	0.0487805	0.552639	0.0375148	0.688517	0.119091	1.70331	1.80407e-06		64682.1	65589.1	67044.9	72792.8	89531.1	71361.2	90604	100358	100180	108252	190678	123923	38181.2	39092.8	38568.7		15.9811	16.0012	16.0328	16.1515	16.4501	16.1229	16.4673	16.6148	16.6122	16.724	17.5408	16.9191	15.2206	15.2546	15.2351
xylitol	321.692	448.56	161.844	305.354	1302.44		0.0027389		2.77157	0.154373	1.46899	0.364785	0.530021	0.983257	0.246991	1.13396e-05		294.621	326.985	343.468	593.133	339.641	412.907	0	0	485.531	436.453	0	479.607	1349.81	1318.98	1238.54		8.20272	8.35308	8.42404	9.21221	8.40787	8.68967	9.55443	9.4366	8.92342	8.76968	10.2737	8.90571	10.3985	10.3652	10.2744
xylose	7728.64	21027.7	11953.8	12095.3	14098.1		0.00047001		1.75908	0.0456477	1.7385	0.00171708	0.988302	0.814104	0.548205	1.2365e-07		7735.49	7799.2	7651.24	23143.5	19960	19979.6	9301.68	9300.76	17259.1	12524.4	10811.1	12950.4	14068.4	14222.3	14003.6		12.9173	12.9291	12.9015	14.4983	14.2848	14.2862	13.1833	13.1831	14.0751	13.6125	13.4002	13.6607	13.7802	13.7959	13.7735
Zymosterol	51.4555	293.162	1359.22	732.895	0		#N/A		0.215684	#DIV/0!	0.400005	#DIV/0!	1.85458	#DIV/0!	#DIV/0!	#DIV/0!		0	154.367	0	879.485	0	0	1205.97	2871.68	0	860.708	889.072	448.906	0	0	0
[truncated: 15 more columns]

## Sheet: Tissue Weights for normalizatio
Weight of tissue used in extraction (mg)
Nod_A	Nod_B	Nod_C	FI_A	FI_B	FI_C	FII_A	FII_B	FII_C	FIII_A	FIII_B	FIII_C	Root_A	Root_B	Root_C
47.9	48.7	48.3	15.1	13.8	27.8	19.5	17	31.8	45.08	46.18	51.5	50.1	49.1	49.8
